# Supplementary material for: Comparative analysis of the complete chloroplast genomes of thirteen Bougainvillea cultivars from South China with implications for their genome structures and phylogenetic relationships
Source: PLoS One. 2024 Sep 11;19(9):e0310091. doi: 10.1371/journal.pone.0310091 (PMC11389920; doi:10.1371/journal.pone.0310091)
Supplement: S4 Table — (XLSX) [file pone.0310091.s006.xlsx]

## Sheet: B.buttiana-Big-Chitra.SSR
ID	SSR nr.	SSR type	SSR	size	start	end	FORWARD PRIMER1 (5'-3')	Tm	REVERSE PRIMER1 (5'-3')	Tm	PRODUCT1 size (bp)	start (bp)	end (bp)	LSC/SSC/IRs	intergenic regions/protein coding genes/intron regions
B.buttiana-Big-Chitra	1	p2	(TA)7	14	264	277	AAAAACACAAAAAGGTTGTAATAAA	55.644	CTTTAATAAGACTAAGAATACCCCTTT	55.727	270	223	492	LSC	trnH-GUG_psbA
B.buttiana-Big-Chitra	2	p1	(T)10	10	457	466	No primer							LSC	trnH-GUG_psbA
B.buttiana-Big-Chitra	3	p1	(T)10	10	1812	1821	AATCATCAGGGACTCCCAAG	58.94	ATCCGATTAGTTCCGGGTTC	60.152	244	872	1115	LSC	psbA_trnK-UUU-exon2
B.buttiana-Big-Chitra	4	p1	(A)13	13	4738	4750	CGCTGAATTAGGATGAAATCAA	59.212	TTTCTGTCTTCTGCCCAACA	59.415	242	800	1041	LSC	trnK-UUU-exon1_rps16-exon2
B.buttiana-Big-Chitra	5	p1	(A)10	10	6567	6576	TGATTTCAATTTCTAATTTCGATTG	58.665	GGGATGATCAAATGTCGTCTT	58.852	102	963	1064	LSC	rps16-exon1_trnQ-UUG
B.buttiana-Big-Chitra	6	c	(T)10a(T)12	23	7395	7417	TTCTCCTTTGAGAATGGAAGG	58.372	AGGCCTCAGGTAATTTGGCT	60.096	243	924	1166	LSC	trnQ-UUG_psbK
B.buttiana-Big-Chitra	7	p2	(AT)5	10	8595	8604	CCATCTCTCCCCATTGAAAA	59.864	AACTGATTGGAATTTCAGATAAAAC	57.03	252	821	1072	LSC	trnS-GCU_trnG-UCC-exon1
B.buttiana-Big-Chitra	8	p1	(T)11	11	9074	9084	TGAAGCAACAGCAAGACCAA	60.574	TGTTTCCTGAAGGGGTTTTG	59.942	199	913	1111	LSC	trnS-GCU_trnG-UCC-exon1
B.buttiana-Big-Chitra	9	p1	(T)11	11	9478	9488	AAAGGGTCTCCTGGTTTGATT	58.954	ATCTTCGTCCATGGATCTCG	60.034	242	956	1197	LSC	trnG-UCC-exon1_trnG-UCC-exon2
B.buttiana-Big-Chitra	10	p1	(T)11	11	9713	9723	CGAGATCCATGGACGAAGAT	60.034	GGAAAAAGATTTTGTTTCTACCGA	59.893	170	943	1112	LSC	trnG-UCC-exon1_trnG-UCC-exon2
B.buttiana-Big-Chitra	11	p4	(GTCT)3	12	11483	11494	TAATGTAGCGGGGGAATCTG	59.916	TCTTCAAACCGGGCTTATTG	60.067	268	815	1082	LSC	atpA
B.buttiana-Big-Chitra	12	p1	(A)10	10	12038	12047	CAAGACCGTGAATACGAGCA	59.864	CATGTTTGGTGCGATGAAAG	60.111	245	829	1073	LSC	atpA_atpF-exon2
B.buttiana-Big-Chitra	13	p3	(TTA)4	12	15723	15734	CGGATTAATCACATAATATCCCC	58.536	TGGGAATTCCAACGATTTGT	60.17	274	905	1178	LSC	atpI_rps2
B.buttiana-Big-Chitra	14	p1	(T)11	11	18697	18707	GACTACGGGTCGAACCAAAA	59.971	GTCGAGTAAGCGGAGTGGTC	59.874	236	806	1041	LSC	rpoC2
B.buttiana-Big-Chitra	15	p2	(AT)5	10	20047	20056	GTAGGACTCCGGCCATAACA	59.955	GGCACCATTCGAGGTATTTC	59.391	260	843	1102	LSC	rpoC2
B.buttiana-Big-Chitra	16	p1	(T)11	11	22809	22819	CCTATCACCCGGCTCAAGTA	60.088	ATCATTCGAAGGAAGGCAGA	59.773	269	841	1109	LSC	rpoC1-exon2_rpoC1-exon1
B.buttiana-Big-Chitra	17	p1	(T)11	11	23186	23196	TCGACGGTTATTACACCACG	59.464	CCCAAATAAAAGGGGAATTGA	60.002	239	837	1075	LSC	rpoC1-exon2_rpoC1-exon1
B.buttiana-Big-Chitra	18	p1	(T)10	10	26430	26439	GGCATTTTCTTTTGACCCAA	59.916	CAAGGATATGGGCTCGTGTT	59.955	170	979	1148	LSC	rpoB
B.buttiana-Big-Chitra	19	p1	(T)10	10	27566	27575	GAATTGTAAACGTGCGCAGA	59.879	GAATGCGAATTCATGAACGA	59.628	254	860	1113	LSC	rpoB_trnC-GCA
B.buttiana-Big-Chitra	20	p1	(T)10	10	28355	28364	GGACCTTGAATTCGATTGGA	59.871	CTTGACCGGTGGAAAAGAAG	59.705	198	857	1054	LSC	trnC-GCA_petN
B.buttiana-Big-Chitra	21	c	(CTTTA)4atagaaatagaattcaattctagtacaactttctacactacaaaaaac(A)10	78	29584	29661	GCAGAAAAATAGAATTGGGATCA	59.475	TCTTAAATGAGACGAGCAGGC	59.606	272	912	1183	LSC	petN_psbM
B.buttiana-Big-Chitra	22	c	(A)16tagaatgataaataaggaattcta(T)10	50	30144	30193	CGCCTGTAAATTCAATGGGA	60.827	GGCAACCAATAGGAGTGGAA	59.933	275	853	1127	LSC	psbM_trnD-GUC
B.buttiana-Big-Chitra	23	p1	(T)10	10	30988	30997	CCATCTCCCAGAAAGTGGAA	60.042	TGCTCCAACACGAAAATTGA	60.234	210	846	1055	LSC	trnD-GUC_trnY-GUA
B.buttiana-Big-Chitra	24	p5	(ATAAG)3	15	32098	32112	CCGATAAGGGGCTTTATTTTG	59.819	CGTTCCAACGGATTTTATTCA	59.818	275	800	1074	LSC	trnT-GGU_psbD
B.buttiana-Big-Chitra	25	p3	(ATT)4	12	33055	33066	CAACCGATAGCGAGAGAGGA	60.495	CGTACCCTGACCCTTAGCAA	60.125	206	879	1084	LSC	trnT-GGU_psbD
B.buttiana-Big-Chitra	26	p1	(G)10	10	34820	34829	GGGCGTATATGATACGTGGG	60.06	CAATCCATCCTTCTCCTCCA	60.003	125	974	1098	LSC	psbC
B.buttiana-Big-Chitra	27	p2	(AT)5	10	36828	36837	TGAAAAGAGTATTTGGCCCG	60.067	TTACTTTCAGCGGATAGCGG	60.356	189	938	1126	LSC	psbZ_trnG-GCC
B.buttiana-Big-Chitra	28	p1	(T)11	11	42419	42429	TTTTTACTTCTGGTTCCGGC	59.202	TTGAAAAAGGTCCGTTGAGC	60.227	262	847	1108	LSC	psaA_ycf3-exon3
B.buttiana-Big-Chitra	29	c	(AT)5agaaatagaatatttctattttattattcttttttttatatttcatta(T)11gaattttcgatttcgaaa(TATT)3ttcaattattattaaaatatatttgattttatttgttttaatagataatagaatttgcttaattaaaaaat(A)11	181	42798	42978	No primer							LSC	psaA_ycf3-exon3
B.buttiana-Big-Chitra	30	p1	(T)10	10	44022	44031	ATCGTTGTTTTGGACGATGC	60.905	AGGGCACTAGAACGAAACCC	60.496	169	963	1131	LSC	ycf3-exon3_ycf3-exon2
B.buttiana-Big-Chitra	31	p1	(A)10	10	45095	45104	GAATCGTGTGCCTTTCTCGT	60.263	GAGATCGCGGATAAATGGAA	60.001	189	950	1138	LSC	ycf3-exon2_ycf3-exon1
B.buttiana-Big-Chitra	32	p1	(T)11	11	46221	46231	TTTTGTTTACCGAGGGTTCG	59.968	CTACCCCGTCCCAGATTTTT	60.18	251	874	1124	LSC	trnS-GGA_rps4
B.buttiana-Big-Chitra	33	p2	(TA)6	12	47115	47126	TCGGTAACGCGACATAAAGA	59.325	GATTTGTTCTGCCGAGCTTT	59.457	264	942	1205	LSC	rps4_trnT-UGU
B.buttiana-Big-Chitra	34	c	(T)11catcttttcgaatatgaatttcaaataaatattgaatttagtttatttttatctttttcatttttataatt(TA)6	94	47656	47749	TGCGATGCTCTAACCTCTGA	59.697	AGAATCTAATTGTTCTAGACGAAAA	55.07	241	887	1127	LSC	trnT-UGU_trnL-UAA-exon1
B.buttiana-Big-Chitra	35	p1	(T)10	10	48640	48649	GGGTTGACTGTGCTGTGTTG	60.203	TGGAGTGAATGGTTTGATGA	57.41	256	880	1135	LSC	trnL-UAA-exon1_trnL-UAA-exon2
B.buttiana-Big-Chitra	36	p1	(T)10	10	53706	53715	TACCGTTGACTCCGGTATCT	57.143	AGAACTAGTTGGTGCGTCCG	60.312	249	903	1151	LSC	trnM-CAU_atpE
B.buttiana-Big-Chitra	38	c	(T)10attttcttttttgaattattagaagac(A)10taagaaaagatgaag(AAT)4	74	60519	60592	TGTTCCCTTCTTAACCTCTTGG	59.626	GTGAGTATAGCATATAATAAGTGCAAA	55.522	244	924	1167	LSC	accD_psaI
B.buttiana-Big-Chitra	39	p4	(TAAT)3	12	60710	60721	AATAATAAAGTAAAGTCGATTAGCGT	55.685	GCCGACTAAAGGCACAAAAA	60.244	254	876	1129	LSC	accD_psaI
B.buttiana-Big-Chitra	40	p4	(AAAT)3	12	62003	62014	CCTATTCGGGTCAAAGCAGA	60.206	ATCAATTCCAAATACTCGGC	56.649	179	860	1038	LSC	ycf4_cemA
B.buttiana-Big-Chitra	41	p1	(T)10	10	62449	62458	TGCCACGTATTCATCGAAAG	59.688	TATTAACGAACCCATCGCGT	60.343	277	928	1204	LSC	ycf4_cemA
B.buttiana-Big-Chitra	43	p2	(AT)5	10	63710	63719	ACGATTGGACCATGCAAACT	60.384	TGCTGTGCAAAAATGGGATA	60.073	136	919	1054	LSC	petA
B.buttiana-Big-Chitra	44	p1	(T)14	14	64705	64718	GGTTCAACTGTCCGAAATGAA	59.963	TCGATTGGAAAAAGGTGAAAA	59.551	246	870	1115	LSC	petA_psbJ
B.buttiana-Big-Chitra	45	p1	(A)11	11	65230	65240	ATGAGTTTTGATTCCCCTCG	58.981	TGCAAAAAGTTCCATTTGTTCA	60.5	239	817	1055	LSC	petA_psbJ
B.buttiana-Big-Chitra	46	p4	(TTTC)3	12	65853	65864	CCTTCCAGTAGTATCGGCCA	60.088	ACCAGTCTTTACTGGGGGCT	59.994	232	858	1089	LSC	psbJ_psbL
B.buttiana-Big-Chitra	47	p1	(A)10	10	66047	66056	TCGGGTTTGATTGTGTCGTA	59.964	AGATCCTTTTAGGAGGCCCA	60.032	180	922	1101	LSC	psbF
B.buttiana-Big-Chitra	48	p1	(A)10	10	68202	68211	TGTCGTGTTTTCCACATCGT	60.008	CCCTTCCCACTAAATATTCCC	58.699	181	857	1037	LSC	trnP-UGG_psaJ
B.buttiana-Big-Chitra	49	c	(T)13agttttagacatttcgccttgaaacaagacaaaaaaataagaaattgtattaaattaatatatc(A)16	93	70579	70671	TCCCAATGGCTTTTGCTACT	59.708	ATGAAGTAAAGGGCTCCGGT	59.962	253	953	1205	LSC	rpl20_rps12-exon1
B.buttiana-Big-Chitra	50	c	(T)11gttaagaattccccc(T)10catttcatattttttctttcaacaaattcaatattcaacc(T)12attttaaatg(A)10	108	73035	73142	TCTGACCGATTTCGATTTGC	61.121	TGAAGTATCCAGGCTCCGTT	59.694	268	945	1212	LSC	clpP1-exon2_clpP1-exon1
B.buttiana-Big-Chitra	51	p1	(A)11	11	73519	73529	TCGAAAGGGAACTTTTGGAA	59.657	ACGCAATGGGGAGTTGATAC	59.82	279	960	1238	LSC	clpP1-exon1_psbB
B.buttiana-Big-Chitra	52	p1	(A)10	10	73638	73647	TCGAAAGGGAACTTTTGGAA	59.657	ACGCAATGGGGAGTTGATAC	59.82	279	841	1119	LSC	clpP1-exon1_psbB
B.buttiana-Big-Chitra	54	p4	(TTTC)3	12	76423	76434	GGTAGTTCGATCGCGGAAT	60.051	TTTGAATCCGATCGAGAGGT	59.629	238	981	1218	LSC	psbH_petB-exon1
B.buttiana-Big-Chitra	55	p1	(A)10	10	76640	76649	GACCTCTCGATCGGATTCAA	60.158	AACCCCAAAGCTAAACCAAAA	59.865	235	981	1215	LSC	petB-exon1_petB-exon2
B.buttiana-Big-Chitra	56	c	(A)11taaaaaatcaaag(A)10	34	76974	77007	TGAATCTGGGGTTTCAATCG	60.832	ATCAAGTCGGCTCATTCGTC	60.226	193	907	1099	LSC	petB-exon1_petB-exon2
B.buttiana-Big-Chitra	57	p1	(A)10	10	78115	78124	GACATTTTCCTTCAACCCCA	59.767	TCAAACGAACCAGCCTATCC	60.074	237	921	1157	LSC	petB-exon2_petD-exon1
B.buttiana-Big-Chitra	58	p1	(T)10	10	79462	79471	TCGCTTCAATGTGAATTTTCC	60.067	TCGCATAGAAGACGTAAAACAAA	58.991	225	917	1141	LSC	petD-exon2_rpoA
B.buttiana-Big-Chitra	59	p1	(T)10	10	79741	79750	GGCAATTGTATATCCTAGGTGGA	59.263	ATGAAGCCTCCCGGAATTTA	60.764	213	939	1151	LSC	rpoA
B.buttiana-Big-Chitra	60	p1	(T)10	10	81677	81686	CTTTCATTCCAGGCAAAACC	59.546	AGAATTTTAGGCGGAATGGG	60.272	239	926	1164	LSC	infA_rps8
B.buttiana-Big-Chitra	61	p1	(T)11	11	81966	81976	TACAATTCCCATTCCGCCTA	60.281	AGGGAAACGGTTCGAATAGC	60.451	258	849	1106	LSC	rps8
B.buttiana-Big-Chitra	62	p1	(T)11	11	85825	85835	TTTCTTTTTCCGCCTTTGTG	60.215	GGGTTATCCTGCACTTGGAA	59.933	232	896	1127	IRb	rps19_rpl2
B.buttiana-Big-Chitra	63	p1	(T)11	11	100473	100483	AGAAGAAGGGGTTGATCCGT	59.935	CGGGACTTCTTTTCGCACTA	60.378	276	950	1225	IRb	rps12-exon2_trnV-GAC
B.buttiana-Big-Chitra	64	p4	(AGGT)3	12	106654	106665	TGCCATACTCCCAGGAAAAG	60.066	CGGAGACCTGTGTTTTTGGT	60.005	222	933	1154	IRb	rrn23
B.buttiana-Big-Chitra	65	p1	(T)10	10	114699	114708	TTTTTCCCCATCAACCTATTTG	60.049	AATTTTAGCACGGCATCGAA	60.588	208	955	1162	SSC	rpl32_trnL-UAG
B.buttiana-Big-Chitra	66	p1	(T)11	11	114897	114907	CTTCGATGCCGTGCTAAAAT	60.23	TCTCGGGATAGACCTCAATAAA	57.836	143	944	1086	SSC	rpl32_trnL-UAG
B.buttiana-Big-Chitra	67	p3	(AAT)4	12	118866	118877	TACTTCTGGATTGGATCGGC	60.036	TCAACTCGTATCAATCAATCGAA	59.6	268	793	1060	SSC	psaC_ndhE
B.buttiana-Big-Chitra	68	p1	(T)10	10	121717	121726	GCTTCGGAATTGATCTCGTT	59.273	TTGAATTCTTTTTCGGAATCG	59.176	170	952	1121	SSC	ndhA-exon2_ndhA-exon1
B.buttiana-Big-Chitra	69	p1	(T)12	12	125699	125710	TTCATCAGTTTTTGCTTGAAAGA	59.042	TCACGACGAAAATCAATTCG	59.664	243	898	1140	SSC	ycf1
B.buttiana-Big-Chitra	70	p1	(T)11	11	125892	125902	CGAATTGATTTTCGTCGTGA	59.664	ATTGGATGGGAATGAACGAA	60.133	252	928	1179	SSC	ycf1
B.buttiana-Big-Chitra	71	c	(T)10gatgggatgggttgattttttgataaattgtgcaataaaaaatacct(TTA)4	69	126081	126149	TTCTTCGTTCATTCCCATCC	59.871	AAATTGACATTGGAGCCTGG	59.933	194	968	1161	SSC	ycf1
B.buttiana-Big-Chitra	72	c	(TAAT)3tgttctttttcatattcatatgaattcca(T)14	55	126585	126639	TGGAATGGTAACCCATAACGA	60.06	GTACCACAAAAATGGCGAAA	58.532	257	843	1099	SSC	ycf1
B.buttiana-Big-Chitra	73	c	(T)17aatagaagactttgaataatac(ATTT)3ctatttcatttggtactcttataaacaatttgagtttttcattaaaaatttttagaactcgtaaacacttatttataattattttta(T)10gagttttttaaaaataggtttaaaaaaggaaggtcgttttctaggagaaccaaaaggaagttccgtttccattccccaaactgttaaaaaacaaaaatca(T)13	261	127555	127815	No primer							SSC	ycf1
B.buttiana-Big-Chitra	74	p4	(CTAC)3	12	133571	133582	CGGAGACCTGTGTTTTTGGT	60.005	TGCCATACTCCCAGGAAAAG	60.066	222	857	1078	IRa	rrn23
B.buttiana-Big-Chitra	75	p1	(A)11	11	139755	139765	CGGGACTTCTTTTCGCACTA	60.378	AGAAGAAGGGGTTGATCCGT	59.935	276	783	1058	IRa	trnV-GAC_rps12-exon2
B.buttiana-Big-Chitra	76	p1	(A)11	11	154403	154413	GGGTTATCCTGCACTTGGAA	59.933	TTTCTTTTTCCGCCTTTGTG	60.215	232	881	1112	IRa	rpl2_
region	all-SSR	1nuc	2nuc	3nuc	4nuc	5nuc	6nuc
Coding	22	14	2	3	3	0	0
Genome	96	69	8	7	10	2	0
IRa	3	2	0	0	1	0	0
IRb	3	2	0	0	1	0	0
LSC	76	55	8	5	6	2	0
SSC	14	10	0	2	2	0	0
pecies	MonoNucl	DiNucl	TriNucl	TetraNucl	PentaNucl	HexaNucl
B.buttiana-Big-Chitra	69	8	7	10	2	0
Specifications
==============
Sequence source file: "B.buttiana-Big-Chitra.tmp"
Definement of microsatellites (unit size / minimum number of repeats):
(1/10) (2/5) (3/4) (4/3) (5/3) (6/3)
Maximal number of bases interrupting 2 SSRs in a compound microsatellite: 100
RESULTS OF MICROSATELLITE SEARCH
================================
Total number of sequences examined: 1
Total size of examined sequences (bp): 154542
Total number of identified SSRs: 96
Number of SSR containing sequences: 1
Number of sequences containing more than 1 SSR: 1
Number of SSRs present in compound formation: 20
Distribution to different repeat type classes
---------------------------------------------
Unit size	Number of SSRs
1	69
2	8
3	7
4	10
5	2
Frequency of identified SSR motifs
----------------------------------
Repeats	3	4	5	6	7	8	9	10	11	12	13	14	15	16	17	total
A	-	-	-	-	-	-	-	12	7		1			2		22
G	-	-	-	-	-	-	-	1								1
T	-	-	-	-	-	-	-	22	16	3	2	2			1	46
AT	-	-	5													5
TA	-	-		2	1											3
AAT	-	2														2
ATA	-	1														1
ATT	-	2														2
TTA	-	2														2
AAAT	1															1
AGGT	1															1
ATTT	1															1
CTAC	1															1
GTCT	1															1
TAAT	2															2
TATT	1															1
TTTC	2															2
ATAAG	1															1
CTTTA		1														1
Frequency of classified repeat types (considering sequence complementary)
-------------------------------------------------------------------------
Repeats	3	4	5	6	7	8	9	10	11	12	13	14	15	16	17	total
A/T	-	-	-	-	-	-	-	34	23	3	3	2		2	1	68
C/G	-	-	-	-	-	-	-	1								1
AT/AT	-	-	5	2	1											8
AAT/ATT	-	7														7
AAAG/CTTT	2															2
AAAT/ATTT	3															3
AATT/AATT	2															2
ACAG/CTGT	1															1
ACCT/AGGT	2															2
AAAGT/ACTTT		1														1
AAGAT/ATCTT	1															1

## Sheet: B.buttiana-California-Gold.SSR
ID	SSR nr.	SSR type	SSR	size	start	end	FORWARD PRIMER1 (5'-3')	Tm	REVERSE PRIMER1 (5'-3')	Tm	PRODUCT1 size (bp)	start (bp)	end (bp)	LSC/SSC/IRs	intergenic regions/protein coding genes/intron regions
B.buttiana-California-Gold	1	p2	(TA)7	14	264	277	AAAAACACAAAAAGGTTGTAATAAA	55.644	CTTTAATAAGACTAAGAATACCCCTTT	55.727	270	223	492	LSC	trnH-GUG_psbA
B.buttiana-California-Gold	2	p1	(T)10	10	457	466	No primer							LSC	trnH-GUG_psbA
B.buttiana-California-Gold	3	p1	(T)10	10	1812	1821	AATCATCAGGGACTCCCAAG	58.94	ATCCGATTAGTTCCGGGTTC	60.152	244	872	1115	LSC	psbA_trnK-UUU-exon2
B.buttiana-California-Gold	4	p1	(A)13	13	4738	4750	CGCTGAATTAGGATGAAATCAA	59.212	TTTCTGTCTTCTGCCCAACA	59.415	242	800	1041	LSC	trnK-UUU-exon1_rps16-exon2
B.buttiana-California-Gold	5	p1	(A)10	10	6567	6576	TGATTTCAATTTCTAATTTCGATTG	58.665	GGGATGATCAAATGTCGTCTT	58.852	102	963	1064	LSC	rps16-exon1_trnQ-UUG
B.buttiana-California-Gold	6	c	(T)10a(T)12	23	7395	7417	TTCTCCTTTGAGAATGGAAGG	58.372	AGGCCTCAGGTAATTTGGCT	60.096	243	924	1166	LSC	trnQ-UUG_psbK
B.buttiana-California-Gold	7	p2	(AT)5	10	8595	8604	CCATCTCTCCCCATTGAAAA	59.864	AACTGATTGGAATTTCAGATAAAAC	57.03	252	821	1072	LSC	trnS-GCU_trnG-UCC-exon1
B.buttiana-California-Gold	8	p1	(T)11	11	9074	9084	TGAAGCAACAGCAAGACCAA	60.574	TGTTTCCTGAAGGGGTTTTG	59.942	199	913	1111	LSC	trnS-GCU_trnG-UCC-exon1
B.buttiana-California-Gold	9	p1	(T)11	11	9478	9488	AAAGGGTCTCCTGGTTTGATT	58.954	ATCTTCGTCCATGGATCTCG	60.034	242	956	1197	LSC	trnG-UCC-exon1_trnG-UCC-exon2
B.buttiana-California-Gold	10	p1	(T)11	11	9713	9723	CGAGATCCATGGACGAAGAT	60.034	GGAAAAAGATTTTGTTTCTACCGA	59.893	170	943	1112	LSC	trnG-UCC-exon1_trnG-UCC-exon2
B.buttiana-California-Gold	11	p4	(GTCT)3	12	11483	11494	TAATGTAGCGGGGGAATCTG	59.916	TCTTCAAACCGGGCTTATTG	60.067	268	815	1082	LSC	atpA
B.buttiana-California-Gold	12	p1	(A)10	10	12038	12047	CAAGACCGTGAATACGAGCA	59.864	CATGTTTGGTGCGATGAAAG	60.111	245	829	1073	LSC	atpA_atpF-exon2
B.buttiana-California-Gold	13	p3	(TTA)4	12	15723	15734	CGGATTAATCACATAATATCCCC	58.536	TGGGAATTCCAACGATTTGT	60.17	274	905	1178	LSC	atpI_rps2
B.buttiana-California-Gold	14	p1	(T)11	11	18697	18707	GACTACGGGTCGAACCAAAA	59.971	GTCGAGTAAGCGGAGTGGTC	59.874	236	806	1041	LSC	rpoC2
B.buttiana-California-Gold	15	p2	(AT)5	10	20047	20056	GTAGGACTCCGGCCATAACA	59.955	GGCACCATTCGAGGTATTTC	59.391	260	843	1102	LSC	rpoC2
B.buttiana-California-Gold	16	p1	(T)11	11	22809	22819	CCTATCACCCGGCTCAAGTA	60.088	ATCATTCGAAGGAAGGCAGA	59.773	269	841	1109	LSC	rpoC1-exon2_rpoC1-exon1
B.buttiana-California-Gold	17	p1	(T)11	11	23186	23196	TCGACGGTTATTACACCACG	59.464	CCCAAATAAAAGGGGAATTGA	60.002	239	837	1075	LSC	rpoC1-exon2_rpoC1-exon1
B.buttiana-California-Gold	18	p1	(T)10	10	26430	26439	GGCATTTTCTTTTGACCCAA	59.916	CAAGGATATGGGCTCGTGTT	59.955	170	979	1148	LSC	rpoB
B.buttiana-California-Gold	19	p1	(T)10	10	27566	27575	GAATTGTAAACGTGCGCAGA	59.879	GAATGCGAATTCATGAACGA	59.628	254	860	1113	LSC	rpoB_trnC-GCA
B.buttiana-California-Gold	20	p1	(T)10	10	28355	28364	GGACCTTGAATTCGATTGGA	59.871	CTTGACCGGTGGAAAAGAAG	59.705	198	857	1054	LSC	trnC-GCA_petN
B.buttiana-California-Gold	21	c	(CTTTA)4atagaaatagaattcaattctagtacaactttctacactacaaaaaac(A)10	78	29584	29661	GCAGAAAAATAGAATTGGGATCA	59.475	TCTTAAATGAGACGAGCAGGC	59.606	272	912	1183	LSC	petN_trnD-GUC
B.buttiana-California-Gold	22	c	(A)16tagaatgataaataaggaattcta(T)10	50	30144	30193	CGCCTGTAAATTCAATGGGA	60.827	GGCAACCAATAGGAGTGGAA	59.933	275	853	1127	LSC	petN_trnD-GUC
B.buttiana-California-Gold	23	p1	(T)10	10	30988	30997	CCATCTCCCAGAAAGTGGAA	60.042	TGCTCCAACACGAAAATTGA	60.234	210	846	1055	LSC	trnD-GUC_trnY-GUA
B.buttiana-California-Gold	24	p5	(ATAAG)3	15	32098	32112	CCGATAAGGGGCTTTATTTTG	59.819	CGTTCCAACGGATTTTATTCA	59.818	275	800	1074	LSC	trnT-GGU_psbD
B.buttiana-California-Gold	25	p3	(ATT)4	12	33055	33066	CAACCGATAGCGAGAGAGGA	60.495	CGTACCCTGACCCTTAGCAA	60.125	206	879	1084	LSC	trnT-GGU_psbD
B.buttiana-California-Gold	26	p1	(G)10	10	34820	34829	GGGCGTATATGATACGTGGG	60.06	CAATCCATCCTTCTCCTCCA	60.003	125	974	1098	LSC	psbC
B.buttiana-California-Gold	27	p2	(AT)5	10	36828	36837	TGAAAAGAGTATTTGGCCCG	60.067	TTACTTTCAGCGGATAGCGG	60.356	189	938	1126	LSC	psbZ_trnG-GCC
B.buttiana-California-Gold	28	p1	(T)11	11	42419	42429	TTTTTACTTCTGGTTCCGGC	59.202	TTGAAAAAGGTCCGTTGAGC	60.227	262	847	1108	LSC	psaA_ycf3-exon3
B.buttiana-California-Gold	29	c	(AT)5agaaatagaatatttctattttattattcttttttttatatttcatta(T)11gaattttcgatttcgaaa(TATT)3ttcaattattattaaaatatatttgattttatttgttttaatagataatagaatttgcttaattaaaaaat(A)11	181	42798	42978	No primer							LSC	psaA_ycf3-exon3
B.buttiana-California-Gold	30	p1	(T)10	10	44022	44031	ATCGTTGTTTTGGACGATGC	60.905	AGGGCACTAGAACGAAACCC	60.496	169	963	1131	LSC	ycf3-exon3_ycf3-exon2
B.buttiana-California-Gold	31	p1	(A)10	10	45095	45104	GAATCGTGTGCCTTTCTCGT	60.263	GAGATCGCGGATAAATGGAA	60.001	189	950	1138	LSC	ycf3-exon2_ycf3-exon1
B.buttiana-California-Gold	32	p1	(T)11	11	46221	46231	TTTTGTTTACCGAGGGTTCG	59.968	CTACCCCGTCCCAGATTTTT	60.18	251	874	1124	LSC	trnS-GGA_rps4
B.buttiana-California-Gold	33	p2	(TA)6	12	47115	47126	TCGGTAACGCGACATAAAGA	59.325	GATTTGTTCTGCCGAGCTTT	59.457	264	942	1205	LSC	rps4_trnT-UGU
B.buttiana-California-Gold	34	c	(T)11catcttttcgaatatgaatttcaaataaatattgaatttagtttatttttatctttttcatttttataatt(TA)6	94	47656	47749	TGCGATGCTCTAACCTCTGA	59.697	AGAATCTAATTGTTCTAGACGAAAA	55.07	241	887	1127	LSC	trnT-UGU_trnL-UAA-exon1
B.buttiana-California-Gold	35	p1	(T)10	10	48640	48649	GGGTTGACTGTGCTGTGTTG	60.203	TGGAGTGAATGGTTTGATGA	57.41	256	880	1135	LSC	trnL-UAA-exon1_trnL-UAA-exon2
B.buttiana-California-Gold	36	p1	(T)10	10	53706	53715	TACCGTTGACTCCGGTATCT	57.143	AGAACTAGTTGGTGCGTCCG	60.312	249	903	1151	LSC	trnM-CAU_atpE
B.buttiana-California-Gold	38	c	(T)10attttcttttttgaattattagaagac(A)10taagaaaagatgaag(AAT)4	74	60519	60592	TGTTCCCTTCTTAACCTCTTGG	59.626	GTGAGTATAGCATATAATAAGTGCAAA	55.522	244	924	1167	LSC	accD_psaI
B.buttiana-California-Gold	39	p4	(TAAT)3	12	60710	60721	AATAATAAAGTAAAGTCGATTAGCGT	55.685	GCCGACTAAAGGCACAAAAA	60.244	254	876	1129	LSC	accD_psaI
B.buttiana-California-Gold	40	p4	(AAAT)3	12	62003	62014	CCTATTCGGGTCAAAGCAGA	60.206	ATCAATTCCAAATACTCGGC	56.649	179	860	1038	LSC	ycf4_cemA
B.buttiana-California-Gold	41	p1	(T)10	10	62449	62458	TGCCACGTATTCATCGAAAG	59.688	TATTAACGAACCCATCGCGT	60.343	277	928	1204	LSC	ycf4_cemA
B.buttiana-California-Gold	43	p2	(AT)5	10	63710	63719	ACGATTGGACCATGCAAACT	60.384	TGCTGTGCAAAAATGGGATA	60.073	136	919	1054	LSC	petA
B.buttiana-California-Gold	44	p1	(T)14	14	64705	64718	GGTTCAACTGTCCGAAATGAA	59.963	TCGATTGGAAAAAGGTGAAAA	59.551	246	870	1115	LSC	petA_psbJ
B.buttiana-California-Gold	45	p1	(A)11	11	65230	65240	ATGAGTTTTGATTCCCCTCG	58.981	TGCAAAAAGTTCCATTTGTTCA	60.5	239	817	1055	LSC	petA_psbJ
B.buttiana-California-Gold	46	p4	(TTTC)3	12	65853	65864	CCTTCCAGTAGTATCGGCCA	60.088	ACCAGTCTTTACTGGGGGCT	59.994	232	858	1089	LSC	psbJ_psbL
B.buttiana-California-Gold	47	p1	(A)10	10	66047	66056	TCGGGTTTGATTGTGTCGTA	59.964	AGATCCTTTTAGGAGGCCCA	60.032	180	922	1101	LSC	psbF
B.buttiana-California-Gold	48	p1	(A)10	10	68202	68211	TGTCGTGTTTTCCACATCGT	60.008	CCCTTCCCACTAAATATTCCC	58.699	181	857	1037	LSC	trnP-UGG_psaJ
B.buttiana-California-Gold	49	c	(T)13agttttagacatttcgccttgaaacaagacaaaaaaataagaaattgtattaaattaatatatc(A)16	93	70579	70671	TCCCAATGGCTTTTGCTACT	59.708	ATGAAGTAAAGGGCTCCGGT	59.962	253	953	1205	LSC	rpl20_rps12-exon1
B.buttiana-California-Gold	50	c	(T)11gttaagaattccccc(T)10catttcatattttttctttcaacaaattcaatattcaacc(T)12attttaaatg(A)10	108	73035	73142	TCTGACCGATTTCGATTTGC	61.121	TGAAGTATCCAGGCTCCGTT	59.694	268	945	1212	LSC	clpP1-exon2_clpP1-exon1
B.buttiana-California-Gold	51	p1	(A)11	11	73519	73529	TCGAAAGGGAACTTTTGGAA	59.657	ACGCAATGGGGAGTTGATAC	59.82	279	960	1238	LSC	clpP1-exon1_psbB
B.buttiana-California-Gold	52	p1	(A)10	10	73638	73647	TCGAAAGGGAACTTTTGGAA	59.657	ACGCAATGGGGAGTTGATAC	59.82	279	841	1119	LSC	clpP1-exon1_psbB
B.buttiana-California-Gold	54	p4	(TTTC)3	12	76423	76434	GGTAGTTCGATCGCGGAAT	60.051	TTTGAATCCGATCGAGAGGT	59.629	238	981	1218	LSC	psbH_petB-exon1
B.buttiana-California-Gold	55	p1	(A)10	10	76640	76649	GACCTCTCGATCGGATTCAA	60.158	AACCCCAAAGCTAAACCAAAA	59.865	235	981	1215	LSC	petB-exon1_petB-exon2
B.buttiana-California-Gold	56	c	(A)11taaaaaatcaaag(A)10	34	76974	77007	TGAATCTGGGGTTTCAATCG	60.832	ATCAAGTCGGCTCATTCGTC	60.226	193	907	1099	LSC	petB-exon1_petB-exon2
B.buttiana-California-Gold	57	p1	(A)10	10	78115	78124	GACATTTTCCTTCAACCCCA	59.767	TCAAACGAACCAGCCTATCC	60.074	237	921	1157	LSC	petB-exon2_petD-exon1
B.buttiana-California-Gold	58	p1	(T)10	10	79462	79471	TCGCTTCAATGTGAATTTTCC	60.067	TCGCATAGAAGACGTAAAACAAA	58.991	225	917	1141	LSC	petD-exon2_rpoA
B.buttiana-California-Gold	59	p1	(T)10	10	79741	79750	GGCAATTGTATATCCTAGGTGGA	59.263	ATGAAGCCTCCCGGAATTTA	60.764	213	939	1151	LSC	rpoA
B.buttiana-California-Gold	60	p1	(T)10	10	81677	81686	CTTTCATTCCAGGCAAAACC	59.546	AGAATTTTAGGCGGAATGGG	60.272	239	926	1164	LSC	infA_rps8
B.buttiana-California-Gold	61	p1	(T)11	11	81966	81976	TACAATTCCCATTCCGCCTA	60.281	AGGGAAACGGTTCGAATAGC	60.451	258	849	1106	LSC	rps8
B.buttiana-California-Gold	62	p1	(T)11	11	85825	85835	TTTCTTTTTCCGCCTTTGTG	60.215	GGGTTATCCTGCACTTGGAA	59.933	232	896	1127	IRb	rps19_rpl2
B.buttiana-California-Gold	63	p1	(T)11	11	100473	100483	AGAAGAAGGGGTTGATCCGT	59.935	CGGGACTTCTTTTCGCACTA	60.378	276	950	1225	IRb	rps12-exon2_trnV-GAC
B.buttiana-California-Gold	64	p4	(AGGT)3	12	106654	106665	TGCCATACTCCCAGGAAAAG	60.066	CGGAGACCTGTGTTTTTGGT	60.005	222	933	1154	IRb	rrn23
B.buttiana-California-Gold	65	p1	(T)10	10	114699	114708	TTTTTCCCCATCAACCTATTTG	60.049	AATTTTAGCACGGCATCGAA	60.588	208	955	1162	SSC	rpl32_trnL-UAG
B.buttiana-California-Gold	66	p1	(T)11	11	114897	114907	CTTCGATGCCGTGCTAAAAT	60.23	TCTCGGGATAGACCTCAATAAA	57.836	143	944	1086	SSC	rpl32_trnL-UAG
B.buttiana-California-Gold	67	p3	(AAT)4	12	118866	118877	TACTTCTGGATTGGATCGGC	60.036	TCAACTCGTATCAATCAATCGAA	59.6	268	793	1060	SSC	psaC_ndhE
B.buttiana-California-Gold	68	p1	(T)10	10	121717	121726	GCTTCGGAATTGATCTCGTT	59.273	TTGAATTCTTTTTCGGAATCG	59.176	170	952	1121	SSC	ndhA-exon2_ndhA-exon1
B.buttiana-California-Gold	69	p1	(T)12	12	125699	125710	TTCATCAGTTTTTGCTTGAAAGA	59.042	TCACGACGAAAATCAATTCG	59.664	243	898	1140	SSC	ycf1
B.buttiana-California-Gold	70	p1	(T)11	11	125892	125902	CGAATTGATTTTCGTCGTGA	59.664	ATTGGATGGGAATGAACGAA	60.133	252	928	1179	SSC	ycf1
B.buttiana-California-Gold	71	c	(T)10gatgggatgggttgattttttgataaattgtgcaataaaaaatacct(TTA)4	69	126081	126149	TTCTTCGTTCATTCCCATCC	59.871	AAATTGACATTGGAGCCTGG	59.933	194	968	1161	SSC	ycf1
B.buttiana-California-Gold	72	c	(TAAT)3tgttctttttcatattcatatgaattcca(T)14	55	126585	126639	TGGAATGGTAACCCATAACGA	60.06	GTACCACAAAAATGGCGAAA	58.532	257	843	1099	SSC	ycf1
B.buttiana-California-Gold	73	c	(T)17aatagaagactttgaataatac(ATTT)3ctatttcatttggtactcttataaacaatttgagtttttcattaaaaatttttagaactcgtaaacacttatttataattattttta(T)10gagttttttaaaaataggtttaaaaaaggaaggtcgttttctaggagaaccaaaaggaagttccgtttccattccccaaactgttaaaaaacaaaaatca(T)13	261	127555	127815	No primer							SSC	ycf1
B.buttiana-California-Gold	74	p4	(CTAC)3	12	133571	133582	CGGAGACCTGTGTTTTTGGT	60.005	TGCCATACTCCCAGGAAAAG	60.066	222	857	1078	IRa	rrn23
B.buttiana-California-Gold	75	p1	(A)11	11	139755	139765	CGGGACTTCTTTTCGCACTA	60.378	AGAAGAAGGGGTTGATCCGT	59.935	276	783	1058	IRa	trnV-GAC_rps12-exon2
B.buttiana-California-Gold	76	p1	(A)11	11	154403	154413	GGGTTATCCTGCACTTGGAA	59.933	TTTCTTTTTCCGCCTTTGTG	60.215	232	881	1112	IRa	rpl2_
	region	all-SSR	1nuc	2nuc	3nuc	4nuc	5nuc	6nuc
	Coding	22	14	2	3	3	0	0
	Genome	96	69	8	7	10	2	0
	IRa	3	2	0	0	1	0	0
	IRb	3	2	0	0	1	0	0
	LSC	76	55	8	5	6	2	0
	SSC	14	10	0	2	2	0	0
	species	MonoNucl	DiNucl	TriNucl	TetraNucl	PentaNucl	HexaNucl
	B.buttiana-California-Gold	69	8	7	10	2	0
	Specifications
	==============
	Sequence source file: "B.buttiana-California-Gold.tmp"
	Definement of microsatellites (unit size / minimum number of repeats):
	(1/10) (2/5) (3/4) (4/3) (5/3) (6/3)
	Maximal number of bases interrupting 2 SSRs in a compound microsatellite: 100
	RESULTS OF MICROSATELLITE SEARCH
	================================
	Total number of sequences examined: 1
	Total size of examined sequences (bp): 154542
	Total number of identified SSRs: 96
	Number of SSR containing sequences: 1
	Number of sequences containing more than 1 SSR: 1
	Number of SSRs present in compound formation: 20
	Distribution to different repeat type classes
	---------------------------------------------
	Unit size	Number of SSRs
	1	69
	2	8
	3	7
	4	10
	5	2
	Frequency of identified SSR motifs
	----------------------------------
	Repeats	3	4	5	6	7	8	9	10	11	12	13	14	15	16	17	total
	A	-	-	-	-	-	-	-	12	7		1			2		22
	G	-	-	-	-	-	-	-	1								1
	T	-	-	-	-	-	-	-	22	16	3	2	2			1	46
	AT	-	-	5													5
	TA	-	-		2	1											3
	AAT	-	2														2
	ATA	-	1														1
	ATT	-	2														2
	TTA	-	2														2
	AAAT	1															1
	AGGT	1															1
	ATTT	1															1
	CTAC	1															1
	GTCT	1															1
	TAAT	2															2
	TATT	1															1
	TTTC	2															2
	ATAAG	1															1
	CTTTA		1														1
	Frequency of classified repeat types (considering sequence complementary)
	-------------------------------------------------------------------------
	Repeats	3	4	5	6	7	8	9	10	11	12	13	14	15	16	17	total
	A/T	-	-	-	-	-	-	-	34	23	3	3	2		2	1	68
	C/G	-	-	-	-	-	-	-	1								1
	AT/AT	-	-	5	2	1											8
	AAT/ATT	-	7														7
	AAAG/CTTT	2															2
	AAAT/ATTT	3															3
	AATT/AATT	2															2
	ACAG/CTGT	1															1
	ACCT/AGGT	2															2
	AAAGT/ACTTT		1														1
	AAGAT/ATCTT	1															1

## Sheet: B.buttiana-Double-Salmon.SSR
ID	SSR nr.	SSR type	SSR	size	start	end	FORWARD PRIMER1 (5'-3')	Tm	REVERSE PRIMER1 (5'-3')	Tm	PRODUCT1 size (bp)	start (bp)	end (bp)	LSC/SSC/IRs	intergenic regions/protein coding genes/intron regions
B.buttiana-Double-Salmon	1	p2	(TA)7	14	264	277	AAAAACACAAAAAGGTTGTAATAAA	55.644	CTTTAATAAGACTAAGAATACCCCTTT	55.727	270	223	492	LSC	trnH-GUG_psbA
B.buttiana-Double-Salmon	2	p1	(T)10	10	457	466	No primer							LSC	trnH-GUG_psbA
B.buttiana-Double-Salmon	3	p1	(T)10	10	1812	1821	AATCATCAGGGACTCCCAAG	58.94	ATCCGATTAGTTCCGGGTTC	60.152	244	872	1115	LSC	psbA_trnK-UUU-exon2
B.buttiana-Double-Salmon	4	p1	(A)13	13	4738	4750	CGCTGAATTAGGATGAAATCAA	59.212	TTTCTGTCTTCTGCCCAACA	59.415	242	800	1041	LSC	trnK-UUU-exon1_rps16-exon2
B.buttiana-Double-Salmon	5	p1	(A)10	10	6567	6576	TGATTTCAATTTCTAATTTCGATTG	58.665	GGGATGATCAAATGTCGTCTT	58.852	102	963	1064	LSC	rps16-exon1_trnQ-UUG
B.buttiana-Double-Salmon	6	c	(T)10a(T)12	23	7395	7417	TTCTCCTTTGAGAATGGAAGG	58.372	AGGCCTCAGGTAATTTGGCT	60.096	243	924	1166	LSC	trnQ-UUG_psbK
B.buttiana-Double-Salmon	7	p2	(AT)5	10	8595	8604	CCATCTCTCCCCATTGAAAA	59.864	AACTGATTGGAATTTCAGATAAAAC	57.03	252	821	1072	LSC	trnS-GCU_trnG-UCC-exon1
B.buttiana-Double-Salmon	8	p1	(T)11	11	9074	9084	TGAAGCAACAGCAAGACCAA	60.574	TGTTTCCTGAAGGGGTTTTG	59.942	199	913	1111	LSC	trnS-GCU_trnG-UCC-exon1
B.buttiana-Double-Salmon	9	p1	(T)11	11	9478	9488	AAAGGGTCTCCTGGTTTGATT	58.954	ATCTTCGTCCATGGATCTCG	60.034	242	956	1197	LSC	trnG-UCC-exon1_trnG-UCC-exon2
B.buttiana-Double-Salmon	10	p1	(T)11	11	9713	9723	CGAGATCCATGGACGAAGAT	60.034	GGAAAAAGATTTTGTTTCTACCGA	59.893	170	943	1112	LSC	trnG-UCC-exon1_trnG-UCC-exon2
B.buttiana-Double-Salmon	11	p4	(GTCT)3	12	11483	11494	TAATGTAGCGGGGGAATCTG	59.916	TCTTCAAACCGGGCTTATTG	60.067	268	815	1082	LSC	atpA
B.buttiana-Double-Salmon	12	p1	(A)10	10	12038	12047	CAAGACCGTGAATACGAGCA	59.864	CATGTTTGGTGCGATGAAAG	60.111	245	829	1073	LSC	atpA_atpF-exon2
B.buttiana-Double-Salmon	13	p3	(TTA)4	12	15723	15734	CGGATTAATCACATAATATCCCC	58.536	TGGGAATTCCAACGATTTGT	60.17	274	905	1178	LSC	atpI_rps2
B.buttiana-Double-Salmon	14	p1	(T)11	11	18697	18707	GACTACGGGTCGAACCAAAA	59.971	GTCGAGTAAGCGGAGTGGTC	59.874	236	806	1041	LSC	rpoC2
B.buttiana-Double-Salmon	15	p2	(AT)5	10	20047	20056	GTAGGACTCCGGCCATAACA	59.955	GGCACCATTCGAGGTATTTC	59.391	260	843	1102	LSC	rpoC2
B.buttiana-Double-Salmon	16	p1	(T)11	11	22809	22819	CCTATCACCCGGCTCAAGTA	60.088	ATCATTCGAAGGAAGGCAGA	59.773	269	841	1109	LSC	rpoC1-exon2_rpoC1-exon1
B.buttiana-Double-Salmon	17	p1	(T)11	11	23186	23196	TCGACGGTTATTACACCACG	59.464	CCCAAATAAAAGGGGAATTGA	60.002	239	837	1075	LSC	rpoC1-exon2_rpoC1-exon1
B.buttiana-Double-Salmon	18	p1	(T)10	10	26430	26439	GGCATTTTCTTTTGACCCAA	59.916	CAAGGATATGGGCTCGTGTT	59.955	170	979	1148	LSC	rpoB
B.buttiana-Double-Salmon	19	p1	(T)10	10	27566	27575	GAATTGTAAACGTGCGCAGA	59.879	GAATGCGAATTCATGAACGA	59.628	254	860	1113	LSC	rpoB_trnC-GCA
B.buttiana-Double-Salmon	20	p1	(T)10	10	28355	28364	GGACCTTGAATTCGATTGGA	59.871	CTTGACCGGTGGAAAAGAAG	59.705	198	857	1054	LSC	trnC-GCA_petN
B.buttiana-Double-Salmon	21	c	(CTTTA)4atagaaatagaattcaattctagtacaactttctacactacaaaaaac(A)10	78	29584	29661	GCAGAAAAATAGAATTGGGATCA	59.475	TCTTAAATGAGACGAGCAGGC	59.606	272	912	1183	LSC	petN_psbM
B.buttiana-Double-Salmon	22	c	(A)16tagaatgataaataaggaattcta(T)10	50	30144	30193	CGCCTGTAAATTCAATGGGA	60.827	GGCAACCAATAGGAGTGGAA	59.933	275	853	1127	LSC	psbM_trnD-GUC
B.buttiana-Double-Salmon	23	p1	(T)10	10	30988	30997	CCATCTCCCAGAAAGTGGAA	60.042	TGCTCCAACACGAAAATTGA	60.234	210	846	1055	LSC	trnD-GUC_trnY-GUA
B.buttiana-Double-Salmon	24	p5	(ATAAG)3	15	32098	32112	CCGATAAGGGGCTTTATTTTG	59.819	CGTTCCAACGGATTTTATTCA	59.818	275	800	1074	LSC	trnT-GGU_psbD
B.buttiana-Double-Salmon	25	p3	(ATT)4	12	33055	33066	CAACCGATAGCGAGAGAGGA	60.495	CGTACCCTGACCCTTAGCAA	60.125	206	879	1084	LSC	trnT-GGU_psbD
B.buttiana-Double-Salmon	26	p1	(G)10	10	34820	34829	GGGCGTATATGATACGTGGG	60.06	CAATCCATCCTTCTCCTCCA	60.003	125	974	1098	LSC	psbC
B.buttiana-Double-Salmon	27	p2	(AT)5	10	36828	36837	TGAAAAGAGTATTTGGCCCG	60.067	TTACTTTCAGCGGATAGCGG	60.356	189	938	1126	LSC	psbZ_trnG-GCC
B.buttiana-Double-Salmon	28	p1	(T)11	11	42419	42429	TTTTTACTTCTGGTTCCGGC	59.202	TTGAAAAAGGTCCGTTGAGC	60.227	262	847	1108	LSC	psaA_ycf3-exon3
B.buttiana-Double-Salmon	29	c	(AT)5agaaatagaatatttctattttattattcttttttttatatttcatta(T)11gaattttcgatttcgaaa(TATT)3ttcaattattattaaaatatatttgattttatttgttttaatagataatagaatttgcttaattaaaaaat(A)11	181	42798	42978	No primer							LSC	psaA_ycf3-exon3
B.buttiana-Double-Salmon	30	p1	(T)10	10	44022	44031	ATCGTTGTTTTGGACGATGC	60.905	AGGGCACTAGAACGAAACCC	60.496	169	963	1131	LSC	ycf3-exon3_ycf3-exon2
B.buttiana-Double-Salmon	31	p1	(A)10	10	45095	45104	GAATCGTGTGCCTTTCTCGT	60.263	GAGATCGCGGATAAATGGAA	60.001	189	950	1138	LSC	ycf3-exon2_ycf3-exon1
B.buttiana-Double-Salmon	32	p1	(T)11	11	46221	46231	TTTTGTTTACCGAGGGTTCG	59.968	CTACCCCGTCCCAGATTTTT	60.18	251	874	1124	LSC	trnS-GGA_rps4
B.buttiana-Double-Salmon	33	p2	(TA)6	12	47115	47126	TCGGTAACGCGACATAAAGA	59.325	GATTTGTTCTGCCGAGCTTT	59.457	264	942	1205	LSC	rps4_trnT-UGU
B.buttiana-Double-Salmon	34	c	(T)11catcttttcgaatatgaatttcaaataaatattgaatttagtttatttttatctttttcatttttataatt(TA)6	94	47656	47749	TGCGATGCTCTAACCTCTGA	59.697	AGAATCTAATTGTTCTAGACGAAAA	55.07	241	887	1127	LSC	trnT-UGU_trnL-UAA-exon1
B.buttiana-Double-Salmon	35	p1	(T)10	10	48640	48649	GGGTTGACTGTGCTGTGTTG	60.203	TGGAGTGAATGGTTTGATGA	57.41	256	880	1135	LSC	trnL-UAA-exon1_trnL-UAA-exon2
B.buttiana-Double-Salmon	36	p1	(T)10	10	53706	53715	TACCGTTGACTCCGGTATCT	57.143	AGAACTAGTTGGTGCGTCCG	60.312	249	903	1151	LSC	trnM-CAU_atpE
B.buttiana-Double-Salmon	38	c	(T)10attttcttttttgaattattagaagac(A)10taagaaaagatgaag(AAT)4	74	60519	60592	TGTTCCCTTCTTAACCTCTTGG	59.626	GTGAGTATAGCATATAATAAGTGCAAA	55.522	244	924	1167	LSC	accD_psaI
B.buttiana-Double-Salmon	39	p4	(TAAT)3	12	60710	60721	AATAATAAAGTAAAGTCGATTAGCGT	55.685	GCCGACTAAAGGCACAAAAA	60.244	254	876	1129	LSC	accD_psaI
B.buttiana-Double-Salmon	40	p4	(AAAT)3	12	62003	62014	CCTATTCGGGTCAAAGCAGA	60.206	ATCAATTCCAAATACTCGGC	56.649	179	860	1038	LSC	ycf4_cemA
B.buttiana-Double-Salmon	41	p1	(T)10	10	62449	62458	TGCCACGTATTCATCGAAAG	59.688	TATTAACGAACCCATCGCGT	60.343	277	928	1204	LSC	ycf4_cemA
B.buttiana-Double-Salmon	43	p2	(AT)5	10	63710	63719	ACGATTGGACCATGCAAACT	60.384	TGCTGTGCAAAAATGGGATA	60.073	136	919	1054	LSC	petA
B.buttiana-Double-Salmon	44	p1	(T)14	14	64705	64718	GGTTCAACTGTCCGAAATGAA	59.963	TCGATTGGAAAAAGGTGAAAA	59.551	246	870	1115	LSC	petA_psbJ
B.buttiana-Double-Salmon	45	p1	(A)11	11	65230	65240	ATGAGTTTTGATTCCCCTCG	58.981	TGCAAAAAGTTCCATTTGTTCA	60.5	239	817	1055	LSC	petA_psbJ
B.buttiana-Double-Salmon	46	p4	(TTTC)3	12	65853	65864	CCTTCCAGTAGTATCGGCCA	60.088	ACCAGTCTTTACTGGGGGCT	59.994	232	858	1089	LSC	psbJ_psbL
B.buttiana-Double-Salmon	47	p1	(A)10	10	66047	66056	TCGGGTTTGATTGTGTCGTA	59.964	AGATCCTTTTAGGAGGCCCA	60.032	180	922	1101	LSC	psbF
B.buttiana-Double-Salmon	48	p1	(A)10	10	68202	68211	TGTCGTGTTTTCCACATCGT	60.008	CCCTTCCCACTAAATATTCCC	58.699	181	857	1037	LSC	trnP-UGG_psaJ
B.buttiana-Double-Salmon	49	c	(T)13agttttagacatttcgccttgaaacaagacaaaaaaataagaaattgtattaaattaatatatc(A)16	93	70579	70671	TCCCAATGGCTTTTGCTACT	59.708	ATGAAGTAAAGGGCTCCGGT	59.962	253	953	1205	LSC	rpl20_rps12-exon1
B.buttiana-Double-Salmon	50	c	(T)11gttaagaattccccc(T)10catttcatattttttctttcaacaaattcaatattcaacc(T)12attttaaatg(A)10	108	73035	73142	TCTGACCGATTTCGATTTGC	61.121	TGAAGTATCCAGGCTCCGTT	59.694	268	945	1212	LSC	clpP1-exon2_clpP1-exon1
B.buttiana-Double-Salmon	51	p1	(A)11	11	73519	73529	TCGAAAGGGAACTTTTGGAA	59.657	ACGCAATGGGGAGTTGATAC	59.82	279	960	1238	LSC	clpP1-exon1_psbB
B.buttiana-Double-Salmon	52	p1	(A)10	10	73638	73647	TCGAAAGGGAACTTTTGGAA	59.657	ACGCAATGGGGAGTTGATAC	59.82	279	841	1119	LSC	clpP1-exon1_psbB
B.buttiana-Double-Salmon	54	p4	(TTTC)3	12	76423	76434	GGTAGTTCGATCGCGGAAT	60.051	TTTGAATCCGATCGAGAGGT	59.629	238	981	1218	LSC	psbH_petB-exon1
B.buttiana-Double-Salmon	55	p1	(A)10	10	76640	76649	GACCTCTCGATCGGATTCAA	60.158	AACCCCAAAGCTAAACCAAAA	59.865	235	981	1215	LSC	petB-exon1_petB-exon2
B.buttiana-Double-Salmon	56	c	(A)11taaaaaatcaaag(A)10	34	76974	77007	TGAATCTGGGGTTTCAATCG	60.832	ATCAAGTCGGCTCATTCGTC	60.226	193	907	1099	LSC	petB-exon1_petB-exon2
B.buttiana-Double-Salmon	57	p1	(A)10	10	78115	78124	GACATTTTCCTTCAACCCCA	59.767	TCAAACGAACCAGCCTATCC	60.074	237	921	1157	LSC	petB-exon2_petD-exon1
B.buttiana-Double-Salmon	58	p1	(T)10	10	79462	79471	TCGCTTCAATGTGAATTTTCC	60.067	TCGCATAGAAGACGTAAAACAAA	58.991	225	917	1141	LSC	petD-exon2_rpoA
B.buttiana-Double-Salmon	59	p1	(T)10	10	79741	79750	GGCAATTGTATATCCTAGGTGGA	59.263	ATGAAGCCTCCCGGAATTTA	60.764	213	939	1151	LSC	rpoA
B.buttiana-Double-Salmon	60	p1	(T)10	10	81677	81686	CTTTCATTCCAGGCAAAACC	59.546	AGAATTTTAGGCGGAATGGG	60.272	239	926	1164	LSC	infA_rps8
B.buttiana-Double-Salmon	61	p1	(T)11	11	81966	81976	TACAATTCCCATTCCGCCTA	60.281	AGGGAAACGGTTCGAATAGC	60.451	258	849	1106	LSC	rps8
B.buttiana-Double-Salmon	62	p1	(T)11	11	85825	85835	TTTCTTTTTCCGCCTTTGTG	60.215	GGGTTATCCTGCACTTGGAA	59.933	232	896	1127	IRb	rps19_rpl2
B.buttiana-Double-Salmon	63	p1	(T)11	11	100473	100483	AGAAGAAGGGGTTGATCCGT	59.935	CGGGACTTCTTTTCGCACTA	60.378	276	950	1225	IRb	rps12-exon2_trnV-GAC
B.buttiana-Double-Salmon	64	p4	(AGGT)3	12	106654	106665	TGCCATACTCCCAGGAAAAG	60.066	CGGAGACCTGTGTTTTTGGT	60.005	222	933	1154	IRb	rrn23
B.buttiana-Double-Salmon	65	p1	(T)10	10	114699	114708	TTTTTCCCCATCAACCTATTTG	60.049	AATTTTAGCACGGCATCGAA	60.588	208	955	1162	SSC	rpl32_trnL-UAG
B.buttiana-Double-Salmon	66	p1	(T)11	11	114897	114907	CTTCGATGCCGTGCTAAAAT	60.23	TCTCGGGATAGACCTCAATAAA	57.836	143	944	1086	SSC	rpl32_trnL-UAG
B.buttiana-Double-Salmon	67	p3	(AAT)4	12	118866	118877	TACTTCTGGATTGGATCGGC	60.036	TCAACTCGTATCAATCAATCGAA	59.6	268	793	1060	SSC	psaC_ndhE
B.buttiana-Double-Salmon	68	p1	(T)10	10	121717	121726	GCTTCGGAATTGATCTCGTT	59.273	TTGAATTCTTTTTCGGAATCG	59.176	170	952	1121	SSC	ndhA-exon2_ndhA-exon1
B.buttiana-Double-Salmon	69	p1	(T)12	12	125699	125710	TTCATCAGTTTTTGCTTGAAAGA	59.042	TCACGACGAAAATCAATTCG	59.664	243	898	1140	SSC	ycf1
B.buttiana-Double-Salmon	70	p1	(T)11	11	125892	125902	CGAATTGATTTTCGTCGTGA	59.664	ATTGGATGGGAATGAACGAA	60.133	252	928	1179	SSC	ycf1
B.buttiana-Double-Salmon	71	c	(T)10gatgggatgggttgattttttgataaattgtgcaataaaaaatacct(TTA)4	69	126081	126149	TTCTTCGTTCATTCCCATCC	59.871	AAATTGACATTGGAGCCTGG	59.933	194	968	1161	SSC	ycf1
B.buttiana-Double-Salmon	72	c	(TAAT)3tgttctttttcatattcatatgaattcca(T)14	55	126585	126639	TGGAATGGTAACCCATAACGA	60.06	GTACCACAAAAATGGCGAAA	58.532	257	843	1099	SSC	ycf1
B.buttiana-Double-Salmon	73	c	(T)17aatagaagactttgaataatac(ATTT)3ctatttcatttggtactcttataaacaatttgagtttttcattaaaaatttttagaactcgtaaacacttatttataattattttta(T)10gagttttttaaaaataggtttaaaaaaggaaggtcgttttctaggagaaccaaaaggaagttccgtttccattccccaaactgttaaaaaacaaaaatca(T)13	261	127555	127815	No primer							SSC	ycf1
B.buttiana-Double-Salmon	74	p4	(CTAC)3	12	133571	133582	CGGAGACCTGTGTTTTTGGT	60.005	TGCCATACTCCCAGGAAAAG	60.066	222	857	1078	IRa	rrn23
B.buttiana-Double-Salmon	75	p1	(A)11	11	139755	139765	CGGGACTTCTTTTCGCACTA	60.378	AGAAGAAGGGGTTGATCCGT	59.935	276	783	1058	IRa	trnV-GAC_rps12-exon2
B.buttiana-Double-Salmon	76	p1	(A)11	11	154403	154413	GGGTTATCCTGCACTTGGAA	59.933	TTTCTTTTTCCGCCTTTGTG	60.215	232	881	1112	IRa	rpl2_
region	all-SSR	1nuc	2nuc	3nuc	4nuc	5nuc	6nuc
Coding	22	14	2	3	3	0	0
Genome	96	69	8	7	10	2	0
IRa	3	2	0	0	1	0	0
IRb	3	2	0	0	1	0	0
LSC	76	55	8	5	6	2	0
SSC	14	10	0	2	2	0	0
species	MonoNucl	DiNucl	TriNucl	TetraNucl	PentaNucl	HexaNucl
B.buttiana-California-Gold	69	8	7	10	2	0
Specifications
==============
Sequence source file: "B.buttiana-Double-Salmon.tmp"
Definement of microsatellites (unit size / minimum number of repeats):
(1/10) (2/5) (3/4) (4/3) (5/3) (6/3)
Maximal number of bases interrupting 2 SSRs in a compound microsatellite: 100
RESULTS OF MICROSATELLITE SEARCH
================================
Total number of sequences examined: 1
Total size of examined sequences (bp): 154542
Total number of identified SSRs: 96
Number of SSR containing sequences: 1
Number of sequences containing more than 1 SSR: 1
Number of SSRs present in compound formation: 20
Distribution to different repeat type classes
---------------------------------------------
Unit size	Number of SSRs
1	69
2	8
3	7
4	10
5	2
Frequency of identified SSR motifs
----------------------------------
Repeats	3	4	5	6	7	8	9	10	11	12	13	14	15	16	17	total
A	-	-	-	-	-	-	-	12	7		1			2		22
G	-	-	-	-	-	-	-	1								1
T	-	-	-	-	-	-	-	22	16	3	2	2			1	46
AT	-	-	5													5
TA	-	-		2	1											3
AAT	-	2														2
ATA	-	1														1
ATT	-	2														2
TTA	-	2														2
AAAT	1															1
AGGT	1															1
ATTT	1															1
CTAC	1															1
GTCT	1															1
TAAT	2															2
TATT	1															1
TTTC	2															2
ATAAG	1															1
CTTTA		1														1
Frequency of classified repeat types (considering sequence complementary)
-------------------------------------------------------------------------
Repeats	3	4	5	6	7	8	9	10	11	12	13	14	15	16	17	total
A/T	-	-	-	-	-	-	-	34	23	3	3	2		2	1	68
C/G	-	-	-	-	-	-	-	1								1
AT/AT	-	-	5	2	1											8
AAT/ATT	-	7														7
AAAG/CTTT	2															2
AAAT/ATTT	3															3
AATT/AATT	2															2
ACAG/CTGT	1															1
ACCT/AGGT	2															2
AAAGT/ACTTT		1														1
AAGAT/ATCTT	1															1

## Sheet: B.buttiana-Double-Yellow.SSR
ID	SSR nr.	SSR type	SSR	size	start	end	FORWARD PRIMER1 (5'-3')	Tm	REVERSE PRIMER1 (5'-3')	Tm	PRODUCT1 size (bp)	start (bp)	end (bp)	LSC/SSC/IRs	intergenic regions/protein coding genes/intron regions
B.buttiana-Double-Yellow	1	p2	(TA)7	14	264	277	AAAAACACAAAAAGGTTGTAATAAA	55.644	CTTTAATAAGACTAAGAATACCCCTTT	55.727	270	223	492	LSC	trnH-GUG_psbA
B.buttiana-Double-Yellow	2	p1	(T)10	10	457	466	No primer							LSC	trnH-GUG_psbA
B.buttiana-Double-Yellow	3	p1	(T)10	10	1812	1821	AATCATCAGGGACTCCCAAG	58.94	ATCCGATTAGTTCCGGGTTC	60.152	244	872	1115	LSC	psbA_trnK-UUU-exon2
B.buttiana-Double-Yellow	4	p1	(A)13	13	4738	4750	CGCTGAATTAGGATGAAATCAA	59.212	TTTCTGTCTTCTGCCCAACA	59.415	242	800	1041	LSC	trnK-UUU-exon1_rps16-exon2
B.buttiana-Double-Yellow	5	p1	(A)10	10	6567	6576	TGATTTCAATTTCTAATTTCGATTG	58.665	GGGATGATCAAATGTCGTCTT	58.852	102	963	1064	LSC	rps16-exon1_trnQ-UUG
B.buttiana-Double-Yellow	6	c	(T)10a(T)12	23	7395	7417	TTCTCCTTTGAGAATGGAAGG	58.372	AGGCCTCAGGTAATTTGGCT	60.096	243	924	1166	LSC	trnQ-UUG_psbK
B.buttiana-Double-Yellow	7	p2	(AT)5	10	8595	8604	CCATCTCTCCCCATTGAAAA	59.864	AACTGATTGGAATTTCAGATAAAAC	57.03	252	821	1072	LSC	trnS-GCU_trnG-UCC-exon1
B.buttiana-Double-Yellow	8	p1	(T)11	11	9074	9084	TGAAGCAACAGCAAGACCAA	60.574	TGTTTCCTGAAGGGGTTTTG	59.942	199	913	1111	LSC	trnS-GCU_trnG-UCC-exon1
B.buttiana-Double-Yellow	9	p1	(T)11	11	9478	9488	AAAGGGTCTCCTGGTTTGATT	58.954	ATCTTCGTCCATGGATCTCG	60.034	242	956	1197	LSC	trnG-UCC-exon1_trnG-UCC-exon2
B.buttiana-Double-Yellow	10	p1	(T)11	11	9713	9723	CGAGATCCATGGACGAAGAT	60.034	GGAAAAAGATTTTGTTTCTACCGA	59.893	170	943	1112	LSC	trnG-UCC-exon1_trnG-UCC-exon2
B.buttiana-Double-Yellow	11	p4	(GTCT)3	12	11483	11494	TAATGTAGCGGGGGAATCTG	59.916	TCTTCAAACCGGGCTTATTG	60.067	268	815	1082	LSC	atpA
B.buttiana-Double-Yellow	12	p1	(A)10	10	12038	12047	CAAGACCGTGAATACGAGCA	59.864	CATGTTTGGTGCGATGAAAG	60.111	245	829	1073	LSC	atpA_atpF-exon2
B.buttiana-Double-Yellow	13	p3	(TTA)4	12	15723	15734	CGGATTAATCACATAATATCCCC	58.536	TGGGAATTCCAACGATTTGT	60.17	274	905	1178	LSC	atpI_rps2
B.buttiana-Double-Yellow	14	p1	(T)11	11	18697	18707	GACTACGGGTCGAACCAAAA	59.971	GTCGAGTAAGCGGAGTGGTC	59.874	236	806	1041	LSC	rpoC2
B.buttiana-Double-Yellow	15	p2	(AT)5	10	20047	20056	GTAGGACTCCGGCCATAACA	59.955	GGCACCATTCGAGGTATTTC	59.391	260	843	1102	LSC	rpoC2
B.buttiana-Double-Yellow	16	p1	(T)11	11	22809	22819	CCTATCACCCGGCTCAAGTA	60.088	ATCATTCGAAGGAAGGCAGA	59.773	269	841	1109	LSC	rpoC1-exon2_rpoC1-exon1
B.buttiana-Double-Yellow	17	p1	(T)11	11	23186	23196	TCGACGGTTATTACACCACG	59.464	CCCAAATAAAAGGGGAATTGA	60.002	239	837	1075	LSC	rpoC1-exon2_rpoC1-exon1
B.buttiana-Double-Yellow	18	p1	(T)10	10	26430	26439	GGCATTTTCTTTTGACCCAA	59.916	CAAGGATATGGGCTCGTGTT	59.955	170	979	1148	LSC	rpoB
B.buttiana-Double-Yellow	19	p1	(T)10	10	27566	27575	GAATTGTAAACGTGCGCAGA	59.879	GAATGCGAATTCATGAACGA	59.628	254	860	1113	LSC	rpoB_trnC-GCA
B.buttiana-Double-Yellow	20	p1	(T)10	10	28355	28364	GGACCTTGAATTCGATTGGA	59.871	CTTGACCGGTGGAAAAGAAG	59.705	198	857	1054	LSC	trnC-GCA_petN
B.buttiana-Double-Yellow	21	c	(CTTTA)4atagaaatagaattcaattctagtacaactttctacactacaaaaaac(A)10	78	29584	29661	GCAGAAAAATAGAATTGGGATCA	59.475	TCTTAAATGAGACGAGCAGGC	59.606	272	912	1183	LSC	petN_psbM
B.buttiana-Double-Yellow	22	c	(A)16tagaatgataaataaggaattcta(T)10	50	30144	30193	CGCCTGTAAATTCAATGGGA	60.827	GGCAACCAATAGGAGTGGAA	59.933	275	853	1127	LSC	psbM_trnD-GUC
B.buttiana-Double-Yellow	23	p1	(T)10	10	30988	30997	CCATCTCCCAGAAAGTGGAA	60.042	TGCTCCAACACGAAAATTGA	60.234	210	846	1055	LSC	trnD-GUC_trnY-GUA
B.buttiana-Double-Yellow	24	p5	(ATAAG)3	15	32098	32112	CCGATAAGGGGCTTTATTTTG	59.819	CGTTCCAACGGATTTTATTCA	59.818	275	800	1074	LSC	trnT-GGU_psbD
B.buttiana-Double-Yellow	25	p3	(ATT)4	12	33055	33066	CAACCGATAGCGAGAGAGGA	60.495	CGTACCCTGACCCTTAGCAA	60.125	206	879	1084	LSC	trnT-GGU_psbD
B.buttiana-Double-Yellow	26	p1	(G)10	10	34820	34829	GGGCGTATATGATACGTGGG	60.06	CAATCCATCCTTCTCCTCCA	60.003	125	974	1098	LSC	psbC
B.buttiana-Double-Yellow	27	p2	(AT)5	10	36828	36837	TGAAAAGAGTATTTGGCCCG	60.067	TTACTTTCAGCGGATAGCGG	60.356	189	938	1126	LSC	psbZ_trnG-GCC
B.buttiana-Double-Yellow	28	p1	(T)11	11	42419	42429	TTTTTACTTCTGGTTCCGGC	59.202	TTGAAAAAGGTCCGTTGAGC	60.227	262	847	1108	LSC	psaA_ycf3-exon3
B.buttiana-Double-Yellow	29	c	(AT)5agaaatagaatatttctattttattattcttttttttatatttcatta(T)11gaattttcgatttcgaaa(TATT)3ttcaattattattaaaatatatttgattttatttgttttaatagataatagaatttgcttaattaaaaaat(A)11	181	42798	42978	No primer							LSC	psaA_ycf3-exon3
B.buttiana-Double-Yellow	30	p1	(T)10	10	44022	44031	ATCGTTGTTTTGGACGATGC	60.905	AGGGCACTAGAACGAAACCC	60.496	169	963	1131	LSC	ycf3-exon3_ycf3-exon2
B.buttiana-Double-Yellow	31	p1	(A)10	10	45095	45104	GAATCGTGTGCCTTTCTCGT	60.263	GAGATCGCGGATAAATGGAA	60.001	189	950	1138	LSC	ycf3-exon2_ycf3-exon1
B.buttiana-Double-Yellow	32	p1	(T)11	11	46221	46231	TTTTGTTTACCGAGGGTTCG	59.968	CTACCCCGTCCCAGATTTTT	60.18	251	874	1124	LSC	trnS-GGA_rps4
B.buttiana-Double-Yellow	33	p2	(TA)6	12	47115	47126	TCGGTAACGCGACATAAAGA	59.325	GATTTGTTCTGCCGAGCTTT	59.457	264	942	1205	LSC	rps4_trnT-UGU
B.buttiana-Double-Yellow	34	c	(T)11catcttttcgaatatgaatttcaaataaatattgaatttagtttatttttatctttttcatttttataatt(TA)6	94	47656	47749	TGCGATGCTCTAACCTCTGA	59.697	AGAATCTAATTGTTCTAGACGAAAA	55.07	241	887	1127	LSC	trnT-UGU_trnL-UAA-exon1
B.buttiana-Double-Yellow	35	p1	(T)10	10	48640	48649	GGGTTGACTGTGCTGTGTTG	60.203	TGGAGTGAATGGTTTGATGA	57.41	256	880	1135	LSC	trnL-UAA-exon1_trnL-UAA-exon2
B.buttiana-Double-Yellow	36	p1	(T)10	10	53706	53715	TACCGTTGACTCCGGTATCT	57.143	AGAACTAGTTGGTGCGTCCG	60.312	249	903	1151	LSC	trnM-CAU_atpE
B.buttiana-Double-Yellow	38	c	(T)10attttcttttttgaattattagaagac(A)10taagaaaagatgaag(AAT)4	74	60519	60592	TGTTCCCTTCTTAACCTCTTGG	59.626	GTGAGTATAGCATATAATAAGTGCAAA	55.522	244	924	1167	LSC	accD_psaI
B.buttiana-Double-Yellow	39	p4	(TAAT)3	12	60710	60721	AATAATAAAGTAAAGTCGATTAGCGT	55.685	GCCGACTAAAGGCACAAAAA	60.244	254	876	1129	LSC	accD_psaI
B.buttiana-Double-Yellow	40	p4	(AAAT)3	12	62003	62014	CCTATTCGGGTCAAAGCAGA	60.206	ATCAATTCCAAATACTCGGC	56.649	179	860	1038	LSC	ycf4_cemA
B.buttiana-Double-Yellow	41	p1	(T)10	10	62449	62458	TGCCACGTATTCATCGAAAG	59.688	TATTAACGAACCCATCGCGT	60.343	277	928	1204	LSC	ycf4_cemA
B.buttiana-Double-Yellow	43	p2	(AT)5	10	63710	63719	ACGATTGGACCATGCAAACT	60.384	TGCTGTGCAAAAATGGGATA	60.073	136	919	1054	LSC	petA
B.buttiana-Double-Yellow	44	p1	(T)14	14	64705	64718	GGTTCAACTGTCCGAAATGAA	59.963	TCGATTGGAAAAAGGTGAAAA	59.551	246	870	1115	LSC	petA_psbJ
B.buttiana-Double-Yellow	45	p1	(A)11	11	65230	65240	ATGAGTTTTGATTCCCCTCG	58.981	TGCAAAAAGTTCCATTTGTTCA	60.5	239	817	1055	LSC	petA_psbJ
B.buttiana-Double-Yellow	46	p4	(TTTC)3	12	65853	65864	CCTTCCAGTAGTATCGGCCA	60.088	ACCAGTCTTTACTGGGGGCT	59.994	232	858	1089	LSC	psbJ_psbL
B.buttiana-Double-Yellow	47	p1	(A)10	10	66047	66056	TCGGGTTTGATTGTGTCGTA	59.964	AGATCCTTTTAGGAGGCCCA	60.032	180	922	1101	LSC	psbF
B.buttiana-Double-Yellow	48	p1	(A)10	10	68202	68211	TGTCGTGTTTTCCACATCGT	60.008	CCCTTCCCACTAAATATTCCC	58.699	181	857	1037	LSC	trnP-UGG_psaJ
B.buttiana-Double-Yellow	49	c	(T)13agttttagacatttcgccttgaaacaagacaaaaaaataagaaattgtattaaattaatatatc(A)16	93	70579	70671	TCCCAATGGCTTTTGCTACT	59.708	ATGAAGTAAAGGGCTCCGGT	59.962	253	953	1205	LSC	rpl20_rps12-exon1
B.buttiana-Double-Yellow	50	c	(T)11gttaagaattccccc(T)10catttcatattttttctttcaacaaattcaatattcaacc(T)12attttaaatg(A)10	108	73035	73142	TCTGACCGATTTCGATTTGC	61.121	TGAAGTATCCAGGCTCCGTT	59.694	268	945	1212	LSC	clpP1-exon2_clpP1-exon1
B.buttiana-Double-Yellow	51	p1	(A)11	11	73519	73529	TCGAAAGGGAACTTTTGGAA	59.657	ACGCAATGGGGAGTTGATAC	59.82	279	960	1238	LSC	clpP1-exon1_psbB
B.buttiana-Double-Yellow	52	p1	(A)10	10	73638	73647	TCGAAAGGGAACTTTTGGAA	59.657	ACGCAATGGGGAGTTGATAC	59.82	279	841	1119	LSC	clpP1-exon1_psbB
B.buttiana-Double-Yellow	54	p4	(TTTC)3	12	76423	76434	GGTAGTTCGATCGCGGAAT	60.051	TTTGAATCCGATCGAGAGGT	59.629	238	981	1218	LSC	psbH_petB-exon1
B.buttiana-Double-Yellow	55	p1	(A)10	10	76640	76649	GACCTCTCGATCGGATTCAA	60.158	AACCCCAAAGCTAAACCAAAA	59.865	235	981	1215	LSC	petB-exon1_petB-exon2
B.buttiana-Double-Yellow	56	c	(A)11taaaaaatcaaag(A)10	34	76974	77007	TGAATCTGGGGTTTCAATCG	60.832	ATCAAGTCGGCTCATTCGTC	60.226	193	907	1099	LSC	petB-exon1_petB-exon2
B.buttiana-Double-Yellow	57	p1	(A)10	10	78115	78124	GACATTTTCCTTCAACCCCA	59.767	TCAAACGAACCAGCCTATCC	60.074	237	921	1157	LSC	petB-exon2_petD-exon1
B.buttiana-Double-Yellow	58	p1	(T)10	10	79462	79471	TCGCTTCAATGTGAATTTTCC	60.067	TCGCATAGAAGACGTAAAACAAA	58.991	225	917	1141	LSC	petD-exon2_rpoA
B.buttiana-Double-Yellow	59	p1	(T)10	10	79741	79750	GGCAATTGTATATCCTAGGTGGA	59.263	ATGAAGCCTCCCGGAATTTA	60.764	213	939	1151	LSC	rpoA
B.buttiana-Double-Yellow	60	p1	(T)10	10	81677	81686	CTTTCATTCCAGGCAAAACC	59.546	AGAATTTTAGGCGGAATGGG	60.272	239	926	1164	LSC	infA_rps8
B.buttiana-Double-Yellow	61	p1	(T)11	11	81966	81976	TACAATTCCCATTCCGCCTA	60.281	AGGGAAACGGTTCGAATAGC	60.451	258	849	1106	LSC	rps8
B.buttiana-Double-Yellow	62	p1	(T)11	11	85825	85835	TTTCTTTTTCCGCCTTTGTG	60.215	GGGTTATCCTGCACTTGGAA	59.933	232	896	1127	IRb	rps19_rpl2
B.buttiana-Double-Yellow	63	p1	(T)11	11	100473	100483	AGAAGAAGGGGTTGATCCGT	59.935	CGGGACTTCTTTTCGCACTA	60.378	276	950	1225	IRb	rps12-exon2_trnV-GAC
B.buttiana-Double-Yellow	64	p4	(AGGT)3	12	106654	106665	TGCCATACTCCCAGGAAAAG	60.066	CGGAGACCTGTGTTTTTGGT	60.005	222	933	1154	IRb	rrn23
B.buttiana-Double-Yellow	65	p1	(T)10	10	114699	114708	TTTTTCCCCATCAACCTATTTG	60.049	AATTTTAGCACGGCATCGAA	60.588	208	955	1162	SSC	rpl32_trnL-UAG
B.buttiana-Double-Yellow	66	p1	(T)11	11	114897	114907	CTTCGATGCCGTGCTAAAAT	60.23	TCTCGGGATAGACCTCAATAAA	57.836	143	944	1086	SSC	rpl32_trnL-UAG
B.buttiana-Double-Yellow	67	p3	(AAT)4	12	118866	118877	TACTTCTGGATTGGATCGGC	60.036	TCAACTCGTATCAATCAATCGAA	59.6	268	793	1060	SSC	psaC_ndhE
B.buttiana-Double-Yellow	68	p1	(T)10	10	121717	121726	GCTTCGGAATTGATCTCGTT	59.273	TTGAATTCTTTTTCGGAATCG	59.176	170	952	1121	SSC	ndhA-exon2_ndhA-exon1
B.buttiana-Double-Yellow	69	p1	(T)12	12	125699	125710	TTCATCAGTTTTTGCTTGAAAGA	59.042	TCACGACGAAAATCAATTCG	59.664	243	898	1140	SSC	ycf1
B.buttiana-Double-Yellow	70	p1	(T)11	11	125892	125902	CGAATTGATTTTCGTCGTGA	59.664	ATTGGATGGGAATGAACGAA	60.133	252	928	1179	SSC	ycf1
B.buttiana-Double-Yellow	71	c	(T)10gatgggatgggttgattttttgataaattgtgcaataaaaaatacct(TTA)4	69	126081	126149	TTCTTCGTTCATTCCCATCC	59.871	AAATTGACATTGGAGCCTGG	59.933	194	968	1161	SSC	ycf1
B.buttiana-Double-Yellow	72	c	(TAAT)3tgttctttttcatattcatatgaattcca(T)14	55	126585	126639	TGGAATGGTAACCCATAACGA	60.06	GTACCACAAAAATGGCGAAA	58.532	257	843	1099	SSC	ycf1
B.buttiana-Double-Yellow	73	c	(T)17aatagaagactttgaataatac(ATTT)3ctatttcatttggtactcttataaacaatttgagtttttcattaaaaatttttagaactcgtaaacacttatttataattattttta(T)10gagttttttaaaaataggtttaaaaaaggaaggtcgttttctaggagaaccaaaaggaagttccgtttccattccccaaactgttaaaaaacaaaaatca(T)13	261	127555	127815	No primer							SSC	ycf1
B.buttiana-Double-Yellow	74	p4	(CTAC)3	12	133571	133582	CGGAGACCTGTGTTTTTGGT	60.005	TGCCATACTCCCAGGAAAAG	60.066	222	857	1078	IRa	rrn23
B.buttiana-Double-Yellow	75	p1	(A)11	11	139755	139765	CGGGACTTCTTTTCGCACTA	60.378	AGAAGAAGGGGTTGATCCGT	59.935	276	783	1058	IRa	trnV-GAC_rps12-exon2
B.buttiana-Double-Yellow	76	p1	(A)11	11	154403	154413	GGGTTATCCTGCACTTGGAA	59.933	TTTCTTTTTCCGCCTTTGTG	60.215	232	881	1112	IRa	rpl2_
			Specifications
			==============
			Sequence source file: "B.buttiana-Double-Yellow.tmp"
			Definement of microsatellites (unit size / minimum number of repeats):
			(1/10) (2/5) (3/4) (4/3) (5/3) (6/3)
			Maximal number of bases interrupting 2 SSRs in a compound microsatellite: 100
			RESULTS OF MICROSATELLITE SEARCH
			================================
			Total number of sequences examined: 1
			Total size of examined sequences (bp): 154542
			Total number of identified SSRs: 96
			Number of SSR containing sequences: 1
			Number of sequences containing more than 1 SSR: 1
			Number of SSRs present in compound formation: 20
			Distribution to different repeat type classes
			---------------------------------------------
			Unit size	Number of SSRs
			1	69
			2	8
			3	7
			4	10
			5	2
			Frequency of identified SSR motifs
			----------------------------------
			Repeats	3	4	5	6	7	8	9	10	11	12	13	14	15	16	17	total
			A	-	-	-	-	-	-	-	12	7		1			2		22
			G	-	-	-	-	-	-	-	1								1
			T	-	-	-	-	-	-	-	22	16	3	2	2			1	46
			AT	-	-	5													5
			TA	-	-		2	1											3
			AAT	-	2														2
			ATA	-	1														1
			ATT	-	2														2
			TTA	-	2														2
			AAAT	1															1
			AGGT	1															1
			ATTT	1															1
			CTAC	1															1
			GTCT	1															1
			TAAT	2															2
			TATT	1															1
			TTTC	2															2
			ATAAG	1															1
			CTTTA		1														1
			Frequency of classified repeat types (considering sequence complementary)
			-------------------------------------------------------------------------
			Repeats	3	4	5	6	7	8	9	10	11	12	13	14	15	16	17	total
			A/T	-	-	-	-	-	-	-	34	23	3	3	2		2	1	68
			C/G	-	-	-	-	-	-	-	1								1
			AT/AT	-	-	5	2	1											8
			AAT/ATT	-	7														7
			AAAG/CTTT	2															2
			AAAT/ATTT	3															3
			AATT/AATT	2															2
			ACAG/CTGT	1															1
			ACCT/AGGT	2															2
			AAAGT/ACTTT		1														1
			AAGAT/ATCTT	1															1
			region	all-SSR	1nuc	2nuc	3nuc	4nuc	5nuc	6nuc
			Coding	22	14	2	3	3	0	0
			Genome	96	69	8	7	10	2	0
			IRa	3	2	0	0	1	0	0
			IRb	3	2	0	0	1	0	0
			LSC	76	55	8	5	6	2	0
			SSC	14	10	0	2	2	0	0
			pecies	MonoNucl	DiNucl	TriNucl	TetraNucl	PentaNucl	HexaNucl
			B.buttiana-Double-Yellow	69	8	7	10	2	0

## Sheet: B.buttiana-Gautama-sRed.SSR
ID	SSR nr.	SSR type	SSR	size	start	end	FORWARD PRIMER1 (5'-3')	Tm	REVERSE PRIMER1 (5'-3')	Tm	PRODUCT1 size (bp)	start (bp)	end (bp)	LSC/SSC/IRs	intergenic regions/protein coding genes/intron regions
B.buttiana-Gautama-sRed	1	p2	(TA)7	14	274	287	No primer							LSC	trnH-GUG_psbA
B.buttiana-Gautama-sRed	2	c	(A)10cttatgt(A)10	27	586	612	TTTTTAAAGGCGTATTCTTAGTCTT	56.477	AGTAAAGGGGCAGTCCCAGT	59.994	142	537	678	LSC	trnH-GUG_psbA
B.buttiana-Gautama-sRed	3	p1	(A)12	12	4856	4867	CGCTGAATTAGCATGAAATCAA	60.226	TTTCTGTCTTCTGCCCAACA	59.415	244	797	1040	LSC	trnK-UUU-exon1_rps16-exon2
B.buttiana-Gautama-sRed	4	p1	(A)14	14	6802	6815	AAGACGACATTTGATCATCCC	58.852	TGGAGATTTAGGTAAGATGGGG	59.329	225	916	1140	LSC	rps16-exon1_trnQ-UUG
B.buttiana-Gautama-sRed	5	p1	(T)10	10	7512	7521	TTCTCCTTTGAGAATGGAAGG	58.372	AGGCCTCAGGTAATTTGGCT	60.096	240	914	1153	LSC	trnQ-UUG_psbK
B.buttiana-Gautama-sRed	6	p1	(A)10	10	8143	8152	TCGGTTTTCGTTATCAAATCAA	59.472	TTTTATTCTTCGCGTCCAGG	60.202	218	928	1145	LSC	psbK_psbI
B.buttiana-Gautama-sRed	7	p1	(A)14	14	8532	8545	GTCCACTCAGCCATCTCTCC	59.799	AACTCATTGGAATTTCAGATAAAAC	57.03	243	973	1215	LSC	trnS-GCU_trnG-UCC-exon1
B.buttiana-Gautama-sRed	8	p2	(AT)5	10	8675	8684	CCATCTCTCCCCATTGAAAA	59.864	AACTCATTGGAATTTCAGATAAAAC	57.03	233	840	1072	LSC	trnS-GCU_trnG-UCC-exon1
B.buttiana-Gautama-sRed	9	p1	(T)10	10	9167	9176	CCTGGCCTGATCAGTACCTC	59.679	TTGGCATTTTTCATAGGAGGA	59.533	278	798	1075	LSC	trnS-GCU_trnG-UCC-exon1
B.buttiana-Gautama-sRed	10	p1	(T)12	12	9439	9450	AAAGGGTCTCCTGGTTTGATT	58.954	ATCTTCGTCCATGGATCTCG	60.034	241	956	1196	LSC	trnG-UCC-exon1_trnG-UCC-exon2
B.buttiana-Gautama-sRed	11	p1	(T)11	11	9673	9683	CGAGATCCATGGACGAAGAT	60.034	GGAAAAAGATTTTGTTTCTACCGA	59.893	170	943	1112	LSC	trnG-UCC-exon1_trnG-UCC-exon2
B.buttiana-Gautama-sRed	12	p4	(GTCT)3	12	11437	11448	TAATGTAGCGGGGGAATCTG	59.916	TCTTCAAACCGGGCTTATTG	60.067	268	815	1082	LSC	atpA
B.buttiana-Gautama-sRed	13	p1	(A)11	11	11992	12002	CAAGACCGTGAATACGAGCA	59.864	CATGTTTGGTGCGATGAAAG	60.111	240	829	1068	LSC	atpA_atpF-exon2
B.buttiana-Gautama-sRed	14	p1	(A)10	10	12676	12685	ATTTGGCTCTCACGCTCAAT	59.843	CGCTGAGTCGATGACCTACA	60.008	259	838	1096	LSC	atpF-exon2_atpF-exon1
B.buttiana-Gautama-sRed	15	p1	(A)12	12	12814	12825	TGTAGGTCATCGACTCAGCG	60.008	ATCAACCAATAATGTGGGGC	59.51	268	939	1206	LSC	atpF-exon2_atpF-exon1
B.buttiana-Gautama-sRed	16	p3	(TTA)4	12	15652	15663	TTCAATCATCTCTTTCTCGACTTG	59.892	CTATTTGTGAGGGCCGTTCT	59.195	212	844	1055	LSC	atpI_rps2
B.buttiana-Gautama-sRed	17	p1	(T)11	11	18620	18630	GACTACGGGTCGAACCAAAA	59.971	GTCGAGTAAGCGGAGTGGTC	59.874	236	806	1041	LSC	rpoC2
B.buttiana-Gautama-sRed	18	p2	(AT)5	10	19970	19979	GTAGGACTCCGGCCATAACA	59.955	GGCACCATTCGAGGTATTTC	59.391	260	843	1102	LSC	rpoC2
B.buttiana-Gautama-sRed	19	p1	(T)10	10	22740	22749	CCTATCACCCGGCTCAAGTA	60.088	ATCATTCGAAGGAAGGCAGA	59.773	268	841	1108	LSC	rpoC1-exon2_rpoC1-exon1
B.buttiana-Gautama-sRed	20	p1	(T)11	11	23116	23126	GGTCACGACTTCACCTCGAC	60.723	CCCAAATAAAAGGGGAATTGA	60.002	254	822	1075	LSC	rpoC1-exon2_rpoC1-exon1
B.buttiana-Gautama-sRed	21	p1	(T)10	10	26360	26369	GAAAATACTGGGTCCCCACC	60.422	CAAGGATATGGGCTCGTGTT	59.955	223	926	1148	LSC	rpoB
B.buttiana-Gautama-sRed	22	p1	(A)10	10	27768	27777	GAATCGTTCATGAATTCGCA	59.628	CCGCCAAAACGATACAAAAT	59.832	252	818	1069	LSC	rpoB_trnC-GCA
B.buttiana-Gautama-sRed	23	p5	(CTTTA)3	15	29539	29553	GCAGAAAAATAGAATTGGGATCA	59.475	TCTTAAATGAGACGAGCAGGC	59.606	258	912	1169	LSC	petN_psbM
B.buttiana-Gautama-sRed	24	c	(A)17tagaattcctgatcgaatcaagaattccttatttatcattc(T)11	69	30084	30152	CCGTCGCGAATTGAATAGTA	58.794	GGGGTTTTGCAACCAATAGA	59.801	208	946	1153	LSC	psbM_trnD-GUC
B.buttiana-Gautama-sRed	25	p1	(T)10	10	33048	33057	CGGTCTGAAGATCAACCGAT	60.073	CGTACCCTGACCCTTAGCAA	60.125	198	841	1038	LSC	trnT-GGU_psbD
B.buttiana-Gautama-sRed	26	p1	(G)10	10	34767	34776	CAGTATTGGGCTTTGGTGGT	59.853	GGCTAAGGGTGACGTTGGTA	59.993	249	793	1041	LSC	psbC
B.buttiana-Gautama-sRed	27	p1	(T)11	11	35743	35753	TGTTCTTTCGATGACCCCTC	60.05	CCCTCTCTCTCCTTTTGCCT	59.95	276	844	1119	LSC	psbC_trnS-UGA
B.buttiana-Gautama-sRed	28	c*	(ATA)4(AT)5*	19	36780	36798	TGAAAAGAGTATTTGGCCCG	60.067	TTACTTTCAGCGGATAGCGG	60.356	201	944	1144	LSC	psbZ_trnG-GCC
B.buttiana-Gautama-sRed	29	c	(AT)5agaaatacaatatttctattttattattcttttttttatatttcattcgatttagaaa(TATT)3ttcaattattattaaaattgattttatttgaatttgcttaattaaaaaat(A)11	141	42759	42899	CCGGTATTTAGTCATTCGCC	59.433	GTCTGGCATTTCGTAGGGAT	59.009	263	936	1198	LSC	psaA_ycf3-exon3
B.buttiana-Gautama-sRed	30	p1	(T)11	11	43958	43968	ATCGTTGTTTTGGACGATGC	60.905	CTCGAAATCGATCCCTACGA	60.17	269	963	1231	LSC	ycf3-exon3_ycf3-exon2
B.buttiana-Gautama-sRed	31	p2	(AT)7	14	45371	45384	AAACAGATTCATTTCCAAACAAAA	58.986	CGCTTCAATGAAATCGGAAT	60.038	268	866	1133	LSC	ycf3-exon1_trnS-GGA
B.buttiana-Gautama-sRed	32	c	(TA)6at(TA)6	26	47696	47721	TGCGATGCTCTAACCTCTGA	59.697	AGAATCTAATTGTTCTAGACGAAAA	55.07	253	807	1059	LSC	trnT-UGU_trnL-UAA-exon1
B.buttiana-Gautama-sRed	33	p1	(T)10	10	49471	49480	TCATGCGATCTACCCCATTT	60.296	TGGGCACTTCAACTAATTTTGA	59.625	167	933	1099	LSC	trnF-GAA_ndhJ
B.buttiana-Gautama-sRed	34	p1	(T)11	11	53606	53616	GGGAGTCATTGGTTCAAATCC	60.552	TGCGTCCGAATAATCAAAAG	58.769	280	861	1140	LSC	trnM-CAU_atpE
B.buttiana-Gautama-sRed	36	p1	(T)10	10	60424	60433	TGTTCCCTTCTTAACCTCTTGG	59.626	CGCTAATCGACTTTACTTTATTATTC	56.437	179	906	1084	LSC	accD_psaI
B.buttiana-Gautama-sRed	37	c	(TAAT)3(AATT)3	24	60608	60631	GAATAATAAAGTAAAGTCGATTAGCG	56.437	AAGGCACAAAAATAGACGGAAA	60.004	268	875	1142	LSC	accD_psaI
B.buttiana-Gautama-sRed	38	p4	(AAAT)3	12	61916	61927	CCTATTCGGGTCAAAGCAGA	60.206	ATCAATTCCAAATACTCGGC	56.649	179	860	1038	LSC	ycf4_cemA
B.buttiana-Gautama-sRed	39	c	(T)16atttcttcattcaaattcgaagtagactctttttctatttttttattcttcaagattcaaagactaattatcaaatcac(A)15	110	62349	62458	AAGTGGCTCTGCCACGTATT	59.763	TATTAACGAACCCATCGCGT	60.343	279	934	1212	LSC	ycf4_cemA
B.buttiana-Gautama-sRed	40	p2	(AT)5	10	63623	63632	ACGATTGGACCATGCAAACT	60.384	TGCTGTGCAAAAATGGGATA	60.073	136	919	1054	LSC	petA
B.buttiana-Gautama-sRed	41	p1	(T)12	12	64618	64629	GGTTCAACTGTCCGAAATGAA	59.963	TCGATTGGAAAAAGGTGAAAA	59.551	244	870	1113	LSC	petA_psbJ
B.buttiana-Gautama-sRed	42	p4	(GGAG)3	12	65146	65157	ATGAGTCTTGATTCCCCTCG	59.09	TGCAAAAAGTTCCATTTGTTCA	60.5	237	808	1044	LSC	petA_psbJ
B.buttiana-Gautama-sRed	43	p1	(A)10	10	65946	65955	TCGGGTTTGATTGTGTCGTA	59.964	AGATCCTTTTAGGAGGCCCA	60.032	180	922	1101	LSC	psbF
B.buttiana-Gautama-sRed	44	p1	(A)10	10	68838	68847	GATGCGTTGACATTCCCTTT	59.939	TCCACATTTTCATTTCCGTTC	59.793	275	767	1041	LSC	psaJ_rpl33
B.buttiana-Gautama-sRed	45	c	(T)12agttttagacatttcgccttgaaacaagacaaaaaaataagaaattgtatatatc(A)10	77	70586	70662	TCCCAATGGCTTTTGCTACT	59.708	ATGAAGTAAAGGGCTCCGGT	59.962	237	953	1189	LSC	rpl20_rps12-exon1
B.buttiana-Gautama-sRed	46	c	(ATA)4t(ATA)4	25	71406	71430	TCCTAACCGAAGCGAATGAT	59.668	CCCAAGCTCATGGAATTGTT	59.933	194	947	1140	LSC	rps12-exon1_clpP1-exon3
B.buttiana-Gautama-sRed	47	p1	(A)11	11	72056	72066	CTATGATGGCTCCGTTGCTT	60.235	TCAGGAGTCTTTTTCAGCGTC	59.607	192	923	1114	LSC	clpP1-exon3_clpP1-exon2
B.buttiana-Gautama-sRed	48	p1	(T)10	10	73013	73022	TCTGACCGATTTCGATTTGC	61.121	TGAAGTATCCAGGCTCCGTT	59.694	260	945	1204	LSC	clpP1-exon2_clpP1-exon1
B.buttiana-Gautama-sRed	49	p1	(A)14	14	73489	73502	AGGGAACTTTTGGAACACCA	59.425	ACGCAATGGGGAGTTGATAC	59.82	280	965	1244	LSC	clpP1-exon1_psbB
B.buttiana-Gautama-sRed	50	p1	(A)13	13	73611	73623	AGGGAACTTTTGGAACACCA	59.425	ACGCAATGGGGAGTTGATAC	59.82	280	843	1122	LSC	clpP1-exon1_psbB
B.buttiana-Gautama-sRed	51	p4	(TTTC)3	12	76393	76404	GGTAGTTCGATCGCGGAAT	60.051	TTTGAATCCGATCGAGAGGT	59.629	228	981	1208	LSC	psbH_petB-exon1
B.buttiana-Gautama-sRed	52	p1	(A)11	11	76959	76969	TGAATCTGGGGTTTCAATCG	60.832	TGCCAAAATATCAAGTCGGC	60.971	225	880	1104	LSC	petB-exon1_petB-exon2
B.buttiana-Gautama-sRed	53	p1	(A)11	11	78085	78095	GACATTTTCCTTCAACCCCA	59.767	TCAAACGAACCAGCCTATCC	60.074	227	932	1158	LSC	petB-exon2_petD-exon1
B.buttiana-Gautama-sRed	54	p1	(T)10	10	79676	79685	GGCAATTGTATATCCTAGGTGGA	59.263	ATGAAGCCTCCCGGAATTTA	60.764	213	939	1151	LSC	rpoA
B.buttiana-Gautama-sRed	55	p1	(T)11	11	81612	81622	CTTTCATTCCAGGCAAAACC	59.546	AGAATTTTAGGCGGAATGGG	60.272	240	926	1165	LSC	infA_rps8
B.buttiana-Gautama-sRed	56	p1	(T)11	11	81902	81912	TACAATTCCCATTCCGCCTA	60.281	AGGGAAACGGTTCGAATAGC	60.451	258	849	1106	LSC	rps8
B.buttiana-Gautama-sRed	57	p1	(T)12	12	82591	82602	ACACATCAATTCTCGAGCCC	60.081	CGATCTCAATAGCGGCATCT	60.339	269	932	1200	LSC	rpl14_rpl16-exon2
B.buttiana-Gautama-sRed	58	p1	(T)11	11	85693	85703	TTTCTTTTTCCGCCTTTGTG	60.215	GGGTTATCCTGCACTTGGAA	59.933	232	896	1127	IRb	rps19_rpl2
B.buttiana-Gautama-sRed	59	p1	(T)10	10	100343	100352	AGAAGAAGGGGTTGATCCGT	59.935	CGGAAATCGGATTGACTACG	60.46	201	950	1150	IRb	rps12-exon2_trnV-GAC
B.buttiana-Gautama-sRed	60	p4	(AGGT)3	12	106563	106574	TGCCATACTCCCAGGAAAAG	60.066	CGGAGACCTGTGTTTTTGGT	60.005	222	933	1154	IRb	rrn23
B.buttiana-Gautama-sRed	61	p1	(T)10	10	114385	114394	TTGGAATAATCGAAATCGTCC	58.888	TCCCCATCCTAGAAATGAGAAA	59.903	270	878	1147	SSC	rpl32_trnL-UAG
B.buttiana-Gautama-sRed	62	p1	(T)10	10	114756	114765	CTTCGATGCCGTGCTAAAAT	60.23	TCTCGGGATAGACCTCAATAAA	57.836	117	963	1079	SSC	rpl32_trnL-UAG
B.buttiana-Gautama-sRed	63	p1	(T)10	10	115285	115294	AGTGCAAGAGCATCTCGGTT	60.02	GCTCCAAAGTCGAAAAGATCA	59.443	177	869	1045	SSC	trnL-UAG_ccsA
B.buttiana-Gautama-sRed	64	p1	(A)10	10	118076	118085	GTACGGGGTTTTGTCGGTAA	59.724	CTTCGGCTCCAAGAACAGAG	60.126	208	981	1188	SSC	ndhD_psaC
B.buttiana-Gautama-sRed	65	p1	(T)10	10	125560	125569	TTGATCAGTTTTTGCTTGAAAGA	59.042	GAGAATCAAAATCACGACGAAA	59.205	269	898	1166	SSC	rps15_trnN-GUU
B.buttiana-Gautama-sRed	66	p1	(T)11	11	125768	125778	TTTCGTCGTGATTTTGATTCTC	59.205	ATTGGATGGGAATGAACGAA	60.133	243	937	1179	SSC	rps15_trnN-GUU
B.buttiana-Gautama-sRed	67	c	(T)10gatgggatgagttgattttttgataaattgtgcaataaaaaatacct(TTA)4	69	125957	126025	TTCTTCGTTCATTCCCATCC	59.871	AAATTGACATTGGAGCCTGG	59.933	194	968	1161	SSC	rps15_trnN-GUU
B.buttiana-Gautama-sRed	68	c	(TAAT)3tgttctttttcatattcatatgaattcca(T)14	55	126461	126515	GGGCTTCAGAATTATTGGCA	60.038	GTACCACAAAAATGGCGAAA	58.532	133	967	1099	SSC	rps15_trnN-GUU
B.buttiana-Gautama-sRed	69	c	(T)14aaaaatagaagactttgaataatac(ATTT)3ctatttcatttggtactcttataaatataaacaattttagtttttcattaaaaatttgtagaactcgtaaacacttatttataattatttttc(T)10gagttttttaaaaataggtttaaaaaaggaaggtcgttttctaggagaaccaaaaggaagttccgtttccattccccaaactgttaaaaaacaaaaatca(T)13	267	127431	127697	No primer							SSC	rps15_trnN-GUU
B.buttiana-Gautama-sRed	70	p4	(CTAC)3	12	133453	133464	CGGAGACCTGTGTTTTTGGT	60.005	TGCCATACTCCCAGGAAAAG	60.066	222	857	1078	IRa	rrn23
B.buttiana-Gautama-sRed	71	p1	(A)10	10	139677	139686	CGGAAATCGGATTGACTACG	60.46	AGAAGAAGGGGTTGATCCGT	59.935	201	857	1057	IRa	trnV-GAC_rps12-exon2
B.buttiana-Gautama-sRed	72	p1	(A)11	11	154326	154336	GGGTTATCCTGCACTTGGAA	59.933	TTTCTTTTTCCGCCTTTGTG	60.215	232	881	1112	IRa	rpl2_
species	MonoNucl	DiNucl	TriNucl	TetraNucl	PentaNucl	HexaNucl
B.buttiana-Gautama-sRed	61	9	6	11	1	0
region	all-SSR	1nuc	2nuc	3nuc	4nuc	5nuc	6nuc
Coding	11	7	2	1	1	0	0
Genome	88	61	9	6	11	1	0
IRa	3	2	0	0	1	0	0
IRb	3	2	0	0	1	0	0
LSC	68	46	9	5	7	1	0
SSC	14	11	0	1	2	0	0
Specifications
==============
Sequence source file: "B.buttiana-Gautama-sRed.tmp"
Definement of microsatellites (unit size / minimum number of repeats):
(1/10) (2/5) (3/4) (4/3) (5/3) (6/3)
Maximal number of bases interrupting 2 SSRs in a compound microsatellite: 100
RESULTS OF MICROSATELLITE SEARCH
================================
Total number of sequences examined: 1
Total size of examined sequences (bp): 154465
Total number of identified SSRs: 88
Number of SSR containing sequences: 1
Number of sequences containing more than 1 SSR: 1
Number of SSRs present in compound formation: 16
Distribution to different repeat type classes
---------------------------------------------
Unit size	Number of SSRs
1	61
2	9
3	6
4	11
5	1
Frequency of identified SSR motifs
----------------------------------
Repeats	3	4	5	6	7	8	9	10	11	12	13	14	15	16	17	total
A	-	-	-	-	-	-	-	10	6	2	1	3	1		1	24
G	-	-	-	-	-	-	-	1								1
T	-	-	-	-	-	-	-	17	11	4	1	2		1		36
AT	-	-	5		1											6
TA	-	-		2	1											3
ATA	-	4														4
TTA	-	2														2
AAAT	1															1
AATT	1															1
AGGT	1															1
ATTT	1															1
CTAC	1															1
GGAG	1															1
GTCT	1															1
TAAT	2															2
TATT	1															1
TTTC	1															1
CTTTA	1															1
Frequency of classified repeat types (considering sequence complementary)
-------------------------------------------------------------------------
Repeats	3	4	5	6	7	8	9	10	11	12	13	14	15	16	17	total
A/T	-	-	-	-	-	-	-	27	17	6	2	5	1	1	1	60
C/G	-	-	-	-	-	-	-	1								1
AT/AT	-	-	5	2	2											9
AAT/ATT	-	6														6
AAAG/CTTT	1															1
AAAT/ATTT	3															3
AATT/AATT	3															3
ACAG/CTGT	1															1
ACCT/AGGT	2															2
AGGG/CCCT	1															1
AAAGT/ACTTT	1															1
Bougainvillea×buttiana ‘Mahara’ OR344376
Bougainvillea×buttiana ‘Gautama's Red’ OR344371
Bougainvillea×buttiana ‘California Gold’ OR344368
Bougainvillea×buttiana ‘Double Salmon’ OR344375
Bougainvillea×buttiana ‘Double Yellow’ OR344373
Bougainvillea×buttiana ‘Big Chitra’ OR344367
Bougainvillea×buttiana ‘Los Banos Beauty’ OR344374
Bougainvillea glabra ‘White Stripe’ OR344370
Bougainvillea spectabilis ‘Flame’ OR344366
Bougainvillea spectabilis ‘Splendens’ OR344372
Bougainvillea ‘Barbara Karst’ OR344369
Bougainvillea ‘San Diego Red’ OR344377
Bougainvillea sp.1 OR344378
	Total	Mononucleotide	Dinucleotide	Trinucleotide	Tetranucleotide	Pentanucleotide	Hexanucleotide
Bougainvillea×buttiana ‘Mahara’	95	68	8	7	10	2	0
Bougainvillea×buttiana ‘Gautama's Red’	88	61	9	6	11	1	0
Bougainvillea×buttiana ‘California Gold’	96	69	8	7	10	2	0
Bougainvillea×buttiana ‘Double Salmon’	96	69	8	7	10	2	0
Bougainvillea×buttiana ‘Double Yellow’	96	69	8	7	10	2	0
Bougainvillea×buttiana ‘Big Chitra’	96	69	8	7	10	2	0
Bougainvillea×buttiana ‘Los Banos Beauty’	96	69	8	7	10	2	0
Bougainvillea glabra ‘White Stripe’	96	70	8	7	10	1	0
Bougainvillea spectabilis ‘Flame’	86	66	6	3	10	1	0
Bougainvillea spectabilis ‘Splendens’	96	70	8	7	10	1	0
Bougainvillea ‘Barbara Karst’	98	72	8	7	10	1	0
Bougainvillea ‘San Diego Red’	96	69	8	7	10	2	0
Bougainvillea sp.1	96	70	8	7	10	1	0
	Bougainvillea×buttiana ‘Mahara’	Bougainvillea×buttiana ‘Gautama's Red’	Bougainvillea×buttiana ‘California Gold’	Bougainvillea×buttiana ‘Double Salmon’	Bougainvillea×buttiana ‘Double Yellow’	Bougainvillea×buttiana ‘Big Chitra’	Bougainvillea×buttiana ‘Los Banos Beauty’	Bougainvillea glabra ‘White Stripe’	Bougainvillea spectabilis ‘Flame’	Bougainvillea spectabilis ‘Splendens’	Bougainvillea ‘Barbara Karst’	Bougainvillea ‘San Diego Red’	Bougainvillea sp.1
IRa	3	3	3	3	3	3	3	3	3	3	3	3	3
IRb	3	3	3	3	3	3	3	3	3	3	3	3	3
LSC	75	68	76	76	76	76	76	76	67	76	76	76	76
SSC	14	14	14	14	14	14	14	14	13	14	16	14	14
	Bougainvillea×buttiana ‘Mahara’	Bougainvillea×buttiana ‘Gautama's Red’	Bougainvillea×buttiana ‘California Gold’	Bougainvillea×buttiana ‘Double Salmon’	Bougainvillea×buttiana ‘Double Yellow’	Bougainvillea×buttiana ‘Big Chitra’	Bougainvillea×buttiana ‘Los Banos Beauty’	Bougainvillea glabra ‘White Stripe’	Bougainvillea spectabilis ‘Flame’	Bougainvillea spectabilis ‘Splendens’	Bougainvillea ‘Barbara Karst’	Bougainvillea ‘San Diego Red’	Bougainvillea sp.1
A/T	67	60	68	68	68	68	68	69	65	69	71	68	69
C/G	1	1	1	1	1	1	1	1	1	1	1	1	1
AT/AT	8	9	8	8	8	8	8	8	6	8	8	8	8
AAT/ATT	7	6	7	7	7	7	7	7	3	7	7	7	7
AAAG/CTTT	2	1	2	2	2	2	2	2	1	2	2	2	2
AAAT/ATTT	3	3	3	3	3	3	3	3	3	3	3	3	3
AATT/AATT	2	3	2	2	2	2	2	2	3	2	2	2	2
ACAG/CTGT	1	1	1	1	1	1	1	1	1	1	1	1	1
ACCT/AGGT	2	2	2	2	2	2	2	2	2	2	2	2	2
AGGG/CCCT	1	1	1	1	1	1	1	0	1	0	0	1	1
AAAGT/ACTTT	1	1	1	1	1	1	1	1	0	1	1	1	0

## Sheet: B.buttiana-Mahara.SSR.primer
ID	SSR nr.	SSR type	SSR	size	start	end	FORWARD PRIMER1 (5'-3')	Tm	REVERSE PRIMER1 (5'-3')	Tm	PRODUCT1 size (bp)	start (bp)	end (bp)	LSC/SSC/IRs	intergenic regions/protein coding genes/intron regions
B.buttiana-Mahara	1	p2	(TA)7	14	264	277	AAAAACACAAAAAGGTTGTAATAAA	55.644	CTTTAATAAGACTAAGAATACCCCTTT	55.727	270	223	492	LSC	trnH-GUG_psbA
B.buttiana-Mahara	2	p1	(T)10	10	457	466	No primer							LSC	trnH-GUG_psbA
B.buttiana-Mahara	3	p1	(T)10	10	1812	1821	AATCATCAGGGACTCCCAAG	58.94	ATCCGATTAGTTCCGGGTTC	60.152	244	872	1115	LSC	psbA_trnK-UUU-exon2
B.buttiana-Mahara	4	p1	(A)13	13	4738	4750	CGCTGAATTAGGATGAAATCAA	59.212	TTTCTGTCTTCTGCCCAACA	59.415	242	800	1041	LSC	trnK-UUU-exon1_rps16-exon2
B.buttiana-Mahara	5	p1	(A)10	10	6567	6576	TGATTTCAATTTCTAATTTCGATTG	58.665	GGGATGATCAAATGTCGTCTT	58.852	102	963	1064	LSC	rps16-exon1_trnQ-UUG
B.buttiana-Mahara	6	c	(T)10a(T)12	23	7395	7417	TTCTCCTTTGAGAATGGAAGG	58.372	AGGCCTCAGGTAATTTGGCT	60.096	243	924	1166	LSC	trnQ-UUG_psbK
B.buttiana-Mahara	7	p2	(AT)5	10	8595	8604	CCATCTCTCCCCATTGAAAA	59.864	AACTGATTGGAATTTCAGATAAAAC	57.03	252	821	1072	LSC	trnS-GCU_trnG-UCC-exon1
B.buttiana-Mahara	8	p1	(T)11	11	9074	9084	TGAAGCAACAGCAAGACCAA	60.574	TGTTTCCTGAAGGGGTTTTG	59.942	199	913	1111	LSC	trnS-GCU_trnG-UCC-exon1
B.buttiana-Mahara	9	p1	(T)11	11	9478	9488	AAAGGGTCTCCTGGTTTGATT	58.954	ATCTTCGTCCATGGATCTCG	60.034	242	956	1197	LSC	trnG-UCC-exon1_trnG-UCC-exon2
B.buttiana-Mahara	10	p1	(T)11	11	9713	9723	CGAGATCCATGGACGAAGAT	60.034	GGAAAAAGATTTTGTTTCTACCGA	59.893	170	943	1112	LSC	trnG-UCC-exon1_trnG-UCC-exon2
B.buttiana-Mahara	11	p4	(GTCT)3	12	11483	11494	TAATGTAGCGGGGGAATCTG	59.916	TCTTCAAACCGGGCTTATTG	60.067	268	815	1082	LSC	atpA
B.buttiana-Mahara	12	p1	(A)10	10	12038	12047	CAAGACCGTGAATACGAGCA	59.864	CATGTTTGGTGCGATGAAAG	60.111	245	829	1073	LSC	atpA_atpF-exon2
B.buttiana-Mahara	13	p3	(TTA)4	12	15723	15734	CGGATTAATCACATAATATCCCC	58.536	TGGGAATTCCAACGATTTGT	60.17	274	905	1178	LSC	atpI_rps2
B.buttiana-Mahara	14	p1	(T)11	11	18697	18707	GACTACGGGTCGAACCAAAA	59.971	GTCGAGTAAGCGGAGTGGTC	59.874	236	806	1041	LSC	rpoC2
B.buttiana-Mahara	15	p2	(AT)5	10	20047	20056	GTAGGACTCCGGCCATAACA	59.955	GGCACCATTCGAGGTATTTC	59.391	260	843	1102	LSC	rpoC2
B.buttiana-Mahara	16	p1	(T)11	11	22809	22819	CCTATCACCCGGCTCAAGTA	60.088	ATCATTCGAAGGAAGGCAGA	59.773	269	841	1109	LSC	rpoC1-exon2_rpoC1-exon1
B.buttiana-Mahara	17	p1	(T)11	11	23186	23196	TCGACGGTTATTACACCACG	59.464	CCCAAATAAAAGGGGAATTGA	60.002	239	837	1075	LSC	rpoC1-exon2_rpoC1-exon1
B.buttiana-Mahara	18	p1	(T)10	10	27565	27574	GAATTGTAAACGTGCGCAGA	59.879	GAATGCGAATTCATGAACGA	59.628	254	860	1113	LSC	rpoB_trnC-GCA
B.buttiana-Mahara	19	p1	(T)10	10	28354	28363	GGACCTTGAATTCGATTGGA	59.871	CTTGACCGGTGGAAAAGAAG	59.705	198	857	1054	LSC	trnC-GCA_petN
B.buttiana-Mahara	20	c	(CTTTA)4atagaaatagaattcaattctagtacaactttctacactacaaaaaac(A)10	78	29583	29660	GCAGAAAAATAGAATTGGGATCA	59.475	TCTTAAATGAGACGAGCAGGC	59.606	272	912	1183	LSC	petN_psbM
B.buttiana-Mahara	21	c	(A)16tagaatgataaataaggaattcta(T)10	50	30143	30192	CGCCTGTAAATTCAATGGGA	60.827	GGCAACCAATAGGAGTGGAA	59.933	275	853	1127	LSC	psbM_trnD-GUC
B.buttiana-Mahara	22	p1	(T)10	10	30987	30996	CCATCTCCCAGAAAGTGGAA	60.042	TGCTCCAACACGAAAATTGA	60.234	210	846	1055	LSC	trnD-GUC_trnY-GUA
B.buttiana-Mahara	23	p5	(ATAAG)3	15	32097	32111	CCGATAAGGGGCTTTATTTTG	59.819	CGTTCCAACGGATTTTATTCA	59.818	275	800	1074	LSC	trnT-GGU_psbD
B.buttiana-Mahara	24	p3	(ATT)4	12	33054	33065	CAACCGATAGCGAGAGAGGA	60.495	CGTACCCTGACCCTTAGCAA	60.125	206	879	1084	LSC	trnT-GGU_psbD
B.buttiana-Mahara	25	p1	(G)10	10	34819	34828	GGGCGTATATGATACGTGGG	60.06	CAATCCATCCTTCTCCTCCA	60.003	125	974	1098	LSC	psbC
B.buttiana-Mahara	26	p2	(AT)5	10	36827	36836	TGAAAAGAGTATTTGGCCCG	60.067	TTACTTTCAGCGGATAGCGG	60.356	189	938	1126	LSC	psbZ_trnG-GCC
B.buttiana-Mahara	27	p1	(T)11	11	42418	42428	TTTTTACTTCTGGTTCCGGC	59.202	TTGAAAAAGGTCCGTTGAGC	60.227	262	847	1108	LSC	psaA_ycf3-exon3
B.buttiana-Mahara	28	c	(AT)5agaaatagaatatttctattttattattcttttttttatatttcatta(T)11gaattttcgatttcgaaa(TATT)3ttcaattattattaaaatatatttgattttatttgttttaatagataatagaatttgcttaattaaaaaat(A)11	181	42797	42977	No primer							LSC	psaA_ycf3-exon3
B.buttiana-Mahara	29	p1	(T)10	10	44021	44030	ATCGTTGTTTTGGACGATGC	60.905	AGGGCACTAGAACGAAACCC	60.496	169	963	1131	LSC	ycf3-exon3_ycf3-exon2
B.buttiana-Mahara	30	p1	(A)10	10	45094	45103	GAATCGTGTGCCTTTCTCGT	60.263	GAGATCGCGGATAAATGGAA	60.001	189	950	1138	LSC	ycf3-exon2_ycf3-exon1
B.buttiana-Mahara	31	p1	(T)11	11	46220	46230	TTTTGTTTACCGAGGGTTCG	59.968	CTACCCCGTCCCAGATTTTT	60.18	251	874	1124	LSC	trnS-GGA_rps4
B.buttiana-Mahara	32	p2	(TA)6	12	47114	47125	TCGGTAACGCGACATAAAGA	59.325	GATTTGTTCTGCCGAGCTTT	59.457	264	942	1205	LSC	rps4_trnT-UGU
B.buttiana-Mahara	33	c	(T)11catcttttcgaatatgaatttcaaataaatattgaatttagtttatttttatctttttcatttttataatt(TA)6	94	47655	47748	TGCGATGCTCTAACCTCTGA	59.697	AGAATCTAATTGTTCTAGACGAAAA	55.07	241	887	1127	LSC	trnT-UGU_trnL-UAA-exon1
B.buttiana-Mahara	34	p1	(T)10	10	48639	48648	GGGTTGACTGTGCTGTGTTG	60.203	TGGAGTGAATGGTTTGATGA	57.41	256	880	1135	LSC	trnL-UAA-exon1_trnL-UAA-exon2
B.buttiana-Mahara	35	p1	(T)10	10	53705	53714	TACCGTTGACTCCGGTATCT	57.143	AGAACTAGTTGGTGCGTCCG	60.312	249	903	1151	LSC	trnM-CAU_atpE
B.buttiana-Mahara	37	c	(T)10attttcttttttgaattattagaagac(A)10taagaaaagatgaag(AAT)4	74	60518	60591	TGTTCCCTTCTTAACCTCTTGG	59.626	GTGAGTATAGCATATAATAAGTGCAAA	55.522	244	924	1167	LSC	accD_psaI
B.buttiana-Mahara	38	p4	(TAAT)3	12	60709	60720	AATAATAAAGTAAAGTCGATTAGCGT	55.685	GCCGACTAAAGGCACAAAAA	60.244	254	876	1129	LSC	accD_psaI
B.buttiana-Mahara	39	p4	(AAAT)3	12	62002	62013	CCTATTCGGGTCAAAGCAGA	60.206	ATCAATTCCAAATACTCGGC	56.649	179	860	1038	LSC	ycf4_cemA
B.buttiana-Mahara	40	p1	(T)10	10	62448	62457	TGCCACGTATTCATCGAAAG	59.688	TATTAACGAACCCATCGCGT	60.343	277	928	1204	LSC	ycf4_cemA
B.buttiana-Mahara	42	p2	(AT)5	10	63709	63718	ACGATTGGACCATGCAAACT	60.384	TGCTGTGCAAAAATGGGATA	60.073	136	919	1054	LSC	petA
B.buttiana-Mahara	43	p1	(T)14	14	64704	64717	GGTTCAACTGTCCGAAATGAA	59.963	TCGATTGGAAAAAGGTGAAAA	59.551	246	870	1115	LSC	petA_psbJ
B.buttiana-Mahara	44	p1	(A)11	11	65229	65239	ATGAGTTTTGATTCCCCTCG	58.981	TGCAAAAAGTTCCATTTGTTCA	60.5	239	817	1055	LSC	petA_psbJ
B.buttiana-Mahara	45	p4	(TTTC)3	12	65852	65863	CCTTCCAGTAGTATCGGCCA	60.088	ACCAGTCTTTACTGGGGGCT	59.994	232	858	1089	LSC	psbJ_psbL
B.buttiana-Mahara	46	p1	(A)10	10	66046	66055	TCGGGTTTGATTGTGTCGTA	59.964	AGATCCTTTTAGGAGGCCCA	60.032	180	922	1101	LSC	psbF
B.buttiana-Mahara	47	p1	(A)10	10	68201	68210	TGTCGTGTTTTCCACATCGT	60.008	CCCTTCCCACTAAATATTCCC	58.699	181	857	1037	LSC	trnP-UGG_psaJ
B.buttiana-Mahara	48	c	(T)13agttttagacatttcgccttgaaacaagacaaaaaaataagaaattgtattaaattaatatatc(A)16	93	70578	70670	TCCCAATGGCTTTTGCTACT	59.708	ATGAAGTAAAGGGCTCCGGT	59.962	253	953	1205	LSC	rpl20_rps12-exon1
B.buttiana-Mahara	49	c	(T)11gttaagaattccccc(T)10catttcatattttttctttcaacaaattcaatattcaacc(T)12attttaaatg(A)10	108	73034	73141	TCTGACCGATTTCGATTTGC	61.121	TGAAGTATCCAGGCTCCGTT	59.694	268	945	1212	LSC	clpP1-exon2_clpP1-exon1
B.buttiana-Mahara	50	p1	(A)11	11	73518	73528	TCGAAAGGGAACTTTTGGAA	59.657	ACGCAATGGGGAGTTGATAC	59.82	279	960	1238	LSC	clpP1-exon1_psbB
B.buttiana-Mahara	51	p1	(A)10	10	73637	73646	TCGAAAGGGAACTTTTGGAA	59.657	ACGCAATGGGGAGTTGATAC	59.82	279	841	1119	LSC	clpP1-exon1_psbB
B.buttiana-Mahara	53	p4	(TTTC)3	12	76422	76433	GGTAGTTCGATCGCGGAAT	60.051	TTTGAATCCGATCGAGAGGT	59.629	238	981	1218	LSC	psbH_petB-exon1
B.buttiana-Mahara	54	p1	(A)10	10	76639	76648	GACCTCTCGATCGGATTCAA	60.158	AACCCCAAAGCTAAACCAAAA	59.865	235	981	1215	LSC	petB-exon1_petB-exon2
B.buttiana-Mahara	55	c	(A)11taaaaaatcaaag(A)10	34	76973	77006	TGAATCTGGGGTTTCAATCG	60.832	ATCAAGTCGGCTCATTCGTC	60.226	193	907	1099	LSC	petB-exon1_petB-exon2
B.buttiana-Mahara	56	p1	(A)10	10	78114	78123	GACATTTTCCTTCAACCCCA	59.767	TCAAACGAACCAGCCTATCC	60.074	237	921	1157	LSC	petB-exon2_petD-exon1
B.buttiana-Mahara	57	p1	(T)10	10	79461	79470	TCGCTTCAATGTGAATTTTCC	60.067	TCGCATAGAAGACGTAAAACAAA	58.991	225	917	1141	LSC	petD-exon2_rpoA
B.buttiana-Mahara	58	p1	(T)10	10	79740	79749	GGCAATTGTATATCCTAGGTGGA	59.263	ATGAAGCCTCCCGGAATTTA	60.764	213	939	1151	LSC	rpoA
B.buttiana-Mahara	59	p1	(T)10	10	81676	81685	CTTTCATTCCAGGCAAAACC	59.546	AGAATTTTAGGCGGAATGGG	60.272	239	926	1164	LSC	infA_rps8
B.buttiana-Mahara	60	p1	(T)11	11	81965	81975	TACAATTCCCATTCCGCCTA	60.281	AGGGAAACGGTTCGAATAGC	60.451	258	849	1106	LSC	rps8
B.buttiana-Mahara	61	p1	(T)11	11	85824	85834	TTTCTTTTTCCGCCTTTGTG	60.215	GGGTTATCCTGCACTTGGAA	59.933	232	896	1127	IRb	rps19_rpl2
B.buttiana-Mahara	62	p1	(T)11	11	100472	100482	AGAAGAAGGGGTTGATCCGT	59.935	CGGGACTTCTTTTCGCACTA	60.378	276	950	1225	IRb	rps12-exon2_trnV-GAC
B.buttiana-Mahara	63	p4	(AGGT)3	12	106653	106664	TGCCATACTCCCAGGAAAAG	60.066	CGGAGACCTGTGTTTTTGGT	60.005	222	933	1154	IRb	rrn23
B.buttiana-Mahara	64	p1	(T)10	10	114698	114707	TTTTTCCCCATCAACCTATTTG	60.049	AATTTTAGCACGGCATCGAA	60.588	208	955	1162	SSC	rpl32_trnL-UAG
B.buttiana-Mahara	65	p1	(T)11	11	114896	114906	CTTCGATGCCGTGCTAAAAT	60.23	TCTCGGGATAGACCTCAATAAA	57.836	143	944	1086	SSC	rpl32_trnL-UAG
B.buttiana-Mahara	66	p3	(AAT)4	12	118865	118876	TACTTCTGGATTGGATCGGC	60.036	TCAACTCGTATCAATCAATCGAA	59.6	268	793	1060	SSC	psaC_ndhE
B.buttiana-Mahara	67	p1	(T)10	10	121716	121725	GCTTCGGAATTGATCTCGTT	59.273	TTGAATTCTTTTTCGGAATCG	59.176	170	952	1121	SSC	ndhA-exon2_ndhA-exon1
B.buttiana-Mahara	68	p1	(T)12	12	125698	125709	TTCATCAGTTTTTGCTTGAAAGA	59.042	TCACGACGAAAATCAATTCG	59.664	243	898	1140	SSC	ycf1
B.buttiana-Mahara	69	p1	(T)11	11	125891	125901	CGAATTGATTTTCGTCGTGA	59.664	ATTGGATGGGAATGAACGAA	60.133	252	928	1179	SSC	ycf1
B.buttiana-Mahara	70	c	(T)10gatgggatgggttgattttttgataaattgtgcaataaaaaatacct(TTA)4	69	126080	126148	TTCTTCGTTCATTCCCATCC	59.871	AAATTGACATTGGAGCCTGG	59.933	194	968	1161	SSC	ycf1
B.buttiana-Mahara	71	c	(TAAT)3tgttctttttcatattcatatgaattcca(T)14	55	126584	126638	TGGAATGGTAACCCATAACGA	60.06	GTACCACAAAAATGGCGAAA	58.532	257	843	1099	SSC	ycf1
B.buttiana-Mahara	72	c	(T)17aatagaagactttgaataatac(ATTT)3ctatttcatttggtactcttataaacaatttgagtttttcattaaaaatttttagaactcgtaaacacttatttataattattttta(T)10gagttttttaaaaataggtttaaaaaaggaaggtcgttttctaggagaaccaaaaggaagttccgtttccattccccaaactgttaaaaaacaaaaatca(T)13	261	127554	127814	No primer							SSC	ycf1
B.buttiana-Mahara	73	p4	(CTAC)3	12	133570	133581	CGGAGACCTGTGTTTTTGGT	60.005	TGCCATACTCCCAGGAAAAG	60.066	222	857	1078	IRa	rrn23
B.buttiana-Mahara	74	p1	(A)11	11	139754	139764	CGGGACTTCTTTTCGCACTA	60.378	AGAAGAAGGGGTTGATCCGT	59.935	276	783	1058	IRa	trnV-GAC_rps12-exon2
B.buttiana-Mahara	75	p1	(A)11	11	154402	154412	GGGTTATCCTGCACTTGGAA	59.933	TTTCTTTTTCCGCCTTTGTG	60.215	232	881	1112	IRa	rpl2_
Specifications
==============
Sequence source file: "B.buttiana-Mahara.tmp"
Definement of microsatellites (unit size / minimum number of repeats):
(1/10) (2/5) (3/4) (4/3) (5/3) (6/3)
Maximal number of bases interrupting 2 SSRs in a compound microsatellite: 100
RESULTS OF MICROSATELLITE SEARCH
================================
Total number of sequences examined: 1
Total size of examined sequences (bp): 154541
Total number of identified SSRs: 95
Number of SSR containing sequences: 1
Number of sequences containing more than 1 SSR: 1
Number of SSRs present in compound formation: 20
Distribution to different repeat type classes
---------------------------------------------
Unit size	Number of SSRs
1	68
2	8
3	7
4	10
5	2
Frequency of identified SSR motifs
----------------------------------
Repeats	3	4	5	6	7	8	9	10	11	12	13	14	15	16	17	total
A	-	-	-	-	-	-	-	12	7		1			2		22
G	-	-	-	-	-	-	-	1								1
T	-	-	-	-	-	-	-	21	16	3	2	2			1	45
AT	-	-	5													5
TA	-	-		2	1											3
AAT	-	2														2
ATA	-	1														1
ATT	-	2														2
TTA	-	2														2
AAAT	1															1
AGGT	1															1
ATTT	1															1
CTAC	1															1
GTCT	1															1
TAAT	2															2
TATT	1															1
TTTC	2															2
ATAAG	1															1
CTTTA		1														1
Frequency of classified repeat types (considering sequence complementary)
-------------------------------------------------------------------------
Repeats	3	4	5	6	7	8	9	10	11	12	13	14	15	16	17	total
A/T	-	-	-	-	-	-	-	33	23	3	3	2		2	1	67
C/G	-	-	-	-	-	-	-	1								1
AT/AT	-	-	5	2	1											8
AAT/ATT	-	7														7
AAAG/CTTT	2															2
AAAT/ATTT	3															3
AATT/AATT	2															2
ACAG/CTGT	1															1
ACCT/AGGT	2															2
AAAGT/ACTTT		1														1
AAGAT/ATCTT	1															1
species	MonoNucl	DiNucl	TriNucl	TetraNucl	PentaNucl	HexaNucl
B.buttiana-Mahara	68	8	7	10	2	0
region	all-SSR	1nuc	2nuc	3nuc	4nuc	5nuc	6nuc
Coding	21	13	2	3	3	0	0
Genome	95	68	8	7	10	2	0
IRa	3	2	0	0	1	0	0
IRb	3	2	0	0	1	0	0
LSC	75	54	8	5	6	2	0
SSC	14	10	0	2	2	0	0

## Sheet: Bougainvillea-Barbara-Karst.SSR
ID	SSR nr.	SSR type	SSR	size	start	end	FORWARD PRIMER1 (5'-3')	Tm	REVERSE PRIMER1 (5'-3')	Tm	PRODUCT1 size (bp)	start (bp)	end (bp)	LSC/SSC/IRs	intergenic regions/protein coding genes/intron regions
Bougainvillea-Barbara-Karst	1	p2	(TA)7	14	264	277	AAAAACACAAAAAGGTTGTAATAAA	55.644	CTTTAATAAGACTAAGAATACCCCTTT	55.727	270	223	492	LSC	trnH-GUG_psbA
Bougainvillea-Barbara-Karst	2	p1	(T)10	10	457	466	No primer							LSC	trnH-GUG_psbA
Bougainvillea-Barbara-Karst	3	p1	(T)10	10	1812	1821	AATCATCAGGGACTCCCAAG	58.94	ATCCGATTAGTTCCGGGTTC	60.152	244	872	1115	LSC	psbA_trnK-UUU-exon2
Bougainvillea-Barbara-Karst	4	p1	(A)13	13	4738	4750	CGCTGAATTAGGATGAAATCAA	59.212	TTTCTGTCTTCTGCCCAACA	59.415	242	800	1041	LSC	trnK-UUU-exon1_rps16-exon2
Bougainvillea-Barbara-Karst	5	p1	(T)10	10	5819	5828	TTTCAAAAATGGCAGCAACA	60.229	TAATCCGCCGTTCGTATGAT	60.31	100	968	1067	LSC	rps16-exon2_rps16-exon1
Bougainvillea-Barbara-Karst	6	p1	(A)10	10	6568	6577	TGATTTCAATTTCTAATTTCGATTG	58.665	GGGATGATCAAATGTCGTCTT	58.852	102	963	1064	LSC	rps16-exon1_trnQ-UUG
Bougainvillea-Barbara-Karst	7	c	(T)10a(T)12	23	7396	7418	TTCTCCTTTGAGAATGGAAGG	58.372	AGGCCTCAGGTAATTTGGCT	60.096	243	924	1166	LSC	trnQ-UUG_psbK
Bougainvillea-Barbara-Karst	8	p2	(AT)5	10	8596	8605	CCATCTCTCCCCATTGAAAA	59.864	AACTGATTGGAATTTCAGATAAAAC	57.03	252	821	1072	LSC	trnS-GCU_trnG-UCC-exon1
Bougainvillea-Barbara-Karst	9	p1	(T)12	12	9075	9086	TGAAGCAACAGCAAGACCAA	60.574	TGTTTCCTGAAGGGGTTTTG	59.942	200	913	1112	LSC	trnS-GCU_trnG-UCC-exon1
Bougainvillea-Barbara-Karst	10	p1	(T)11	11	9480	9490	AAAGGGTCTCCTGGTTTGATT	58.954	ATCTTCGTCCATGGATCTCG	60.034	242	956	1197	LSC	trnG-UCC-exon1_trnG-UCC-exon2
Bougainvillea-Barbara-Karst	11	p1	(T)11	11	9715	9725	CGAGATCCATGGACGAAGAT	60.034	GGAAAAAGATTTTGTTTCTACCGA	59.893	170	943	1112	LSC	trnG-UCC-exon1_trnG-UCC-exon2
Bougainvillea-Barbara-Karst	12	p4	(GTCT)3	12	11485	11496	TAATGTAGCGGGGGAATCTG	59.916	TCTTCAAACCGGGCTTATTG	60.067	268	815	1082	LSC	atpA
Bougainvillea-Barbara-Karst	13	p1	(A)10	10	12040	12049	CAAGACCGTGAATACGAGCA	59.864	CATGTTTGGTGCGATGAAAG	60.111	245	829	1073	LSC	atpA_atpF-exon2
Bougainvillea-Barbara-Karst	14	p3	(TTA)4	12	15725	15736	CGGATTAATCACATAATATCCCC	58.536	TGGGAATTCCAACGATTTGT	60.17	274	905	1178	LSC	atpI_rps2
Bougainvillea-Barbara-Karst	15	p1	(T)11	11	18699	18709	GACTACGGGTCGAACCAAAA	59.971	GTCGAGTAAGCGGAGTGGTC	59.874	236	806	1041	LSC	rpoC2
Bougainvillea-Barbara-Karst	16	p2	(AT)5	10	20049	20058	GTAGGACTCCGGCCATAACA	59.955	GGCACCATTCGAGGTATTTC	59.391	260	843	1102	LSC	rpoC2
Bougainvillea-Barbara-Karst	17	p1	(T)11	11	22811	22821	CCTATCACCCGGCTCAAGTA	60.088	ATCATTCGAAGGAAGGCAGA	59.773	269	841	1109	LSC	rpoC1-exon2_rpoC1-exon1
Bougainvillea-Barbara-Karst	18	p1	(T)11	11	23188	23198	TCGACGGTTATTACACCACG	59.464	CCCAAATAAAAGGGGAATTGA	60.002	239	837	1075	LSC	rpoC1-exon2_rpoC1-exon1
Bougainvillea-Barbara-Karst	19	p1	(T)10	10	26432	26441	GGCATTTTCTTTTGACCCAA	59.916	CAAGGATATGGGCTCGTGTT	59.955	170	979	1148	LSC	rpoB
Bougainvillea-Barbara-Karst	20	p1	(T)10	10	27568	27577	GAATTGTAAACGTGCGCAGA	59.879	GAATGCGAATTCATGAACGA	59.628	254	860	1113	LSC	rpoB_trnC-GCA
Bougainvillea-Barbara-Karst	21	p1	(T)10	10	28357	28366	GGACCTTGAATTCGATTGGA	59.871	CTTGACCGGTGGAAAAGAAG	59.705	198	857	1054	LSC	trnC-GCA_petN
Bougainvillea-Barbara-Karst	22	p1	(A)10	10	29644	29653	GCAGAAAAATAGAATTGGGATCA	59.475	TCTTAAATGAGACGAGCAGGC	59.606	262	854	1115	LSC	petN_psbM
Bougainvillea-Barbara-Karst	23	c	(A)16tagaatgataaataaggaattcta(T)10	50	30136	30185	CGCCTGTAAATTCAATGGGA	60.827	GGCAACCAATAGGAGTGGAA	59.933	275	853	1127	LSC	psbM_trnD-GUC
Bougainvillea-Barbara-Karst	24	p1	(T)10	10	30980	30989	CCATCTCCCAGAAAGTGGAA	60.042	TGCTCCAACACGAAAATTGA	60.234	210	846	1055	LSC	trnD-GUC_trnY-GUA
Bougainvillea-Barbara-Karst	25	p5	(ATAAG)3	15	32090	32104	CCGATAAGGGGCTTTATTTTG	59.819	CGTTCCAACGGATTTTATTCA	59.818	275	800	1074	LSC	trnT-GGU_psbD
Bougainvillea-Barbara-Karst	26	p3	(ATT)4	12	33047	33058	CAACCGATAGCGAGAGAGGA	60.495	CGTACCCTGACCCTTAGCAA	60.125	206	879	1084	LSC	trnT-GGU_psbD
Bougainvillea-Barbara-Karst	27	p1	(G)10	10	34812	34821	GGGCGTATATGATACGTGGG	60.06	CAATCCATCCTTCTCCTCCA	60.003	125	974	1098	LSC	psbC
Bougainvillea-Barbara-Karst	28	p2	(AT)5	10	36820	36829	TGAAAAGAGTATTTGGCCCG	60.067	TTACTTTCAGCGGATAGCGG	60.356	189	938	1126	LSC	psbZ_trnG-GCC
Bougainvillea-Barbara-Karst	29	p1	(T)11	11	42411	42421	TTTTTACTTCTGGTTCCGGC	59.202	TTGAAAAAGGTCCGTTGAGC	60.227	262	847	1108	LSC	psaA_ycf3-exon3
Bougainvillea-Barbara-Karst	30	c	(AT)5agaaatagaatatttctattttattattcttttttttatatttcatta(T)11gaattttcgatttcgaaa(TATT)3ttcaattattattaaaatatatttgattttatttgttttaatagataatagaatttgcttaattaaaaaat(A)11	181	42790	42970	No primer							LSC	psaA_ycf3-exon3
Bougainvillea-Barbara-Karst	31	p1	(T)10	10	44014	44023	ATCGTTGTTTTGGACGATGC	60.905	AGGGCACTAGAACGAAACCC	60.496	169	963	1131	LSC	ycf3-exon3_ycf3-exon2
Bougainvillea-Barbara-Karst	32	p1	(A)10	10	45087	45096	GAATCGTGTGCCTTTCTCGT	60.263	GAGATCGCGGATAAATGGAA	60.001	189	950	1138	LSC	ycf3-exon2_ycf3-exon1
Bougainvillea-Barbara-Karst	33	p1	(T)11	11	46213	46223	TTTTGTTTACCGAGGGTTCG	59.968	CTACCCCGTCCCAGATTTTT	60.18	251	874	1124	LSC	trnS-GGA_rps4
Bougainvillea-Barbara-Karst	34	p2	(TA)6	12	47107	47118	TCGGTAACGCGACATAAAGA	59.325	GATTTGTTCTGCCGAGCTTT	59.457	264	942	1205	LSC	rps4_trnT-UGU
Bougainvillea-Barbara-Karst	35	c	(T)11catcttttcgaatatgaatttcaaataaatattgaatttagtttatttttatctttttcatttttataatt(TA)6	94	47648	47741	TGCGATGCTCTAACCTCTGA	59.697	AGAATCTAATTGTTCTAGACGAAAA	55.07	241	887	1127	LSC	trnT-UGU_trnL-UAA-exon1
Bougainvillea-Barbara-Karst	36	p1	(T)10	10	48632	48641	GGGTTGACTGTGCTGTGTTG	60.203	TGGAGTGAATGGTTTGATGA	57.41	256	880	1135	LSC	trnL-UAA-exon1_trnL-UAA-exon2
Bougainvillea-Barbara-Karst	37	p1	(T)10	10	53698	53707	TACCGTTGACTCCGGTATCT	57.143	AGAACTAGTTGGTGCGTCCG	60.312	249	903	1151	LSC	trnM-CAU_atpE
Bougainvillea-Barbara-Karst	39	c	(T)10attttcttttttgaattattagaagac(A)10taagaaaagatgaag(AAT)4	74	60511	60584	TGTTCCCTTCTTAACCTCTTGG	59.626	GTGAGTATAGCATATAATAAGTGCAAA	55.522	244	924	1167	LSC	accD_psaI
Bougainvillea-Barbara-Karst	40	p4	(TAAT)3	12	60702	60713	AATAATAAAGTAAAGTCGATTAGCGT	55.685	GCCGACTAAAGGCACAAAAA	60.244	254	876	1129	LSC	accD_psaI
Bougainvillea-Barbara-Karst	41	p4	(AAAT)3	12	61995	62006	CCTATTCGGGTCAAAGCAGA	60.206	ATCAATTCCAAATACTCGGC	56.649	179	860	1038	LSC	ycf4_cemA
Bougainvillea-Barbara-Karst	42	p1	(T)10	10	62441	62450	TGCCACGTATTCATCGAAAG	59.688	TATTAACGAACCCATCGCGT	60.343	277	928	1204	LSC	ycf4_cemA
Bougainvillea-Barbara-Karst	44	p2	(AT)5	10	63702	63711	ACGATTGGACCATGCAAACT	60.384	TGCTGTGCAAAAATGGGATA	60.073	136	919	1054	LSC	petA
Bougainvillea-Barbara-Karst	45	p1	(T)14	14	64697	64710	GGTTCAACTGTCCGAAATGAA	59.963	TCGATTGGAAAAAGGTGAAAA	59.551	246	870	1115	LSC	petA_psbJ
Bougainvillea-Barbara-Karst	46	p1	(A)11	11	65222	65232	ATGAGTTTTGATTCCCCTCG	58.981	TGCAAAAAGTTCCATTTGTTCA	60.5	239	817	1055	LSC	petA_psbJ
Bougainvillea-Barbara-Karst	47	p4	(TTTC)3	12	65845	65856	CCTTCCAGTAGTATCGGCCA	60.088	ACCAGTCTTTACTGGGGGCT	59.994	232	858	1089	LSC	psbJ_psbL
Bougainvillea-Barbara-Karst	48	p1	(A)10	10	66039	66048	TCGGGTTTGATTGTGTCGTA	59.964	AGATCCTTTTAGGAGGCCCA	60.032	180	922	1101	LSC	psbF
Bougainvillea-Barbara-Karst	49	p1	(A)10	10	68194	68203	TGTCGTGTTTTCCACATCGT	60.008	CCCTTCCCACTAAATATTCCC	58.699	181	857	1037	LSC	trnP-UGG_psaJ
Bougainvillea-Barbara-Karst	50	c	(T)13agttttagacatttcgccttgaaacaagacaaaaaaataagaaattgtattaaattaatatatc(A)16	93	70571	70663	TCCCAATGGCTTTTGCTACT	59.708	ATGAAGTAAAGGGCTCCGGT	59.962	253	953	1205	LSC	rpl20_rps12-exon1
Bougainvillea-Barbara-Karst	51	c	(T)11gttaagaattccccc(T)10catttcatattttttctttcaacaaattcaatattcaacc(T)12attttaaatg(A)10	108	73027	73134	TCTGACCGATTTCGATTTGC	61.121	TGAAGTATCCAGGCTCCGTT	59.694	268	945	1212	LSC	clpP1-exon2_clpP1-exon1
Bougainvillea-Barbara-Karst	52	p1	(A)11	11	73511	73521	TCGAAAGGGAACTTTTGGAA	59.657	ACGCAATGGGGAGTTGATAC	59.82	279	960	1238	LSC	clpP1-exon1_psbB
Bougainvillea-Barbara-Karst	53	p1	(A)10	10	73630	73639	TCGAAAGGGAACTTTTGGAA	59.657	ACGCAATGGGGAGTTGATAC	59.82	279	841	1119	LSC	clpP1-exon1_psbB
Bougainvillea-Barbara-Karst	55	p4	(TTTC)3	12	76415	76426	GGTAGTTCGATCGCGGAAT	60.051	TTTGAATCCGATCGAGAGGT	59.629	238	981	1218	LSC	psbH_petB-exon1
Bougainvillea-Barbara-Karst	56	p1	(A)10	10	76632	76641	GACCTCTCGATCGGATTCAA	60.158	AACCCCAAAGCTAAACCAAAA	59.865	235	981	1215	LSC	petB-exon1_petB-exon2
Bougainvillea-Barbara-Karst	57	c	(A)11taaaaaatcaaag(A)11	35	76966	77000	TGAATCTGGGGTTTCAATCG	60.832	ATCAAGTCGGCTCATTCGTC	60.226	194	907	1100	LSC	petB-exon1_petB-exon2
Bougainvillea-Barbara-Karst	58	p1	(A)10	10	78108	78117	GACATTTTCCTTCAACCCCA	59.767	TCAAACGAACCAGCCTATCC	60.074	237	921	1157	LSC	petB-exon2_petD-exon1
Bougainvillea-Barbara-Karst	59	p1	(T)10	10	79455	79464	TCGCTTCAATGTGAATTTTCC	60.067	TCGCATAGAAGACGTAAAACAAA	58.991	225	917	1141	LSC	petD-exon2_rpoA
Bougainvillea-Barbara-Karst	60	p1	(T)10	10	79734	79743	GGCAATTGTATATCCTAGGTGGA	59.263	ATGAAGCCTCCCGGAATTTA	60.764	213	939	1151	LSC	rpoA
Bougainvillea-Barbara-Karst	61	p1	(T)10	10	81670	81679	CTTTCATTCCAGGCAAAACC	59.546	AGAATTTTAGGCGGAATGGG	60.272	239	926	1164	LSC	infA_rps8
Bougainvillea-Barbara-Karst	62	p1	(T)11	11	81959	81969	TACAATTCCCATTCCGCCTA	60.281	AGGGAAACGGTTCGAATAGC	60.451	258	849	1106	LSC	rps8
Bougainvillea-Barbara-Karst	63	p1	(T)11	11	85818	85828	TTTCTTTTTCCGCCTTTGTG	60.215	GGGTTATCCTGCACTTGGAA	59.933	232	896	1127	IRb	rps19_rpl2
Bougainvillea-Barbara-Karst	64	p1	(T)11	11	100458	100468	AGAAGAAGGGGTTGATCCGT	59.935	CGGGACTTCTTTTCGCACTA	60.378	276	950	1225	IRb	rps12-exon2_trnV-GAC
Bougainvillea-Barbara-Karst	65	p4	(AGGT)3	12	106639	106650	TGCCATACTCCCAGGAAAAG	60.066	CGGAGACCTGTGTTTTTGGT	60.005	222	933	1154	IRb	rrn23
Bougainvillea-Barbara-Karst	66	p1	(T)11	11	114684	114694	TTTTTCCCCATCAACCTATTTG	60.049	AATTTTAGCACGGCATCGAA	60.588	209	955	1163	SSC	rpl32_trnL-UAG
Bougainvillea-Barbara-Karst	67	p1	(T)11	11	114883	114893	CTTCGATGCCGTGCTAAAAT	60.23	TCTCGGGATAGACCTCAATAAA	57.836	143	944	1086	SSC	rpl32_trnL-UAG
Bougainvillea-Barbara-Karst	68	p3	(AAT)4	12	118852	118863	TACTTCTGGATTGGATCGGC	60.036	TCAACTCGTATCAATCAATCGAA	59.6	268	793	1060	SSC	psaC_ndhE
Bougainvillea-Barbara-Karst	69	p1	(T)10	10	121703	121712	GCTTCGGAATTGATCTCGTT	59.273	TTGAATTCTTTTTCGGAATCG	59.176	170	952	1121	SSC	ndhA-exon2_ndhA-exon1
Bougainvillea-Barbara-Karst	70	p1	(A)12	12	123730	123741	GCACACTACCATAGGCTTGCT	59.42	GGAGTGAAGGTGTGAAGGGA	60.088	225	833	1057	SSC	ndhA-exon2_ndhA-exon1
Bougainvillea-Barbara-Karst	71	p1	(T)10	10	125414	125423	GCTTCGGAATTGATCTCGTT	59.273	TTGAATTCTTTTTCGGAATCG	59.176	170	952	1121	SSC	ndhA-exon2_ndhA-exon1
Bougainvillea-Barbara-Karst	72	p1	(T)12	12	129396	129407	TTCATCAGTTTTTGCTTGAAAGA	59.042	TCACGACGAAAATCAATTCG	59.664	243	898	1140	SSC	ycf1
Bougainvillea-Barbara-Karst	73	p1	(T)11	11	129589	129599	CGAATTGATTTTCGTCGTGA	59.664	ATTGGATGGGAATGAACGAA	60.133	252	928	1179	SSC	ycf1
Bougainvillea-Barbara-Karst	74	c	(T)10gatgggatgggttgattttttgataaattgtgcaataaaaaatacct(TTA)4	69	129778	129846	TTCTTCGTTCATTCCCATCC	59.871	AAATTGACATTGGAGCCTGG	59.933	194	968	1161	SSC	ycf1
Bougainvillea-Barbara-Karst	75	c	(TAAT)3tgttctttttcatattcatatgaattcca(T)14	55	130282	130336	TGGAATGGTAACCCATAACGA	60.06	GTACCACAAAAATGGCGAAA	58.532	257	843	1099	SSC	ycf1
Bougainvillea-Barbara-Karst	76	c	(T)17aatagaagactttgaataatac(ATTT)3ctatttcatttggtactcttataaacaatttgagtttttcattaaaaatttttagaactcgtaaacacttatttataattattttta(T)10gagttttttaaaaataggtttaaaaaaggaaggtcgttttctaggagaaccaaaaggaagttccgtttccattccccaaactgttaaaaaacaaaaatca(T)13	261	131252	131512	No primer							SSC	ycf1
Bougainvillea-Barbara-Karst	77	p4	(CTAC)3	12	137268	137279	CGGAGACCTGTGTTTTTGGT	60.005	TGCCATACTCCCAGGAAAAG	60.066	222	857	1078	IRa	rrn23
Bougainvillea-Barbara-Karst	78	p1	(A)11	11	143452	143462	CGGGACTTCTTTTCGCACTA	60.378	AGAAGAAGGGGTTGATCCGT	59.935	276	783	1058	IRa	trnV-GAC_rps12-exon2
Bougainvillea-Barbara-Karst	79	p1	(A)11	11	158092	158102	GGGTTATCCTGCACTTGGAA	59.933	TTTCTTTTTCCGCCTTTGTG	60.215	232	881	1112	IRa	rpl2_
Specifications
==============
Sequence source file: "Bougainvillea-Barbara-Karst.tmp"
Definement of microsatellites (unit size / minimum number of repeats):
(1/10) (2/5) (3/4) (4/3) (5/3) (6/3)
Maximal number of bases interrupting 2 SSRs in a compound microsatellite: 100
RESULTS OF MICROSATELLITE SEARCH
================================
Total number of sequences examined: 1
Total size of examined sequences (bp): 158231
Total number of identified SSRs: 98
Number of SSR containing sequences: 1
Number of sequences containing more than 1 SSR: 1
Number of SSRs present in compound formation: 19
Distribution to different repeat type classes
---------------------------------------------
Unit size	Number of SSRs
1	72
2	8
3	7
4	10
5	1
Frequency of identified SSR motifs
----------------------------------
Repeats	3	4	5	6	7	8	9	10	11	12	13	14	15	16	17	total
A	-	-	-	-	-	-	-	11	8	1	1			2		23
G	-	-	-	-	-	-	-	1								1
T	-	-	-	-	-	-	-	23	16	4	2	2			1	48
AT	-	-	5													5
TA	-	-		2	1											3
AAT	-	2														2
ATA	-	1														1
ATT	-	2														2
TTA	-	2														2
AAAT	1															1
AGGT	1															1
ATTT	1															1
CTAC	1															1
GTCT	1															1
TAAT	2															2
TATT	1															1
TTTC	2															2
ATAAG	1															1
Frequency of classified repeat types (considering sequence complementary)
-------------------------------------------------------------------------
Repeats	3	4	5	6	7	8	9	10	11	12	13	14	15	16	17	total
A/T	-	-	-	-	-	-	-	34	24	5	3	2		2	1	71
C/G	-	-	-	-	-	-	-	1								1
AT/AT	-	-	5	2	1											8
AAT/ATT	-	7														7
AAAG/CTTT	2															2
AAAT/ATTT	3															3
AATT/AATT	2															2
ACAG/CTGT	1															1
ACCT/AGGT	2															2
AAGAT/ATCTT	1															1
region	all-SSR	1nuc	2nuc	3nuc	4nuc	5nuc	6nuc
Coding	22	14	2	3	3	0	0
Genome	98	72	8	7	10	1	0
IRa	3	2	0	0	1	0	0
IRb	3	2	0	0	1	0	0
LSC	76	56	8	5	6	1	0
SSC	16	12	0	2	2	0	0
species	MonoNucl	DiNucl	TriNucl	TetraNucl	PentaNucl	HexaNucl
Bougainvillea-Barbara-Karst	72	8	7	10	1	0

## Sheet: B.buttiana-Los-Banos-
ID	SSR nr.	SSR type	SSR	size	start	end	FORWARD PRIMER1 (5'-3')	Tm	REVERSE PRIMER1 (5'-3')	Tm	PRODUCT1 size (bp)	start (bp)	end (bp)	LSC/SSC/IRs	intergenic regions/protein coding genes/intron regions
Bougainvillea-glabra-Los-Banos-Beauty	1	p2	(TA)7	14	264	277	AAAAACACAAAAAGGTTGTAATAAA	55.644	CTTTAATAAGACTAAGAATACCCCTTT	55.727	270	223	492	LSC	trnH-GUG_psbA
Bougainvillea-glabra-Los-Banos-Beauty	2	p1	(T)10	10	457	466	No primer							LSC	trnH-GUG_psbA
Bougainvillea-glabra-Los-Banos-Beauty	3	p1	(T)10	10	1812	1821	AATCATCAGGGACTCCCAAG	58.94	ATCCGATTAGTTCCGGGTTC	60.152	244	872	1115	LSC	psbA_trnK-UUU-exon2
Bougainvillea-glabra-Los-Banos-Beauty	4	p1	(A)13	13	4738	4750	CGCTGAATTAGGATGAAATCAA	59.212	TTTCTGTCTTCTGCCCAACA	59.415	242	800	1041	LSC	trnK-UUU-exon1_rps16-exon2
Bougainvillea-glabra-Los-Banos-Beauty	5	p1	(A)10	10	6567	6576	TGATTTCAATTTCTAATTTCGATTG	58.665	GGGATGATCAAATGTCGTCTT	58.852	102	963	1064	LSC	rps16-exon1_trnQ-UUG
Bougainvillea-glabra-Los-Banos-Beauty	6	c	(T)10a(T)12	23	7395	7417	TTCTCCTTTGAGAATGGAAGG	58.372	AGGCCTCAGGTAATTTGGCT	60.096	243	924	1166	LSC	trnQ-UUG_psbK
Bougainvillea-glabra-Los-Banos-Beauty	7	p2	(AT)5	10	8595	8604	CCATCTCTCCCCATTGAAAA	59.864	AACTGATTGGAATTTCAGATAAAAC	57.03	252	821	1072	LSC	trnS-GCU_trnG-UCC-exon1
Bougainvillea-glabra-Los-Banos-Beauty	8	p1	(T)11	11	9074	9084	TGAAGCAACAGCAAGACCAA	60.574	TGTTTCCTGAAGGGGTTTTG	59.942	199	913	1111	LSC	trnS-GCU_trnG-UCC-exon1
Bougainvillea-glabra-Los-Banos-Beauty	9	p1	(T)11	11	9478	9488	AAAGGGTCTCCTGGTTTGATT	58.954	ATCTTCGTCCATGGATCTCG	60.034	242	956	1197	LSC	trnG-UCC-exon1_trnG-UCC-exon2
Bougainvillea-glabra-Los-Banos-Beauty	10	p1	(T)11	11	9713	9723	CGAGATCCATGGACGAAGAT	60.034	GGAAAAAGATTTTGTTTCTACCGA	59.893	170	943	1112	LSC	trnG-UCC-exon1_trnG-UCC-exon2
Bougainvillea-glabra-Los-Banos-Beauty	11	p4	(GTCT)3	12	11483	11494	TAATGTAGCGGGGGAATCTG	59.916	TCTTCAAACCGGGCTTATTG	60.067	268	815	1082	LSC	atpA
Bougainvillea-glabra-Los-Banos-Beauty	12	p1	(A)10	10	12038	12047	CAAGACCGTGAATACGAGCA	59.864	CATGTTTGGTGCGATGAAAG	60.111	245	829	1073	LSC	atpA_atpF-exon2
Bougainvillea-glabra-Los-Banos-Beauty	13	p3	(TTA)4	12	15723	15734	CGGATTAATCACATAATATCCCC	58.536	TGGGAATTCCAACGATTTGT	60.17	274	905	1178	LSC	atpI_rps2
Bougainvillea-glabra-Los-Banos-Beauty	14	p1	(T)11	11	18697	18707	GACTACGGGTCGAACCAAAA	59.971	GTCGAGTAAGCGGAGTGGTC	59.874	236	806	1041	LSC	rpoC2
Bougainvillea-glabra-Los-Banos-Beauty	15	p2	(AT)5	10	20047	20056	GTAGGACTCCGGCCATAACA	59.955	GGCACCATTCGAGGTATTTC	59.391	260	843	1102	LSC	rpoC2
Bougainvillea-glabra-Los-Banos-Beauty	16	p1	(T)11	11	22809	22819	CCTATCACCCGGCTCAAGTA	60.088	ATCATTCGAAGGAAGGCAGA	59.773	269	841	1109	LSC	rpoC1-exon2_rpoC1-exon1
Bougainvillea-glabra-Los-Banos-Beauty	17	p1	(T)11	11	23186	23196	TCGACGGTTATTACACCACG	59.464	CCCAAATAAAAGGGGAATTGA	60.002	239	837	1075	LSC	rpoC1-exon2_rpoC1-exon1
Bougainvillea-glabra-Los-Banos-Beauty	18	p1	(T)10	10	26430	26439	GGCATTTTCTTTTGACCCAA	59.916	CAAGGATATGGGCTCGTGTT	59.955	170	979	1148	LSC	rpoB
Bougainvillea-glabra-Los-Banos-Beauty	19	p1	(T)10	10	27566	27575	GAATTGTAAACGTGCGCAGA	59.879	GAATGCGAATTCATGAACGA	59.628	254	860	1113	LSC	rpoB_trnC-GCA
Bougainvillea-glabra-Los-Banos-Beauty	20	p1	(T)10	10	28355	28364	GGACCTTGAATTCGATTGGA	59.871	CTTGACCGGTGGAAAAGAAG	59.705	198	857	1054	LSC	trnC-GCA_petN
Bougainvillea-glabra-Los-Banos-Beauty	21	c	(CTTTA)4atagaaatagaattcaattctagtacaactttctacactacaaaaaac(A)10	78	29584	29661	GCAGAAAAATAGAATTGGGATCA	59.475	TCTTAAATGAGACGAGCAGGC	59.606	272	912	1183	LSC	petN_psbM
Bougainvillea-glabra-Los-Banos-Beauty	22	c	(A)16tagaatgataaataaggaattcta(T)10	50	30144	30193	CGCCTGTAAATTCAATGGGA	60.827	GGCAACCAATAGGAGTGGAA	59.933	275	853	1127	LSC	psbM_trnD-GUC
Bougainvillea-glabra-Los-Banos-Beauty	23	p1	(T)10	10	30988	30997	CCATCTCCCAGAAAGTGGAA	60.042	TGCTCCAACACGAAAATTGA	60.234	210	846	1055	LSC	trnD-GUC_trnY-GUA
Bougainvillea-glabra-Los-Banos-Beauty	24	p5	(ATAAG)3	15	32098	32112	CCGATAAGGGGCTTTATTTTG	59.819	CGTTCCAACGGATTTTATTCA	59.818	275	800	1074	LSC	trnT-GGU_psbD
Bougainvillea-glabra-Los-Banos-Beauty	25	p3	(ATT)4	12	33055	33066	CAACCGATAGCGAGAGAGGA	60.495	CGTACCCTGACCCTTAGCAA	60.125	206	879	1084	LSC	trnT-GGU_psbD
Bougainvillea-glabra-Los-Banos-Beauty	26	p1	(G)10	10	34820	34829	GGGCGTATATGATACGTGGG	60.06	CAATCCATCCTTCTCCTCCA	60.003	125	974	1098	LSC	psbC
Bougainvillea-glabra-Los-Banos-Beauty	27	p2	(AT)5	10	36828	36837	TGAAAAGAGTATTTGGCCCG	60.067	TTACTTTCAGCGGATAGCGG	60.356	189	938	1126	LSC	psbZ_trnG-GCC
Bougainvillea-glabra-Los-Banos-Beauty	28	p1	(T)11	11	42419	42429	TTTTTACTTCTGGTTCCGGC	59.202	TTGAAAAAGGTCCGTTGAGC	60.227	262	847	1108	LSC	psaA_ycf3-exon3
Bougainvillea-glabra-Los-Banos-Beauty	29	c	(AT)5agaaatagaatatttctattttattattcttttttttatatttcatta(T)11gaattttcgatttcgaaa(TATT)3ttcaattattattaaaatatatttgattttatttgttttaatagataatagaatttgcttaattaaaaaat(A)11	181	42798	42978	No primer							LSC	psaA_ycf3-exon3
Bougainvillea-glabra-Los-Banos-Beauty	30	p1	(T)10	10	44022	44031	ATCGTTGTTTTGGACGATGC	60.905	AGGGCACTAGAACGAAACCC	60.496	169	963	1131	LSC	ycf3-exon3_ycf3-exon2
Bougainvillea-glabra-Los-Banos-Beauty	31	p1	(A)10	10	45095	45104	GAATCGTGTGCCTTTCTCGT	60.263	GAGATCGCGGATAAATGGAA	60.001	189	950	1138	LSC	ycf3-exon2_ycf3-exon1
Bougainvillea-glabra-Los-Banos-Beauty	32	p1	(T)11	11	46221	46231	TTTTGTTTACCGAGGGTTCG	59.968	CTACCCCGTCCCAGATTTTT	60.18	251	874	1124	LSC	trnS-GGA_rps4
Bougainvillea-glabra-Los-Banos-Beauty	33	p2	(TA)6	12	47115	47126	TCGGTAACGCGACATAAAGA	59.325	GATTTGTTCTGCCGAGCTTT	59.457	264	942	1205	LSC	rps4_trnT-UGU
Bougainvillea-glabra-Los-Banos-Beauty	34	c	(T)11catcttttcgaatatgaatttcaaataaatattgaatttagtttatttttatctttttcatttttataatt(TA)6	94	47656	47749	TGCGATGCTCTAACCTCTGA	59.697	AGAATCTAATTGTTCTAGACGAAAA	55.07	241	887	1127	LSC	trnT-UGU_trnL-UAA-exon1
Bougainvillea-glabra-Los-Banos-Beauty	35	p1	(T)10	10	48640	48649	GGGTTGACTGTGCTGTGTTG	60.203	TGGAGTGAATGGTTTGATGA	57.41	256	880	1135	LSC	trnL-UAA-exon1_trnL-UAA-exon2
Bougainvillea-glabra-Los-Banos-Beauty	36	p1	(T)10	10	53706	53715	TACCGTTGACTCCGGTATCT	57.143	AGAACTAGTTGGTGCGTCCG	60.312	249	903	1151	LSC	trnM-CAU_atpE
Bougainvillea-glabra-Los-Banos-Beauty	38	c	(T)10attttcttttttgaattattagaagac(A)10taagaaaagatgaag(AAT)4	74	60519	60592	TGTTCCCTTCTTAACCTCTTGG	59.626	GTGAGTATAGCATATAATAAGTGCAAA	55.522	244	924	1167	LSC	accD_psaI
Bougainvillea-glabra-Los-Banos-Beauty	39	p4	(TAAT)3	12	60710	60721	AATAATAAAGTAAAGTCGATTAGCGT	55.685	GCCGACTAAAGGCACAAAAA	60.244	254	876	1129	LSC	accD_psaI
Bougainvillea-glabra-Los-Banos-Beauty	40	p4	(AAAT)3	12	62003	62014	CCTATTCGGGTCAAAGCAGA	60.206	ATCAATTCCAAATACTCGGC	56.649	179	860	1038	LSC	ycf4_cemA
Bougainvillea-glabra-Los-Banos-Beauty	41	p1	(T)10	10	62449	62458	TGCCACGTATTCATCGAAAG	59.688	TATTAACGAACCCATCGCGT	60.343	277	928	1204	LSC	ycf4_cemA
Bougainvillea-glabra-Los-Banos-Beauty	43	p2	(AT)5	10	63710	63719	ACGATTGGACCATGCAAACT	60.384	TGCTGTGCAAAAATGGGATA	60.073	136	919	1054	LSC	petA
Bougainvillea-glabra-Los-Banos-Beauty	44	p1	(T)14	14	64705	64718	GGTTCAACTGTCCGAAATGAA	59.963	TCGATTGGAAAAAGGTGAAAA	59.551	246	870	1115	LSC	petA_psbJ
Bougainvillea-glabra-Los-Banos-Beauty	45	p1	(A)11	11	65230	65240	ATGAGTTTTGATTCCCCTCG	58.981	TGCAAAAAGTTCCATTTGTTCA	60.5	239	817	1055	LSC	petA_psbJ
Bougainvillea-glabra-Los-Banos-Beauty	46	p4	(TTTC)3	12	65853	65864	CCTTCCAGTAGTATCGGCCA	60.088	ACCAGTCTTTACTGGGGGCT	59.994	232	858	1089	LSC	psbJ_psbL
Bougainvillea-glabra-Los-Banos-Beauty	47	p1	(A)10	10	66047	66056	TCGGGTTTGATTGTGTCGTA	59.964	AGATCCTTTTAGGAGGCCCA	60.032	180	922	1101	LSC	psbF
Bougainvillea-glabra-Los-Banos-Beauty	48	p1	(A)10	10	68202	68211	TGTCGTGTTTTCCACATCGT	60.008	CCCTTCCCACTAAATATTCCC	58.699	181	857	1037	LSC	trnP-UGG_psaJ
Bougainvillea-glabra-Los-Banos-Beauty	49	c	(T)13agttttagacatttcgccttgaaacaagacaaaaaaataagaaattgtattaaattaatatatc(A)16	93	70579	70671	TCCCAATGGCTTTTGCTACT	59.708	ATGAAGTAAAGGGCTCCGGT	59.962	253	953	1205	LSC	rpl20_rps12-exon1
Bougainvillea-glabra-Los-Banos-Beauty	50	c	(T)11gttaagaattccccc(T)10catttcatattttttctttcaacaaattcaatattcaacc(T)12attttaaatg(A)10	108	73035	73142	TCTGACCGATTTCGATTTGC	61.121	TGAAGTATCCAGGCTCCGTT	59.694	268	945	1212	LSC	clpP1-exon2_clpP1-exon1
Bougainvillea-glabra-Los-Banos-Beauty	51	p1	(A)11	11	73519	73529	TCGAAAGGGAACTTTTGGAA	59.657	ACGCAATGGGGAGTTGATAC	59.82	279	960	1238	LSC	clpP1-exon1_psbB
Bougainvillea-glabra-Los-Banos-Beauty	52	p1	(A)10	10	73638	73647	TCGAAAGGGAACTTTTGGAA	59.657	ACGCAATGGGGAGTTGATAC	59.82	279	841	1119	LSC	clpP1-exon1_psbB
Bougainvillea-glabra-Los-Banos-Beauty	54	p4	(TTTC)3	12	76423	76434	GGTAGTTCGATCGCGGAAT	60.051	TTTGAATCCGATCGAGAGGT	59.629	238	981	1218	LSC	psbH_petB-exon1
Bougainvillea-glabra-Los-Banos-Beauty	55	p1	(A)10	10	76640	76649	GACCTCTCGATCGGATTCAA	60.158	AACCCCAAAGCTAAACCAAAA	59.865	235	981	1215	LSC	petB-exon1_petB-exon2
Bougainvillea-glabra-Los-Banos-Beauty	56	c	(A)11taaaaaatcaaag(A)10	34	76974	77007	TGAATCTGGGGTTTCAATCG	60.832	ATCAAGTCGGCTCATTCGTC	60.226	193	907	1099	LSC	petB-exon1_petB-exon2
Bougainvillea-glabra-Los-Banos-Beauty	57	p1	(A)10	10	78115	78124	GACATTTTCCTTCAACCCCA	59.767	TCAAACGAACCAGCCTATCC	60.074	237	921	1157	LSC	petB-exon2_petD-exon1
Bougainvillea-glabra-Los-Banos-Beauty	58	p1	(T)10	10	79462	79471	TCGCTTCAATGTGAATTTTCC	60.067	TCGCATAGAAGACGTAAAACAAA	58.991	225	917	1141	LSC	petD-exon2_rpoA
Bougainvillea-glabra-Los-Banos-Beauty	59	p1	(T)10	10	79741	79750	GGCAATTGTATATCCTAGGTGGA	59.263	ATGAAGCCTCCCGGAATTTA	60.764	213	939	1151	LSC	rpoA
Bougainvillea-glabra-Los-Banos-Beauty	60	p1	(T)10	10	81677	81686	CTTTCATTCCAGGCAAAACC	59.546	AGAATTTTAGGCGGAATGGG	60.272	239	926	1164	LSC	infA_rps8
Bougainvillea-glabra-Los-Banos-Beauty	61	p1	(T)11	11	81966	81976	TACAATTCCCATTCCGCCTA	60.281	AGGGAAACGGTTCGAATAGC	60.451	258	849	1106	LSC	rps8
Bougainvillea-glabra-Los-Banos-Beauty	62	p1	(T)11	11	85825	85835	TTTCTTTTTCCGCCTTTGTG	60.215	GGGTTATCCTGCACTTGGAA	59.933	232	896	1127	IRb	rps19_rpl2
Bougainvillea-glabra-Los-Banos-Beauty	63	p1	(T)11	11	100473	100483	AGAAGAAGGGGTTGATCCGT	59.935	CGGGACTTCTTTTCGCACTA	60.378	276	950	1225	IRb	rps12-exon2_trnV-GAC
Bougainvillea-glabra-Los-Banos-Beauty	64	p4	(AGGT)3	12	106654	106665	TGCCATACTCCCAGGAAAAG	60.066	CGGAGACCTGTGTTTTTGGT	60.005	222	933	1154	IRb	rrn23
Bougainvillea-glabra-Los-Banos-Beauty	65	p1	(T)10	10	114699	114708	TTTTTCCCCATCAACCTATTTG	60.049	AATTTTAGCACGGCATCGAA	60.588	208	955	1162	SSC	rpl32_trnL-UAG
Bougainvillea-glabra-Los-Banos-Beauty	66	p1	(T)11	11	114897	114907	CTTCGATGCCGTGCTAAAAT	60.23	TCTCGGGATAGACCTCAATAAA	57.836	143	944	1086	SSC	rpl32_trnL-UAG
Bougainvillea-glabra-Los-Banos-Beauty	67	p3	(AAT)4	12	118866	118877	TACTTCTGGATTGGATCGGC	60.036	TCAACTCGTATCAATCAATCGAA	59.6	268	793	1060	SSC	psaC_ndhE
Bougainvillea-glabra-Los-Banos-Beauty	68	p1	(T)10	10	121717	121726	GCTTCGGAATTGATCTCGTT	59.273	TTGAATTCTTTTTCGGAATCG	59.176	170	952	1121	SSC	ndhA-exon2_ndhA-exon1
Bougainvillea-glabra-Los-Banos-Beauty	69	p1	(T)12	12	125699	125710	TTCATCAGTTTTTGCTTGAAAGA	59.042	TCACGACGAAAATCAATTCG	59.664	243	898	1140	SSC	ycf1
Bougainvillea-glabra-Los-Banos-Beauty	70	p1	(T)11	11	125892	125902	CGAATTGATTTTCGTCGTGA	59.664	ATTGGATGGGAATGAACGAA	60.133	252	928	1179	SSC	ycf1
Bougainvillea-glabra-Los-Banos-Beauty	71	c	(T)10gatgggatgggttgattttttgataaattgtgcaataaaaaatacct(TTA)4	69	126081	126149	TTCTTCGTTCATTCCCATCC	59.871	AAATTGACATTGGAGCCTGG	59.933	194	968	1161	SSC	ycf1
Bougainvillea-glabra-Los-Banos-Beauty	72	c	(TAAT)3tgttctttttcatattcatatgaattcca(T)14	55	126585	126639	TGGAATGGTAACCCATAACGA	60.06	GTACCACAAAAATGGCGAAA	58.532	257	843	1099	SSC	ycf1
Bougainvillea-glabra-Los-Banos-Beauty	73	c	(T)17aatagaagactttgaataatac(ATTT)3ctatttcatttggtactcttataaacaatttgagtttttcattaaaaatttttagaactcgtaaacacttatttataattattttta(T)10gagttttttaaaaataggtttaaaaaaggaaggtcgttttctaggagaaccaaaaggaagttccgtttccattccccaaactgttaaaaaacaaaaatca(T)13	261	127555	127815	No primer							SSC	ycf1
Bougainvillea-glabra-Los-Banos-Beauty	74	p4	(CTAC)3	12	133571	133582	CGGAGACCTGTGTTTTTGGT	60.005	TGCCATACTCCCAGGAAAAG	60.066	222	857	1078	IRa	rrn23
Bougainvillea-glabra-Los-Banos-Beauty	75	p1	(A)11	11	139755	139765	CGGGACTTCTTTTCGCACTA	60.378	AGAAGAAGGGGTTGATCCGT	59.935	276	783	1058	IRa	trnV-GAC_rps12-exon2
Bougainvillea-glabra-Los-Banos-Beauty	76	p1	(A)11	11	154403	154413	GGGTTATCCTGCACTTGGAA	59.933	TTTCTTTTTCCGCCTTTGTG	60.215	232	881	1112	IRa	rpl2_
Specifications
==============
Sequence source file: "Bougainvillea-glabra-Los-Banos-Beauty.tmp"
Definement of microsatellites (unit size / minimum number of repeats):
(1/10) (2/5) (3/4) (4/3) (5/3) (6/3)
Maximal number of bases interrupting 2 SSRs in a compound microsatellite: 100
RESULTS OF MICROSATELLITE SEARCH
================================
Total number of sequences examined: 1
Total size of examined sequences (bp): 154542
Total number of identified SSRs: 96
Number of SSR containing sequences: 1
Number of sequences containing more than 1 SSR: 1
Number of SSRs present in compound formation: 20
Distribution to different repeat type classes
---------------------------------------------
Unit size	Number of SSRs
1	69
2	8
3	7
4	10
5	2
Frequency of identified SSR motifs
----------------------------------
Repeats	3	4	5	6	7	8	9	10	11	12	13	14	15	16	17	total
A	-	-	-	-	-	-	-	12	7		1			2		22
G	-	-	-	-	-	-	-	1								1
T	-	-	-	-	-	-	-	22	16	3	2	2			1	46
AT	-	-	5													5
TA	-	-		2	1											3
AAT	-	2														2
ATA	-	1														1
ATT	-	2														2
TTA	-	2														2
AAAT	1															1
AGGT	1															1
ATTT	1															1
CTAC	1															1
GTCT	1															1
TAAT	2															2
TATT	1															1
TTTC	2															2
ATAAG	1															1
CTTTA		1														1
Frequency of classified repeat types (considering sequence complementary)
-------------------------------------------------------------------------
Repeats	3	4	5	6	7	8	9	10	11	12	13	14	15	16	17	total
A/T	-	-	-	-	-	-	-	34	23	3	3	2		2	1	68
C/G	-	-	-	-	-	-	-	1								1
AT/AT	-	-	5	2	1											8
AAT/ATT	-	7														7
AAAG/CTTT	2															2
AAAT/ATTT	3															3
AATT/AATT	2															2
ACAG/CTGT	1															1
ACCT/AGGT	2															2
AAAGT/ACTTT		1														1
AAGAT/ATCTT	1															1
region	all-SSR	1nuc	2nuc	3nuc	4nuc	5nuc	6nuc
Coding	22	14	2	3	3	0	0
Genome	96	69	8	7	10	2	0
IRa	3	2	0	0	1	0	0
IRb	3	2	0	0	1	0	0
LSC	76	55	8	5	6	2	0
SSC	14	10	0	2	2	0	0
species	MonoNucl	DiNucl	TriNucl	TetraNucl	PentaNucl	HexaNucl
B.buttiana-Los-Banos-Beauty	69	8	7	10	2	0

## Sheet: Bougainvillea-glabra-White-Stri
ID	SSR nr.	SSR type	SSR	size	start	end	FORWARD PRIMER1 (5'-3')	Tm	REVERSE PRIMER1 (5'-3')	Tm	PRODUCT1 size (bp)	start (bp)	end (bp)	LSC/SSC/IRs	intergenic regions/protein coding genes/intron regions
Bougainvillea-glabra-White-Stripe	1	p2	(TA)7	14	264	277	AAAAACACAAAAAGGTTGTAATAAA	55.644	CTTTAATAAGACTAAGAATACCCCTTT	55.727	270	223	492	LSC	trnH-GUG_psbA
Bougainvillea-glabra-White-Stripe	2	p1	(T)10	10	457	466	No primer							LSC	trnH-GUG_psbA
Bougainvillea-glabra-White-Stripe	3	p1	(T)10	10	1812	1821	AATCATCAGGGACTCCCAAG	58.94	ATCCGATTAGTTCCGGGTTC	60.152	244	872	1115	LSC	psbA_trnK-UUU-exon2
Bougainvillea-glabra-White-Stripe	4	p1	(A)13	13	4738	4750	CGCTGAATTAGGATGAAATCAA	59.212	TTTCTGTCTTCTGCCCAACA	59.415	242	800	1041	LSC	trnK-UUU-exon1_rps16-exon2
Bougainvillea-glabra-White-Stripe	5	p1	(T)10	10	5819	5828	TTTCAAAAATGGCAGCAACA	60.229	TAATCCGCCGTTCGTATGAT	60.31	100	968	1067	LSC	rps16-exon2_rps16-exon1
Bougainvillea-glabra-White-Stripe	6	p1	(A)10	10	6568	6577	TGATTTCAATTTCTAATTTCGATTG	58.665	GGGATGATCAAATGTCGTCTT	58.852	102	963	1064	LSC	rps16-exon1_trnQ-UUG
Bougainvillea-glabra-White-Stripe	7	c	(T)10a(T)12	23	7396	7418	TTCTCCTTTGAGAATGGAAGG	58.372	AGGCCTCAGGTAATTTGGCT	60.096	243	924	1166	LSC	trnQ-UUG_psbK
Bougainvillea-glabra-White-Stripe	8	p2	(AT)5	10	8596	8605	CCATCTCTCCCCATTGAAAA	59.864	AACTGATTGGAATTTCAGATAAAAC	57.03	252	821	1072	LSC	trnS-GCU_trnG-UCC-exon1
Bougainvillea-glabra-White-Stripe	9	p1	(T)12	12	9075	9086	TGAAGCAACAGCAAGACCAA	60.574	TGTTTCCTGAAGGGGTTTTG	59.942	200	913	1112	LSC	trnS-GCU_trnG-UCC-exon1
Bougainvillea-glabra-White-Stripe	10	p1	(T)11	11	9480	9490	AAAGGGTCTCCTGGTTTGATT	58.954	ATCTTCGTCCATGGATCTCG	60.034	242	956	1197	LSC	trnG-UCC-exon1_trnG-UCC-exon2
Bougainvillea-glabra-White-Stripe	11	p1	(T)11	11	9715	9725	CGAGATCCATGGACGAAGAT	60.034	GGAAAAAGATTTTGTTTCTACCGA	59.893	170	943	1112	LSC	trnG-UCC-exon1_trnG-UCC-exon2
Bougainvillea-glabra-White-Stripe	12	p4	(GTCT)3	12	11485	11496	TAATGTAGCGGGGGAATCTG	59.916	TCTTCAAACCGGGCTTATTG	60.067	268	815	1082	LSC	atpA
Bougainvillea-glabra-White-Stripe	13	p1	(A)10	10	12040	12049	CAAGACCGTGAATACGAGCA	59.864	CATGTTTGGTGCGATGAAAG	60.111	245	829	1073	LSC	atpA_atpF-exon2
Bougainvillea-glabra-White-Stripe	14	p3	(TTA)4	12	15725	15736	CGGATTAATCACATAATATCCCC	58.536	TGGGAATTCCAACGATTTGT	60.17	274	905	1178	LSC	atpI_rps2
Bougainvillea-glabra-White-Stripe	15	p1	(T)11	11	18699	18709	GACTACGGGTCGAACCAAAA	59.971	GTCGAGTAAGCGGAGTGGTC	59.874	236	806	1041	LSC	rpoC2
Bougainvillea-glabra-White-Stripe	16	p2	(AT)5	10	20049	20058	GTAGGACTCCGGCCATAACA	59.955	GGCACCATTCGAGGTATTTC	59.391	260	843	1102	LSC	rpoC2
Bougainvillea-glabra-White-Stripe	17	p1	(T)11	11	22811	22821	CCTATCACCCGGCTCAAGTA	60.088	ATCATTCGAAGGAAGGCAGA	59.773	269	841	1109	LSC	rpoC1-exon2_rpoC1-exon1
Bougainvillea-glabra-White-Stripe	18	p1	(T)11	11	23188	23198	TCGACGGTTATTACACCACG	59.464	CCCAAATAAAAGGGGAATTGA	60.002	239	837	1075	LSC	rpoC1-exon2_rpoC1-exon1
Bougainvillea-glabra-White-Stripe	19	p1	(T)10	10	26432	26441	GGCATTTTCTTTTGACCCAA	59.916	CAAGGATATGGGCTCGTGTT	59.955	170	979	1148	LSC	rpoB
Bougainvillea-glabra-White-Stripe	20	p1	(T)10	10	27568	27577	GAATTGTAAACGTGCGCAGA	59.879	GAATGCGAATTCATGAACGA	59.628	254	860	1113	LSC	rpoB_trnC-GCA
Bougainvillea-glabra-White-Stripe	21	p1	(T)10	10	28357	28366	GGACCTTGAATTCGATTGGA	59.871	CTTGACCGGTGGAAAAGAAG	59.705	198	857	1054	LSC	trnC-GCA_petN
Bougainvillea-glabra-White-Stripe	22	p1	(A)10	10	29644	29653	GCAGAAAAATAGAATTGGGATCA	59.475	TCTTAAATGAGACGAGCAGGC	59.606	262	854	1115	LSC	petN_psbM
Bougainvillea-glabra-White-Stripe	23	c	(A)16tagaatgataaataaggaattcta(T)10	50	30136	30185	CGCCTGTAAATTCAATGGGA	60.827	GGCAACCAATAGGAGTGGAA	59.933	275	853	1127	LSC	psbM_trnD-GUC
Bougainvillea-glabra-White-Stripe	24	p1	(T)10	10	30980	30989	CCATCTCCCAGAAAGTGGAA	60.042	TGCTCCAACACGAAAATTGA	60.234	210	846	1055	LSC	trnD-GUC_trnY-GUA
Bougainvillea-glabra-White-Stripe	25	p5	(ATAAG)3	15	32090	32104	CCGATAAGGGGCTTTATTTTG	59.819	CGTTCCAACGGATTTTATTCA	59.818	275	800	1074	LSC	trnT-GGU_psbD
Bougainvillea-glabra-White-Stripe	26	p3	(ATT)4	12	33047	33058	CAACCGATAGCGAGAGAGGA	60.495	CGTACCCTGACCCTTAGCAA	60.125	206	879	1084	LSC	trnT-GGU_psbD
Bougainvillea-glabra-White-Stripe	27	p1	(G)10	10	34812	34821	GGGCGTATATGATACGTGGG	60.06	CAATCCATCCTTCTCCTCCA	60.003	125	974	1098	LSC	psbC
Bougainvillea-glabra-White-Stripe	28	p2	(AT)5	10	36820	36829	TGAAAAGAGTATTTGGCCCG	60.067	TTACTTTCAGCGGATAGCGG	60.356	189	938	1126	LSC	psbZ_trnG-GCC
Bougainvillea-glabra-White-Stripe	29	p1	(T)11	11	42411	42421	TTTTTACTTCTGGTTCCGGC	59.202	TTGAAAAAGGTCCGTTGAGC	60.227	262	847	1108	LSC	psaA_ycf3-exon3
Bougainvillea-glabra-White-Stripe	30	c	(AT)5agaaatagaatatttctattttattattcttttttttatatttcatta(T)11gaattttcgatttcgaaa(TATT)3ttcaattattattaaaatatatttgattttatttgttttaatagataatagaatttgcttaattaaaaaat(A)11	181	42790	42970	No primer							LSC	psaA_ycf3-exon3
Bougainvillea-glabra-White-Stripe	31	p1	(T)10	10	44014	44023	ATCGTTGTTTTGGACGATGC	60.905	AGGGCACTAGAACGAAACCC	60.496	169	963	1131	LSC	ycf3-exon3_ycf3-exon2
Bougainvillea-glabra-White-Stripe	32	p1	(A)10	10	45087	45096	GAATCGTGTGCCTTTCTCGT	60.263	GAGATCGCGGATAAATGGAA	60.001	189	950	1138	LSC	ycf3-exon2_ycf3-exon1
Bougainvillea-glabra-White-Stripe	33	p1	(T)11	11	46213	46223	TTTTGTTTACCGAGGGTTCG	59.968	CTACCCCGTCCCAGATTTTT	60.18	251	874	1124	LSC	trnS-GGA_rps4
Bougainvillea-glabra-White-Stripe	34	p2	(TA)6	12	47107	47118	TCGGTAACGCGACATAAAGA	59.325	GATTTGTTCTGCCGAGCTTT	59.457	264	942	1205	LSC	rps4_trnT-UGU
Bougainvillea-glabra-White-Stripe	35	c	(T)11catcttttcgaatatgaatttcaaataaatattgaatttagtttatttttatctttttcatttttataatt(TA)6	94	47648	47741	TGCGATGCTCTAACCTCTGA	59.697	AGAATCTAATTGTTCTAGACGAAAA	55.07	241	887	1127	LSC	trnT-UGU_trnL-UAA-exon1
Bougainvillea-glabra-White-Stripe	36	p1	(T)10	10	48632	48641	GGGTTGACTGTGCTGTGTTG	60.203	TGGAGTGAATGGTTTGATGA	57.41	256	880	1135	LSC	trnL-UAA-exon1_trnL-UAA-exon2
Bougainvillea-glabra-White-Stripe	37	p1	(T)10	10	53698	53707	TACCGTTGACTCCGGTATCT	57.143	AGAACTAGTTGGTGCGTCCG	60.312	249	903	1151	LSC	trnM-CAU_atpE
Bougainvillea-glabra-White-Stripe	39	c	(T)10attttcttttttgaattattagaagac(A)10taagaaaagatgaag(AAT)4	74	60511	60584	TGTTCCCTTCTTAACCTCTTGG	59.626	GTGAGTATAGCATATAATAAGTGCAAA	55.522	244	924	1167	LSC	accD_psaI
Bougainvillea-glabra-White-Stripe	40	p4	(TAAT)3	12	60702	60713	AATAATAAAGTAAAGTCGATTAGCGT	55.685	GCCGACTAAAGGCACAAAAA	60.244	254	876	1129	LSC	accD_psaI
Bougainvillea-glabra-White-Stripe	41	p4	(AAAT)3	12	61995	62006	CCTATTCGGGTCAAAGCAGA	60.206	ATCAATTCCAAATACTCGGC	56.649	179	860	1038	LSC	ycf4_cemA
Bougainvillea-glabra-White-Stripe	42	p1	(T)10	10	62441	62450	TGCCACGTATTCATCGAAAG	59.688	TATTAACGAACCCATCGCGT	60.343	277	928	1204	LSC	ycf4_cemA
Bougainvillea-glabra-White-Stripe	44	p2	(AT)5	10	63702	63711	ACGATTGGACCATGCAAACT	60.384	TGCTGTGCAAAAATGGGATA	60.073	136	919	1054	LSC	petA
Bougainvillea-glabra-White-Stripe	45	p1	(T)14	14	64697	64710	GGTTCAACTGTCCGAAATGAA	59.963	TCGATTGGAAAAAGGTGAAAA	59.551	246	870	1115	LSC	petA_psbJ
Bougainvillea-glabra-White-Stripe	46	p1	(A)11	11	65222	65232	ATGAGTTTTGATTCCCCTCG	58.981	TGCAAAAAGTTCCATTTGTTCA	60.5	239	817	1055	LSC	petA_psbJ
Bougainvillea-glabra-White-Stripe	47	p4	(TTTC)3	12	65845	65856	CCTTCCAGTAGTATCGGCCA	60.088	ACCAGTCTTTACTGGGGGCT	59.994	232	858	1089	LSC	psbJ_psbL
Bougainvillea-glabra-White-Stripe	48	p1	(A)10	10	66039	66048	TCGGGTTTGATTGTGTCGTA	59.964	AGATCCTTTTAGGAGGCCCA	60.032	180	922	1101	LSC	psbF
Bougainvillea-glabra-White-Stripe	49	p1	(A)10	10	68194	68203	TGTCGTGTTTTCCACATCGT	60.008	CCCTTCCCACTAAATATTCCC	58.699	181	857	1037	LSC	trnP-UGG_psaJ
Bougainvillea-glabra-White-Stripe	50	c	(T)13agttttagacatttcgccttgaaacaagacaaaaaaataagaaattgtattaaattaatatatc(A)16	93	70571	70663	TCCCAATGGCTTTTGCTACT	59.708	ATGAAGTAAAGGGCTCCGGT	59.962	253	953	1205	LSC	rpl20_rps12-exon1
Bougainvillea-glabra-White-Stripe	51	c	(T)11gttaagaattccccc(T)10catttcatattttttctttcaacaaattcaatattcaacc(T)12attttaaatg(A)10	108	73027	73134	TCTGACCGATTTCGATTTGC	61.121	TGAAGTATCCAGGCTCCGTT	59.694	268	945	1212	LSC	clpP1-exon2_clpP1-exon1
Bougainvillea-glabra-White-Stripe	52	p1	(A)11	11	73511	73521	TCGAAAGGGAACTTTTGGAA	59.657	ACGCAATGGGGAGTTGATAC	59.82	279	960	1238	LSC	clpP1-exon1_psbB
Bougainvillea-glabra-White-Stripe	53	p1	(A)10	10	73630	73639	TCGAAAGGGAACTTTTGGAA	59.657	ACGCAATGGGGAGTTGATAC	59.82	279	841	1119	LSC	clpP1-exon1_psbB
Bougainvillea-glabra-White-Stripe	55	p4	(TTTC)3	12	76415	76426	GGTAGTTCGATCGCGGAAT	60.051	TTTGAATCCGATCGAGAGGT	59.629	238	981	1218	LSC	psbH_petB-exon1
Bougainvillea-glabra-White-Stripe	56	p1	(A)10	10	76632	76641	GACCTCTCGATCGGATTCAA	60.158	AACCCCAAAGCTAAACCAAAA	59.865	235	981	1215	LSC	petB-exon1_petB-exon2
Bougainvillea-glabra-White-Stripe	57	c	(A)11taaaaaatcaaag(A)11	35	76966	77000	TGAATCTGGGGTTTCAATCG	60.832	ATCAAGTCGGCTCATTCGTC	60.226	194	907	1100	LSC	petB-exon1_petB-exon2
Bougainvillea-glabra-White-Stripe	58	p1	(A)10	10	78108	78117	GACATTTTCCTTCAACCCCA	59.767	TCAAACGAACCAGCCTATCC	60.074	237	921	1157	LSC	petB-exon2_petD-exon1
Bougainvillea-glabra-White-Stripe	59	p1	(T)10	10	79455	79464	TCGCTTCAATGTGAATTTTCC	60.067	TCGCATAGAAGACGTAAAACAAA	58.991	225	917	1141	LSC	petD-exon2_rpoA
Bougainvillea-glabra-White-Stripe	60	p1	(T)10	10	79734	79743	GGCAATTGTATATCCTAGGTGGA	59.263	ATGAAGCCTCCCGGAATTTA	60.764	213	939	1151	LSC	rpoA
Bougainvillea-glabra-White-Stripe	61	p1	(T)10	10	81670	81679	CTTTCATTCCAGGCAAAACC	59.546	AGAATTTTAGGCGGAATGGG	60.272	239	926	1164	LSC	infA_rps8
Bougainvillea-glabra-White-Stripe	62	p1	(T)11	11	81959	81969	TACAATTCCCATTCCGCCTA	60.281	AGGGAAACGGTTCGAATAGC	60.451	258	849	1106	LSC	rps8
Bougainvillea-glabra-White-Stripe	63	p1	(T)11	11	85818	85828	TTTCTTTTTCCGCCTTTGTG	60.215	GGGTTATCCTGCACTTGGAA	59.933	232	896	1127	IRb	rps19_rpl2
Bougainvillea-glabra-White-Stripe	64	p1	(T)11	11	100458	100468	AGAAGAAGGGGTTGATCCGT	59.935	CGGGACTTCTTTTCGCACTA	60.378	276	950	1225	IRb	rps12-exon2_trnV-GAC
Bougainvillea-glabra-White-Stripe	65	p4	(AGGT)3	12	106639	106650	TGCCATACTCCCAGGAAAAG	60.066	CGGAGACCTGTGTTTTTGGT	60.005	222	933	1154	IRb	rrn23
Bougainvillea-glabra-White-Stripe	66	p1	(T)11	11	114684	114694	TTTTTCCCCATCAACCTATTTG	60.049	AATTTTAGCACGGCATCGAA	60.588	209	955	1163	SSC	rpl32_trnL-UAG
Bougainvillea-glabra-White-Stripe	67	p1	(T)11	11	114883	114893	CTTCGATGCCGTGCTAAAAT	60.23	TCTCGGGATAGACCTCAATAAA	57.836	143	944	1086	SSC	rpl32_trnL-UAG
Bougainvillea-glabra-White-Stripe	68	p3	(AAT)4	12	118852	118863	TACTTCTGGATTGGATCGGC	60.036	TCAACTCGTATCAATCAATCGAA	59.6	268	793	1060	SSC	psaC_ndhE
Bougainvillea-glabra-White-Stripe	69	p1	(T)10	10	121703	121712	GCTTCGGAATTGATCTCGTT	59.273	TTGAATTCTTTTTCGGAATCG	59.176	170	952	1121	SSC	ndhA-exon2_ndhA-exon1
Bougainvillea-glabra-White-Stripe	70	p1	(T)12	12	125685	125696	TTCATCAGTTTTTGCTTGAAAGA	59.042	TCACGACGAAAATCAATTCG	59.664	243	898	1140	SSC	ycf1
Bougainvillea-glabra-White-Stripe	71	p1	(T)11	11	125878	125888	CGAATTGATTTTCGTCGTGA	59.664	ATTGGATGGGAATGAACGAA	60.133	252	928	1179	SSC	ycf1
Bougainvillea-glabra-White-Stripe	72	c	(T)10gatgggatgggttgattttttgataaattgtgcaataaaaaatacct(TTA)4	69	126067	126135	TTCTTCGTTCATTCCCATCC	59.871	AAATTGACATTGGAGCCTGG	59.933	194	968	1161	SSC	ycf1
Bougainvillea-glabra-White-Stripe	73	c	(TAAT)3tgttctttttcatattcatatgaattcca(T)14	55	126571	126625	TGGAATGGTAACCCATAACGA	60.06	GTACCACAAAAATGGCGAAA	58.532	257	843	1099	SSC	ycf1
Bougainvillea-glabra-White-Stripe	74	c	(T)17aatagaagactttgaataatac(ATTT)3ctatttcatttggtactcttataaacaatttgagtttttcattaaaaatttttagaactcgtaaacacttatttataattattttta(T)10gagttttttaaaaataggtttaaaaaaggaaggtcgttttctaggagaaccaaaaggaagttccgtttccattccccaaactgttaaaaaacaaaaatca(T)13	261	127541	127801	No primer							SSC	ycf1
Bougainvillea-glabra-White-Stripe	75	p4	(CTAC)3	12	133557	133568	CGGAGACCTGTGTTTTTGGT	60.005	TGCCATACTCCCAGGAAAAG	60.066	222	857	1078	IRa	rrn23
Bougainvillea-glabra-White-Stripe	76	p1	(A)11	11	139741	139751	CGGGACTTCTTTTCGCACTA	60.378	AGAAGAAGGGGTTGATCCGT	59.935	276	783	1058	IRa	trnV-GAC_rps12-exon2
Bougainvillea-glabra-White-Stripe	77	p1	(A)11	11	154381	154391	GGGTTATCCTGCACTTGGAA	59.933	TTTCTTTTTCCGCCTTTGTG	60.215	232	881	1112	IRa	rpl2_
Specifications
==============
Sequence source file: "Bougainvillea-glabra-White-Stripe.tmp"
Definement of microsatellites (unit size / minimum number of repeats):
(1/10) (2/5) (3/4) (4/3) (5/3) (6/3)
Maximal number of bases interrupting 2 SSRs in a compound microsatellite: 100
RESULTS OF MICROSATELLITE SEARCH
================================
Total number of sequences examined: 1
Total size of examined sequences (bp): 154520
Total number of identified SSRs: 96
Number of SSR containing sequences: 1
Number of sequences containing more than 1 SSR: 1
Number of SSRs present in compound formation: 19
Distribution to different repeat type classes
---------------------------------------------
Unit size	Number of SSRs
1	70
2	8
3	7
4	10
5	1
Frequency of identified SSR motifs
----------------------------------
Repeats	3	4	5	6	7	8	9	10	11	12	13	14	15	16	17	total
A	-	-	-	-	-	-	-	11	8		1			2		22
G	-	-	-	-	-	-	-	1								1
T	-	-	-	-	-	-	-	22	16	4	2	2			1	47
AT	-	-	5													5
TA	-	-		2	1											3
AAT	-	2														2
ATA	-	1														1
ATT	-	2														2
TTA	-	2														2
AAAT	1															1
AGGT	1															1
ATTT	1															1
CTAC	1															1
GTCT	1															1
TAAT	2															2
TATT	1															1
TTTC	2															2
ATAAG	1															1
Frequency of classified repeat types (considering sequence complementary)
-------------------------------------------------------------------------
Repeats	3	4	5	6	7	8	9	10	11	12	13	14	15	16	17	total
A/T	-	-	-	-	-	-	-	33	24	4	3	2		2	1	69
C/G	-	-	-	-	-	-	-	1								1
AT/AT	-	-	5	2	1											8
AAT/ATT	-	7														7
AAAG/CTTT	2															2
AAAT/ATTT	3															3
AATT/AATT	2															2
ACAG/CTGT	1															1
ACCT/AGGT	2															2
AAGAT/ATCTT	1															1
region	all-SSR	1nuc	2nuc	3nuc	4nuc	5nuc	6nuc
Coding	22	14	2	3	3	0	0
Genome	96	70	8	7	10	1	0
IRa	3	2	0	0	1	0	0
IRb	3	2	0	0	1	0	0
LSC	76	56	8	5	6	1	0
SSC	14	10	0	2	2	0	0
species	MonoNucl	DiNucl	TriNucl	TetraNucl	PentaNucl	HexaNucl
Bougainvillea-glabra-White-Stripe	70	8	7	10	1	0

## Sheet: Bougainvillea-San-Diego-Red.SSR
ID	SSR nr.	SSR type	SSR	size	start	end	FORWARD PRIMER1 (5'-3')	Tm	REVERSE PRIMER1 (5'-3')	Tm	PRODUCT1 size (bp)	start (bp)	end (bp)	LSC/SSC/IRs	intergenic regions/protein coding genes/intron regions
Bougainvillea-San-Diego-Red	1	p2	(TA)7	14	264	277	AAAAACACAAAAAGGTTGTAATAAA	55.644	CTTTAATAAGACTAAGAATACCCCTTT	55.727	270	223	492	LSC	trnH-GUG_psbA
Bougainvillea-San-Diego-Red	2	p1	(T)10	10	457	466	No primer							LSC	trnH-GUG_psbA
Bougainvillea-San-Diego-Red	3	p1	(T)10	10	1812	1821	AATCATCAGGGACTCCCAAG	58.94	ATCCGATTAGTTCCGGGTTC	60.152	244	872	1115	LSC	psbA_trnK-UUU-exon2
Bougainvillea-San-Diego-Red	4	p1	(A)13	13	4738	4750	CGCTGAATTAGGATGAAATCAA	59.212	TTTCTGTCTTCTGCCCAACA	59.415	242	800	1041	LSC	trnK-UUU-exon1_rps16-exon2
Bougainvillea-San-Diego-Red	5	p1	(A)10	10	6567	6576	TGATTTCAATTTCTAATTTCGATTG	58.665	GGGATGATCAAATGTCGTCTT	58.852	102	963	1064	LSC	rps16-exon1_trnQ-UUG
Bougainvillea-San-Diego-Red	6	c	(T)10a(T)12	23	7395	7417	TTCTCCTTTGAGAATGGAAGG	58.372	AGGCCTCAGGTAATTTGGCT	60.096	243	924	1166	LSC	trnQ-UUG_psbK
Bougainvillea-San-Diego-Red	7	p2	(AT)5	10	8595	8604	CCATCTCTCCCCATTGAAAA	59.864	AACTGATTGGAATTTCAGATAAAAC	57.03	252	821	1072	LSC	trnS-GCU_trnG-UCC-exon1
Bougainvillea-San-Diego-Red	8	p1	(T)11	11	9074	9084	TGAAGCAACAGCAAGACCAA	60.574	TGTTTCCTGAAGGGGTTTTG	59.942	199	913	1111	LSC	trnS-GCU_trnG-UCC-exon1
Bougainvillea-San-Diego-Red	9	p1	(T)11	11	9478	9488	AAAGGGTCTCCTGGTTTGATT	58.954	ATCTTCGTCCATGGATCTCG	60.034	242	956	1197	LSC	trnG-UCC-exon1_trnG-UCC-exon2
Bougainvillea-San-Diego-Red	10	p1	(T)11	11	9713	9723	CGAGATCCATGGACGAAGAT	60.034	GGAAAAAGATTTTGTTTCTACCGA	59.893	170	943	1112	LSC	trnG-UCC-exon1_trnG-UCC-exon2
Bougainvillea-San-Diego-Red	11	p4	(GTCT)3	12	11483	11494	TAATGTAGCGGGGGAATCTG	59.916	TCTTCAAACCGGGCTTATTG	60.067	268	815	1082	LSC	atpA
Bougainvillea-San-Diego-Red	12	p1	(A)10	10	12038	12047	CAAGACCGTGAATACGAGCA	59.864	CATGTTTGGTGCGATGAAAG	60.111	245	829	1073	LSC	atpA_atpF-exon2
Bougainvillea-San-Diego-Red	13	p3	(TTA)4	12	15723	15734	CGGATTAATCACATAATATCCCC	58.536	TGGGAATTCCAACGATTTGT	60.17	274	905	1178	LSC	atpI_rps2
Bougainvillea-San-Diego-Red	14	p1	(T)11	11	18697	18707	GACTACGGGTCGAACCAAAA	59.971	GTCGAGTAAGCGGAGTGGTC	59.874	236	806	1041	LSC	rpoC2
Bougainvillea-San-Diego-Red	15	p2	(AT)5	10	20047	20056	GTAGGACTCCGGCCATAACA	59.955	GGCACCATTCGAGGTATTTC	59.391	260	843	1102	LSC	rpoC2
Bougainvillea-San-Diego-Red	16	p1	(T)11	11	22809	22819	CCTATCACCCGGCTCAAGTA	60.088	ATCATTCGAAGGAAGGCAGA	59.773	269	841	1109	LSC	rpoC1-exon2_rpoC1-exon1
Bougainvillea-San-Diego-Red	17	p1	(T)11	11	23186	23196	TCGACGGTTATTACACCACG	59.464	CCCAAATAAAAGGGGAATTGA	60.002	239	837	1075	LSC	rpoC1-exon2_rpoC1-exon1
Bougainvillea-San-Diego-Red	18	p1	(T)10	10	26430	26439	GGCATTTTCTTTTGACCCAA	59.916	CAAGGATATGGGCTCGTGTT	59.955	170	979	1148	LSC	rpoB
Bougainvillea-San-Diego-Red	19	p1	(T)10	10	27566	27575	GAATTGTAAACGTGCGCAGA	59.879	GAATGCGAATTCATGAACGA	59.628	254	860	1113	LSC	rpoB_trnC-GCA
Bougainvillea-San-Diego-Red	20	p1	(T)10	10	28355	28364	GGACCTTGAATTCGATTGGA	59.871	CTTGACCGGTGGAAAAGAAG	59.705	198	857	1054	LSC	trnC-GCA_petN
Bougainvillea-San-Diego-Red	21	c	(CTTTA)4atagaaatagaattcaattctagtacaactttctacactacaaaaaac(A)10	78	29584	29661	GCAGAAAAATAGAATTGGGATCA	59.475	TCTTAAATGAGACGAGCAGGC	59.606	272	912	1183	LSC	petN_psbM
Bougainvillea-San-Diego-Red	22	c	(A)16tagaatgataaataaggaattcta(T)10	50	30144	30193	CGCCTGTAAATTCAATGGGA	60.827	GGCAACCAATAGGAGTGGAA	59.933	275	853	1127	LSC	psbM_trnD-GUC
Bougainvillea-San-Diego-Red	23	p1	(T)10	10	30988	30997	CCATCTCCCAGAAAGTGGAA	60.042	TGCTCCAACACGAAAATTGA	60.234	210	846	1055	LSC	trnD-GUC_trnY-GUA
Bougainvillea-San-Diego-Red	24	p5	(ATAAG)3	15	32098	32112	CCGATAAGGGGCTTTATTTTG	59.819	CGTTCCAACGGATTTTATTCA	59.818	275	800	1074	LSC	trnT-GGU_psbD
Bougainvillea-San-Diego-Red	25	p3	(ATT)4	12	33055	33066	CAACCGATAGCGAGAGAGGA	60.495	CGTACCCTGACCCTTAGCAA	60.125	206	879	1084	LSC	trnT-GGU_psbD
Bougainvillea-San-Diego-Red	26	p1	(G)10	10	34820	34829	GGGCGTATATGATACGTGGG	60.06	CAATCCATCCTTCTCCTCCA	60.003	125	974	1098	LSC	psbC
Bougainvillea-San-Diego-Red	27	p2	(AT)5	10	36828	36837	TGAAAAGAGTATTTGGCCCG	60.067	TTACTTTCAGCGGATAGCGG	60.356	189	938	1126	LSC	psbZ_trnG-GCC
Bougainvillea-San-Diego-Red	28	p1	(T)11	11	42419	42429	TTTTTACTTCTGGTTCCGGC	59.202	TTGAAAAAGGTCCGTTGAGC	60.227	262	847	1108	LSC	psaA_ycf3-exon3
Bougainvillea-San-Diego-Red	29	c	(AT)5agaaatagaatatttctattttattattcttttttttatatttcatta(T)11gaattttcgatttcgaaa(TATT)3ttcaattattattaaaatatatttgattttatttgttttaatagataatagaatttgcttaattaaaaaat(A)11	181	42798	42978	No primer							LSC	psaA_ycf3-exon3
Bougainvillea-San-Diego-Red	30	p1	(T)10	10	44022	44031	ATCGTTGTTTTGGACGATGC	60.905	AGGGCACTAGAACGAAACCC	60.496	169	963	1131	LSC	ycf3-exon3_ycf3-exon2
Bougainvillea-San-Diego-Red	31	p1	(A)10	10	45095	45104	GAATCGTGTGCCTTTCTCGT	60.263	GAGATCGCGGATAAATGGAA	60.001	189	950	1138	LSC	ycf3-exon2_ycf3-exon1
Bougainvillea-San-Diego-Red	32	p1	(T)11	11	46221	46231	TTTTGTTTACCGAGGGTTCG	59.968	CTACCCCGTCCCAGATTTTT	60.18	251	874	1124	LSC	trnS-GGA_rps4
Bougainvillea-San-Diego-Red	33	p2	(TA)6	12	47115	47126	TCGGTAACGCGACATAAAGA	59.325	GATTTGTTCTGCCGAGCTTT	59.457	264	942	1205	LSC	rps4_trnT-UGU
Bougainvillea-San-Diego-Red	34	c	(T)11catcttttcgaatatgaatttcaaataaatattgaatttagtttatttttatctttttcatttttataatt(TA)6	94	47656	47749	TGCGATGCTCTAACCTCTGA	59.697	AGAATCTAATTGTTCTAGACGAAAA	55.07	241	887	1127	LSC	trnT-UGU_trnL-UAA-exon1
Bougainvillea-San-Diego-Red	35	p1	(T)10	10	48640	48649	GGGTTGACTGTGCTGTGTTG	60.203	TGGAGTGAATGGTTTGATGA	57.41	256	880	1135	LSC	trnL-UAA-exon1_trnL-UAA-exon2
Bougainvillea-San-Diego-Red	36	p1	(T)10	10	53706	53715	TACCGTTGACTCCGGTATCT	57.143	AGAACTAGTTGGTGCGTCCG	60.312	249	903	1151	LSC	trnM-CAU_atpE
Bougainvillea-San-Diego-Red	38	c	(T)10attttcttttttgaattattagaagac(A)10taagaaaagatgaag(AAT)4	74	60519	60592	TGTTCCCTTCTTAACCTCTTGG	59.626	GTGAGTATAGCATATAATAAGTGCAAA	55.522	244	924	1167	LSC	accD_psaI
Bougainvillea-San-Diego-Red	39	p4	(TAAT)3	12	60710	60721	AATAATAAAGTAAAGTCGATTAGCGT	55.685	GCCGACTAAAGGCACAAAAA	60.244	254	876	1129	LSC	accD_psaI
Bougainvillea-San-Diego-Red	40	p4	(AAAT)3	12	62003	62014	CCTATTCGGGTCAAAGCAGA	60.206	ATCAATTCCAAATACTCGGC	56.649	179	860	1038	LSC	ycf4_cemA
Bougainvillea-San-Diego-Red	41	p1	(T)10	10	62449	62458	TGCCACGTATTCATCGAAAG	59.688	TATTAACGAACCCATCGCGT	60.343	277	928	1204	LSC	ycf4_cemA
Bougainvillea-San-Diego-Red	43	p2	(AT)5	10	63710	63719	ACGATTGGACCATGCAAACT	60.384	TGCTGTGCAAAAATGGGATA	60.073	136	919	1054	LSC	petA
Bougainvillea-San-Diego-Red	44	p1	(T)14	14	64705	64718	GGTTCAACTGTCCGAAATGAA	59.963	TCGATTGGAAAAAGGTGAAAA	59.551	246	870	1115	LSC	petA_psbJ
Bougainvillea-San-Diego-Red	45	p1	(A)11	11	65230	65240	ATGAGTTTTGATTCCCCTCG	58.981	TGCAAAAAGTTCCATTTGTTCA	60.5	239	817	1055	LSC	petA_psbJ
Bougainvillea-San-Diego-Red	46	p4	(TTTC)3	12	65853	65864	CCTTCCAGTAGTATCGGCCA	60.088	ACCAGTCTTTACTGGGGGCT	59.994	232	858	1089	LSC	psbJ_psbL
Bougainvillea-San-Diego-Red	47	p1	(A)10	10	66047	66056	TCGGGTTTGATTGTGTCGTA	59.964	AGATCCTTTTAGGAGGCCCA	60.032	180	922	1101	LSC	psbF
Bougainvillea-San-Diego-Red	48	p1	(A)10	10	68202	68211	TGTCGTGTTTTCCACATCGT	60.008	CCCTTCCCACTAAATATTCCC	58.699	181	857	1037	LSC	trnP-UGG_psaJ
Bougainvillea-San-Diego-Red	49	c	(T)13agttttagacatttcgccttgaaacaagacaaaaaaataagaaattgtattaaattaatatatc(A)16	93	70579	70671	TCCCAATGGCTTTTGCTACT	59.708	ATGAAGTAAAGGGCTCCGGT	59.962	253	953	1205	LSC	rpl20_rps12-exon1
Bougainvillea-San-Diego-Red	50	c	(T)11gttaagaattccccc(T)10catttcatattttttctttcaacaaattcaatattcaacc(T)12attttaaatg(A)10	108	73035	73142	TCTGACCGATTTCGATTTGC	61.121	TGAAGTATCCAGGCTCCGTT	59.694	268	945	1212	LSC	clpP1-exon2_clpP1-exon1
Bougainvillea-San-Diego-Red	51	p1	(A)11	11	73519	73529	TCGAAAGGGAACTTTTGGAA	59.657	ACGCAATGGGGAGTTGATAC	59.82	279	960	1238	LSC	clpP1-exon1_psbB
Bougainvillea-San-Diego-Red	52	p1	(A)10	10	73638	73647	TCGAAAGGGAACTTTTGGAA	59.657	ACGCAATGGGGAGTTGATAC	59.82	279	841	1119	LSC	clpP1-exon1_psbB
Bougainvillea-San-Diego-Red	54	p4	(TTTC)3	12	76423	76434	GGTAGTTCGATCGCGGAAT	60.051	TTTGAATCCGATCGAGAGGT	59.629	238	981	1218	LSC	psbH_petB-exon1
Bougainvillea-San-Diego-Red	55	p1	(A)10	10	76640	76649	GACCTCTCGATCGGATTCAA	60.158	AACCCCAAAGCTAAACCAAAA	59.865	235	981	1215	LSC	petB-exon1_petB-exon2
Bougainvillea-San-Diego-Red	56	c	(A)11taaaaaatcaaag(A)10	34	76974	77007	TGAATCTGGGGTTTCAATCG	60.832	ATCAAGTCGGCTCATTCGTC	60.226	193	907	1099	LSC	petB-exon1_petB-exon2
Bougainvillea-San-Diego-Red	57	p1	(A)10	10	78115	78124	GACATTTTCCTTCAACCCCA	59.767	TCAAACGAACCAGCCTATCC	60.074	237	921	1157	LSC	petB-exon2_petD-exon1
Bougainvillea-San-Diego-Red	58	p1	(T)10	10	79462	79471	TCGCTTCAATGTGAATTTTCC	60.067	TCGCATAGAAGACGTAAAACAAA	58.991	225	917	1141	LSC	petD-exon2_rpoA
Bougainvillea-San-Diego-Red	59	p1	(T)10	10	79741	79750	GGCAATTGTATATCCTAGGTGGA	59.263	ATGAAGCCTCCCGGAATTTA	60.764	213	939	1151	LSC	rpoA
Bougainvillea-San-Diego-Red	60	p1	(T)10	10	81677	81686	CTTTCATTCCAGGCAAAACC	59.546	AGAATTTTAGGCGGAATGGG	60.272	239	926	1164	LSC	infA_rps8
Bougainvillea-San-Diego-Red	61	p1	(T)11	11	81966	81976	TACAATTCCCATTCCGCCTA	60.281	AGGGAAACGGTTCGAATAGC	60.451	258	849	1106	LSC	rps8
Bougainvillea-San-Diego-Red	62	p1	(T)11	11	85825	85835	TTTCTTTTTCCGCCTTTGTG	60.215	GGGTTATCCTGCACTTGGAA	59.933	232	896	1127	IRb	rps19_rpl2
Bougainvillea-San-Diego-Red	63	p1	(T)11	11	100473	100483	AGAAGAAGGGGTTGATCCGT	59.935	CGGGACTTCTTTTCGCACTA	60.378	276	950	1225	IRb	rps12-exon2_trnV-GAC
Bougainvillea-San-Diego-Red	64	p4	(AGGT)3	12	106654	106665	TGCCATACTCCCAGGAAAAG	60.066	CGGAGACCTGTGTTTTTGGT	60.005	222	933	1154	IRb	rrn23
Bougainvillea-San-Diego-Red	65	p1	(T)10	10	114699	114708	TTTTTCCCCATCAACCTATTTG	60.049	AATTTTAGCACGGCATCGAA	60.588	208	955	1162	SSC	rpl32_trnL-UAG
Bougainvillea-San-Diego-Red	66	p1	(T)11	11	114897	114907	CTTCGATGCCGTGCTAAAAT	60.23	TCTCGGGATAGACCTCAATAAA	57.836	143	944	1086	SSC	rpl32_trnL-UAG
Bougainvillea-San-Diego-Red	67	p3	(AAT)4	12	118866	118877	TACTTCTGGATTGGATCGGC	60.036	TCAACTCGTATCAATCAATCGAA	59.6	268	793	1060	SSC	psaC_ndhE
Bougainvillea-San-Diego-Red	68	p1	(T)10	10	121717	121726	GCTTCGGAATTGATCTCGTT	59.273	TTGAATTCTTTTTCGGAATCG	59.176	170	952	1121	SSC	ndhA-exon2_ndhA-exon1
Bougainvillea-San-Diego-Red	69	p1	(T)12	12	125699	125710	TTCATCAGTTTTTGCTTGAAAGA	59.042	TCACGACGAAAATCAATTCG	59.664	243	898	1140	SSC	ycf1
Bougainvillea-San-Diego-Red	70	p1	(T)11	11	125892	125902	CGAATTGATTTTCGTCGTGA	59.664	ATTGGATGGGAATGAACGAA	60.133	252	928	1179	SSC	ycf1
Bougainvillea-San-Diego-Red	71	c	(T)10gatgggatgggttgattttttgataaattgtgcaataaaaaatacct(TTA)4	69	126081	126149	TTCTTCGTTCATTCCCATCC	59.871	AAATTGACATTGGAGCCTGG	59.933	194	968	1161	SSC	ycf1
Bougainvillea-San-Diego-Red	72	c	(TAAT)3tgttctttttcatattcatatgaattcca(T)14	55	126585	126639	TGGAATGGTAACCCATAACGA	60.06	GTACCACAAAAATGGCGAAA	58.532	257	843	1099	SSC	ycf1
Bougainvillea-San-Diego-Red	73	c	(T)17aatagaagactttgaataatac(ATTT)3ctatttcatttggtactcttataaacaatttgagtttttcattaaaaatttttagaactcgtaaacacttatttataattattttta(T)10gagttttttaaaaataggtttaaaaaaggaaggtcgttttctaggagaaccaaaaggaagttccgtttccattccccaaactgttaaaaaacaaaaatca(T)13	261	127555	127815	No primer							SSC	ycf1
Bougainvillea-San-Diego-Red	74	p4	(CTAC)3	12	133571	133582	CGGAGACCTGTGTTTTTGGT	60.005	TGCCATACTCCCAGGAAAAG	60.066	222	857	1078	IRa	rrn23
Bougainvillea-San-Diego-Red	75	p1	(A)11	11	139755	139765	CGGGACTTCTTTTCGCACTA	60.378	AGAAGAAGGGGTTGATCCGT	59.935	276	783	1058	IRa	trnV-GAC_rps12-exon2
Bougainvillea-San-Diego-Red	76	p1	(A)11	11	154403	154413	GGGTTATCCTGCACTTGGAA	59.933	TTTCTTTTTCCGCCTTTGTG	60.215	232	881	1112	IRa	rpl2_
Specifications
==============
Sequence source file: "Bougainvillea-San-Diego-Red.tmp"
Definement of microsatellites (unit size / minimum number of repeats):
(1/10) (2/5) (3/4) (4/3) (5/3) (6/3)
Maximal number of bases interrupting 2 SSRs in a compound microsatellite: 100
RESULTS OF MICROSATELLITE SEARCH
================================
Total number of sequences examined: 1
Total size of examined sequences (bp): 154542
Total number of identified SSRs: 96
Number of SSR containing sequences: 1
Number of sequences containing more than 1 SSR: 1
Number of SSRs present in compound formation: 20
Distribution to different repeat type classes
---------------------------------------------
Unit size	Number of SSRs
1	69
2	8
3	7
4	10
5	2
Frequency of identified SSR motifs
----------------------------------
Repeats	3	4	5	6	7	8	9	10	11	12	13	14	15	16	17	total
A	-	-	-	-	-	-	-	12	7		1			2		22
G	-	-	-	-	-	-	-	1								1
T	-	-	-	-	-	-	-	22	16	3	2	2			1	46
AT	-	-	5													5
TA	-	-		2	1											3
AAT	-	2														2
ATA	-	1														1
ATT	-	2														2
TTA	-	2														2
AAAT	1															1
AGGT	1															1
ATTT	1															1
CTAC	1															1
GTCT	1															1
TAAT	2															2
TATT	1															1
TTTC	2															2
ATAAG	1															1
CTTTA		1														1
Frequency of classified repeat types (considering sequence complementary)
-------------------------------------------------------------------------
Repeats	3	4	5	6	7	8	9	10	11	12	13	14	15	16	17	total
A/T	-	-	-	-	-	-	-	34	23	3	3	2		2	1	68
C/G	-	-	-	-	-	-	-	1								1
AT/AT	-	-	5	2	1											8
AAT/ATT	-	7														7
AAAG/CTTT	2															2
AAAT/ATTT	3															3
AATT/AATT	2															2
ACAG/CTGT	1															1
ACCT/AGGT	2															2
AAAGT/ACTTT		1														1
AAGAT/ATCTT	1															1
region	all-SSR	1nuc	2nuc	3nuc	4nuc	5nuc	6nuc
Coding	22	14	2	3	3	0	0
Genome	96	69	8	7	10	2	0
IRa	3	2	0	0	1	0	0
IRb	3	2	0	0	1	0	0
LSC	76	55	8	5	6	2	0
SSC	14	10	0	2	2	0	0
species	MonoNucl	DiNucl	TriNucl	TetraNucl	PentaNucl	HexaNucl
Bougainvillea-San-Diego-Red	69	8	7	10	2	0

[truncated: 3 more sheets: Bougainvillea-spectabilis-Splen, NO-1W.SSR.primer, Bougainvillea-specta-Flame.SSR]
