# Supplementary material for: Comparative analysis of the complete chloroplast genomes of thirteen Bougainvillea cultivars from South China with implications for their genome structures and phylogenetic relationships
Source: PLoS One. 2024 Sep 11;19(9):e0310091. doi: 10.1371/journal.pone.0310091 (PMC11389920; doi:10.1371/journal.pone.0310091)
Supplement: S5 Table — (XLSX) [file pone.0310091.s007.xlsx]

## Sheet: B.buttiana-Big-Chitra
ID	Length	Type	Seq_A_id	Repeat_A_start	Repeat_A_end	Seq_B_id	Repeat_B_start	Repeat_B_end	Hamming_Distance	E-value	Gene_A	Gene_B	Repeat_A_seq	Repeat_B_seq
R36	30	F	B.buttiana-Big-Chitra	94720	94749	B.buttiana-Big-Chitra	145455	145484	-1	2.1e-06	_	_	CAATTCCAAGATCTCGGATCGAATCGGTAT	CAATTCCAAGATCTCGGATCGAATCGATAT
R37	30	F	B.buttiana-Big-Chitra	94754	94783	B.buttiana-Big-Chitra	145489	145518	-1	2.1e-06	_	_	ATATCGATTCGATCCGAGATCTTGGAATTG	ATACCGATTCGATCCGAGATCTTGGAATTG
R38	30	F	B.buttiana-Big-Chitra	89085	89114	B.buttiana-Big-Chitra	113954	113983	0	2.33e-08	ycf2	_	GAATTTTTTTACTTATTTCATCTATTCCAT	GAATTTTTTTACTTATTTCATCTATTCCAT
R39	30	F	B.buttiana-Big-Chitra	10126	10155	B.buttiana-Big-Chitra	36918	36947	-3	0.00255	trnG-UCC	trnG-GCC	ACGATGCGGGTTCGATTCCCGCTACCCGCT	AAGACGCGGGTTCGATTCCCGCTATCCGCT
R40	30	F	B.buttiana-Big-Chitra	8712	8741	B.buttiana-Big-Chitra	36811	36840	-3	0.00255	_	_	ATATATTTTATATTATAATTTATATATTAT	ATATATATTATATAATAATATATATATTAT
R41	30	F	B.buttiana-Big-Chitra	99341	99370	B.buttiana-Big-Chitra	121507	121536	-2	9.12e-05	_	_	TGAGATTTTCACCTCATACGGCTCCTCGTT	TGAGATTTTCACCTCATACGGCTCCTCGAG
R42	30	P	B.buttiana-Big-Chitra	113954	113983	B.buttiana-Big-Chitra	151124	151153	0	2.33e-08	_	ycf2	GAATTTTTTTACTTATTTCATCTATTCCAT	ATGGAATAGATGAAATAAGTAAAAAAATTC
R43	30	P	B.buttiana-Big-Chitra	145455	145484	B.buttiana-Big-Chitra	145489	145518	-1	2.1e-06	_	_	CAATTCCAAGATCTCGGATCGAATCGATAT	ATACCGATTCGATCCGAGATCTTGGAATTG
R44	30	P	B.buttiana-Big-Chitra	121507	121536	B.buttiana-Big-Chitra	140868	140897	-2	9.12e-05	_	_	TGAGATTTTCACCTCATACGGCTCCTCGAG	AACGAGGAGCCGTATGAGGTGAAAATCTCA
R45	30	P	B.buttiana-Big-Chitra	94720	94749	B.buttiana-Big-Chitra	94754	94783	-1	2.1e-06	_	_	CAATTCCAAGATCTCGGATCGAATCGGTAT	ATATCGATTCGATCCGAGATCTTGGAATTG
R46	30	P	B.buttiana-Big-Chitra	46215	46244	B.buttiana-Big-Chitra	70648	70677	-3	0.00255	_	_	TCCTTCTTTTTTTTTTTATTTTGATATATT	AATATATCAAAAAAAAAAAAAAAAGAATGT
R47	30	P	B.buttiana-Big-Chitra	66592	66621	B.buttiana-Big-Chitra	66595	66624	-3	0.00255	_	_	ACGAAGTACGAGATAATTTATCTCGTACTT	AAGTACGAGATAATTTATCTCGTACTTTTT
R48	30	P	B.buttiana-Big-Chitra	8338	8367	B.buttiana-Big-Chitra	46103	46132	0	2.33e-08	trnS-GCU	trnS-GGA	ACGGAAAGAGAGGGATTCGAACCCTCGGTA	TACCGAGGGTTCGAATCCCTCTCTTTCCGT
R49	30	P	B.buttiana-Big-Chitra	35901	35930	B.buttiana-Big-Chitra	46103	46132	-3	0.00255	trnS-UGA	trnS-GGA	AAGGAGAGAGAGGGATTCGAACCCTCGATA	TACCGAGGGTTCGAATCCCTCTCTTTCCGT
R50	30	P	B.buttiana-Big-Chitra	8725	8754	B.buttiana-Big-Chitra	36812	36841	-3	0.00255	_	_	TATAATTTATATATTATTATATATTATAAA	TATATATTATATAATAATATATATATTATA
R30	31	F	B.buttiana-Big-Chitra	43376	43406	B.buttiana-Big-Chitra	99351	99381	-3	0.000707	_	_	ACCTCATACGGCTCCTCAGTCAATTCTTTTG	ACCTCATACGGCTCCTCGTTCAATTCTTTCG
R34	31	P	B.buttiana-Big-Chitra	43376	43406	B.buttiana-Big-Chitra	140857	140887	-3	0.000707	_	_	ACCTCATACGGCTCCTCAGTCAATTCTTTTG	CGAAAGAATTGAACGAGGAGCCGTATGAGGT
R35	31	P	B.buttiana-Big-Chitra	73112	73142	B.buttiana-Big-Chitra	73112	73142	-3	0.000707	_	_	TTTTTTTTTTTATTTTAAATGAAAAAAAAAA	TTTTTTTTTTTATTTTAAATGAAAAAAAAAA
R31	31	R	B.buttiana-Big-Chitra	69328	69358	B.buttiana-Big-Chitra	69330	69360	-3	0.000707	_	_	TCATTATATAATTATTTATATTAATATATTA	ATTATATAATTATTTATATTAATATATTATT
R32	31	R	B.buttiana-Big-Chitra	8708	8738	B.buttiana-Big-Chitra	8711	8741	-3	0.000707	_	_	TAATATATATTTTATATTATAATTTATATAT	TATATATTTTATATTATAATTTATATATTAT
R33	31	R	B.buttiana-Big-Chitra	49539	49569	B.buttiana-Big-Chitra	49543	49573	-3	0.000707	_	_	TTGATTATATATTTTTTCTTTTTTATTTATT	TTATATATTTTTTCTTTTTTATTTATTTGTT
R28	32	F	B.buttiana-Big-Chitra	8336	8367	B.buttiana-Big-Chitra	35899	35930	-3	0.000195	trnS-GCU	trnS-UGA	AAACGGAAAGAGAGGGATTCGAACCCTCGGTA	AAAAGGAGAGAGAGGGATTCGAACCCTCGATA
R29	32	F	B.buttiana-Big-Chitra	39181	39212	B.buttiana-Big-Chitra	41405	41436	-3	0.000195	psaB	psaA	GCAATAGCTAAATGATGATGAGCAATATCAGT	GCAATAGCTAAATGATGGTGTGCAATATCGGT
R24	34	F	B.buttiana-Big-Chitra	108062	108095	B.buttiana-Big-Chitra	108094	108127	-3	1.47e-05	_	_	CATTGTTCAATTCTTTGACAACACGAAAAAACCA	CATTGTTCAACTCTTTGACAACATGAAAAATCCA
R25	34	F	B.buttiana-Big-Chitra	132111	132144	B.buttiana-Big-Chitra	132143	132176	-3	1.47e-05	_	_	TGGATTTTTCATGTTGTCAAAGAGTTGAACAATG	TGGTTTTTTCGTGTTGTCAAAGAATTGAACAATG
R26	34	P	B.buttiana-Big-Chitra	108094	108127	B.buttiana-Big-Chitra	132143	132176	-3	1.47e-05	_	_	CATTGTTCAACTCTTTGACAACATGAAAAATCCA	TGGTTTTTTCGTGTTGTCAAAGAATTGAACAATG
R27	34	P	B.buttiana-Big-Chitra	108062	108095	B.buttiana-Big-Chitra	132111	132144	-3	1.47e-05	_	_	CATTGTTCAATTCTTTGACAACACGAAAAAACCA	TGGATTTTTCATGTTGTCAAAGAGTTGAACAATG
R21	35	F	B.buttiana-Big-Chitra	92050	92084	B.buttiana-Big-Chitra	92068	92102	-1	2.39e-09	ycf2	ycf2	CTAGTGACGATATTGATGCTAGTGACGATATTGAT	CTAGTGACGATATTGATGCTAGTGACGATATCGAT
R22	35	P	B.buttiana-Big-Chitra	92068	92102	B.buttiana-Big-Chitra	148154	148188	-1	2.39e-09	ycf2	ycf2	CTAGTGACGATATTGATGCTAGTGACGATATCGAT	ATCAATATCGTCACTAGCATCAATATCGTCACTAG
R23	35	P	B.buttiana-Big-Chitra	92050	92084	B.buttiana-Big-Chitra	148136	148170	-1	2.39e-09	ycf2	ycf2	CTAGTGACGATATTGATGCTAGTGACGATATTGAT	ATCGATATCGTCACTAGCATCAATATCGTCACTAG
R20	37	P	B.buttiana-Big-Chitra	47176	47212	B.buttiana-Big-Chitra	47176	47212	-1	1.58e-10	_	_	ATCTCATTATTTATTGTAATACAATAAATAATGAGAT	ATCTCATTATTTATTGTAATACAATAAATAATGAGAT
R14	39	F	B.buttiana-Big-Chitra	148140	148178	B.buttiana-Big-Chitra	148176	148214	-3	2.19e-08	ycf2	ycf2	ATATCGTCACTAGCATCAATATCGTCACTAGCATCAATA	ATATCGTCACTAGTATCAATATCGTCATTAGCATAAATA
R15	39	F	B.buttiana-Big-Chitra	44355	44393	B.buttiana-Big-Chitra	99329	99367	-3	2.19e-08	_	_	CAGAACCGTACGTGAAATTTTCATCTCATACGGCTCCTC	CAGAACCGTACATGAGATTTTCACCTCATACGGCTCCTC
R16	39	F	B.buttiana-Big-Chitra	92024	92062	B.buttiana-Big-Chitra	92060	92098	-3	2.19e-08	ycf2	ycf2	TATTTATGCTAATGACGATATTGATACTAGTGACGATAT	TATTGATGCTAGTGACGATATTGATGCTAGTGACGATAT
R17	39	P	B.buttiana-Big-Chitra	92060	92098	B.buttiana-Big-Chitra	148176	148214	-3	2.19e-08	ycf2	ycf2	TATTGATGCTAGTGACGATATTGATGCTAGTGACGATAT	ATATCGTCACTAGTATCAATATCGTCATTAGCATAAATA
R18	39	P	B.buttiana-Big-Chitra	92024	92062	B.buttiana-Big-Chitra	148140	148178	-3	2.19e-08	ycf2	ycf2	TATTTATGCTAATGACGATATTGATACTAGTGACGATAT	ATATCGTCACTAGCATCAATATCGTCACTAGCATCAATA
R19	39	P	B.buttiana-Big-Chitra	44355	44393	B.buttiana-Big-Chitra	140871	140909	-3	2.19e-08	_	_	CAGAACCGTACGTGAAATTTTCATCTCATACGGCTCCTC	GAGGAGCCGTATGAGGTGAAAATCTCATGTACGGTTCTG
R11	42	F	B.buttiana-Big-Chitra	44352	44393	B.buttiana-Big-Chitra	121492	121533	-3	4.31e-10	_	_	TTCCAGAACCGTACGTGAAATTTTCATCTCATACGGCTCCTC	TTACAGAACCGTACGTGAGATTTTCACCTCATACGGCTCCTC
R12	42	F	B.buttiana-Big-Chitra	99327	99368	B.buttiana-Big-Chitra	121493	121534	-1	1.75e-13	_	_	TACAGAACCGTACATGAGATTTTCACCTCATACGGCTCCTCG	TACAGAACCGTACGTGAGATTTTCACCTCATACGGCTCCTCG
R13	42	P	B.buttiana-Big-Chitra	121493	121534	B.buttiana-Big-Chitra	140870	140911	-1	1.75e-13	_	_	TACAGAACCGTACGTGAGATTTTCACCTCATACGGCTCCTCG	CGAGGAGCCGTATGAGGTGAAAATCTCATGTACGGTTCTGTA
R8	43	F	B.buttiana-Big-Chitra	108395	108437	B.buttiana-Big-Chitra	131801	131843	-3	1.16e-10	_	_	TCATTCTTATTACTTTTTCATATTGAAAAAGTAATAAGAATGA	TCATTCTTATTACTTTTTCAATATGAAAAAGTAATAAGAATGA
R9	43	P	B.buttiana-Big-Chitra	131801	131843	B.buttiana-Big-Chitra	131801	131843	-3	1.16e-10	_	_	TCATTCTTATTACTTTTTCAATATGAAAAAGTAATAAGAATGA	TCATTCTTATTACTTTTTCAATATGAAAAAGTAATAAGAATGA
R10	43	P	B.buttiana-Big-Chitra	108395	108437	B.buttiana-Big-Chitra	108395	108437	-3	1.16e-10	_	_	TCATTCTTATTACTTTTTCATATTGAAAAAGTAATAAGAATGA	TCATTCTTATTACTTTTTCATATTGAAAAAGTAATAAGAATGA
R7	45	P	B.buttiana-Big-Chitra	53731	53775	B.buttiana-Big-Chitra	53731	53775	-1	2.93e-15	_	_	CTATTTTTATTTGTATTTGATTGAATCAAATACAAATAAAAATAG	CTATTTTTATTTGTATTTGATTGAATCAAATACAAATAAAAATAG
R6	50	P	B.buttiana-Big-Chitra	118166	118215	B.buttiana-Big-Chitra	118166	118215	0	2.12e-20	ndhD	ndhD	AAAACCCCGTACCCGAAAAGAAATATATTTCTTTTCGGGTACGGGGTTTT	AAAACCCCGTACCCGAAAAGAAATATATTTCTTTTCGGGTACGGGGTTTT
R2	53	F	B.buttiana-Big-Chitra	148136	148188	B.buttiana-Big-Chitra	148154	148206	-3	2.09e-16	ycf2	ycf2	ATCGATATCGTCACTAGCATCAATATCGTCACTAGCATCAATATCGTCACTAG	ATCAATATCGTCACTAGCATCAATATCGTCACTAGTATCAATATCGTCATTAG
R3	53	F	B.buttiana-Big-Chitra	92032	92084	B.buttiana-Big-Chitra	92050	92102	-3	2.09e-16	ycf2	ycf2	CTAATGACGATATTGATACTAGTGACGATATTGATGCTAGTGACGATATTGAT	CTAGTGACGATATTGATGCTAGTGACGATATTGATGCTAGTGACGATATCGAT
R4	53	P	B.buttiana-Big-Chitra	92050	92102	B.buttiana-Big-Chitra	148154	148206	-3	2.09e-16	ycf2	ycf2	CTAGTGACGATATTGATGCTAGTGACGATATTGATGCTAGTGACGATATCGAT	ATCAATATCGTCACTAGCATCAATATCGTCACTAGTATCAATATCGTCATTAG
R5	53	P	B.buttiana-Big-Chitra	92032	92084	B.buttiana-Big-Chitra	148136	148188	-3	2.09e-16	ycf2	ycf2	CTAATGACGATATTGATACTAGTGACGATATTGATGCTAGTGACGATATTGAT	ATCGATATCGTCACTAGCATCAATATCGTCACTAGCATCAATATCGTCACTAG
R1	25385	P	B.buttiana-Big-Chitra	85696	111080	B.buttiana-Big-Chitra	129158	154542	0	0	ndhF;rps19;ycf1	ycf1	AGATGCCCGAGACCAAGTTACTATTATTTCTTTTTCCGCCTTTGTGTTAAGCTTATCAATTTTTCTTAATAAATGATTCGCTACAAAAGGATTTTTTTTTAGTGAACGTATCACAGTTAATTACTCCTATTTTTTTTTTTAATGTAAAGACGAAGAAACTAATTCTATTTTCTTTCCTATTTACTACGTCGACGAATAATAAGATTATCACTATATTTATTCCTTTTTCTACTTCTTCTTCCAAGTGCAGGATAACCCCAAGGGGTTGTGGGGTTTTTTCTACCAATTGGTGCCCTCCCTTCACCACCCCCGTGGGGATGGTCTACAGGGTTCATAACTACTCCTCTTACTACAGGACGCTTACCTAGCCAACGCTTAGATCCGGCTCTACCCAAACTT…	ATTTACTATTTCGTTTCTTAAGTTGTTCTTTTTTTGTTCATTGGTATAAATCCAATAATTGTACAGTTCATCATAGAATAATTTATCTTTTGTAGACAAAGAAAGATTTCTTTGTATCATTTCCCAGAAAATGGATAAACTGGGTGGATATGTAAAAGAAATTCTTTGTTTTCCATCATTTTGACATGTATAAAAAAAATATTGTGACATTTCATTTCTTATCGGATTTTCAAATCGATTGTTTTTTATATATCGCGTTGGACGATTCCAACGTTTATAGTCGAAAAGAAGAGAAAGAAGGGGTTTTTCAAACCAGAAGAAGTTTTTATTTTCTTCTTTAAGTATTTCGAATTTCGAAATATCTTGATTCCCAGAATAAGAAGTTGGGCTATTTTTATA…

## Sheet: B.buttiana-California-Gold
ID	Length	Type	Seq_A_id	Repeat_A_start	Repeat_A_end	Seq_B_id	Repeat_B_start	Repeat_B_end	Hamming_Distance	E-value	Gene_A	Gene_B	Repeat_A_seq	Repeat_B_seq
R36	30	F	B.buttiana-California-Gold	94720	94749	B.buttiana-California-Gold	145455	145484	-1	2.1e-06	_	_	CAATTCCAAGATCTCGGATCGAATCGGTAT	CAATTCCAAGATCTCGGATCGAATCGATAT
R37	30	F	B.buttiana-California-Gold	94754	94783	B.buttiana-California-Gold	145489	145518	-1	2.1e-06	_	_	ATATCGATTCGATCCGAGATCTTGGAATTG	ATACCGATTCGATCCGAGATCTTGGAATTG
R38	30	F	B.buttiana-California-Gold	89085	89114	B.buttiana-California-Gold	113954	113983	0	2.33e-08	ycf2	_	GAATTTTTTTACTTATTTCATCTATTCCAT	GAATTTTTTTACTTATTTCATCTATTCCAT
R39	30	F	B.buttiana-California-Gold	10126	10155	B.buttiana-California-Gold	36918	36947	-3	0.00255	trnG-UCC	trnG-GCC	ACGATGCGGGTTCGATTCCCGCTACCCGCT	AAGACGCGGGTTCGATTCCCGCTATCCGCT
R40	30	F	B.buttiana-California-Gold	99341	99370	B.buttiana-California-Gold	121507	121536	-2	9.12e-05	_	_	TGAGATTTTCACCTCATACGGCTCCTCGTT	TGAGATTTTCACCTCATACGGCTCCTCGAG
R41	30	P	B.buttiana-California-Gold	113954	113983	B.buttiana-California-Gold	151124	151153	0	2.33e-08	_	ycf2	GAATTTTTTTACTTATTTCATCTATTCCAT	ATGGAATAGATGAAATAAGTAAAAAAATTC
R42	30	P	B.buttiana-California-Gold	145455	145484	B.buttiana-California-Gold	145489	145518	-1	2.1e-06	_	_	CAATTCCAAGATCTCGGATCGAATCGATAT	ATACCGATTCGATCCGAGATCTTGGAATTG
R43	30	P	B.buttiana-California-Gold	121507	121536	B.buttiana-California-Gold	140868	140897	-2	9.12e-05	_	_	TGAGATTTTCACCTCATACGGCTCCTCGAG	AACGAGGAGCCGTATGAGGTGAAAATCTCA
R44	30	P	B.buttiana-California-Gold	94720	94749	B.buttiana-California-Gold	94754	94783	-1	2.1e-06	_	_	CAATTCCAAGATCTCGGATCGAATCGGTAT	ATATCGATTCGATCCGAGATCTTGGAATTG
R45	30	P	B.buttiana-California-Gold	46215	46244	B.buttiana-California-Gold	70648	70677	-3	0.00255	_	_	TCCTTCTTTTTTTTTTTATTTTGATATATT	AATATATCAAAAAAAAAAAAAAAAGAATGT
R46	30	P	B.buttiana-California-Gold	66592	66621	B.buttiana-California-Gold	66595	66624	-3	0.00255	_	_	ACGAAGTACGAGATAATTTATCTCGTACTT	AAGTACGAGATAATTTATCTCGTACTTTTT
R47	30	P	B.buttiana-California-Gold	8338	8367	B.buttiana-California-Gold	46103	46132	0	2.33e-08	trnS-GCU	trnS-GGA	ACGGAAAGAGAGGGATTCGAACCCTCGGTA	TACCGAGGGTTCGAATCCCTCTCTTTCCGT
R48	30	P	B.buttiana-California-Gold	35901	35930	B.buttiana-California-Gold	46103	46132	-3	0.00255	trnS-UGA	trnS-GGA	AAGGAGAGAGAGGGATTCGAACCCTCGATA	TACCGAGGGTTCGAATCCCTCTCTTTCCGT
R31	31	F	B.buttiana-California-Gold	43376	43406	B.buttiana-California-Gold	99351	99381	-3	0.000707	_	_	ACCTCATACGGCTCCTCAGTCAATTCTTTTG	ACCTCATACGGCTCCTCGTTCAATTCTTTCG
R34	31	P	B.buttiana-California-Gold	43376	43406	B.buttiana-California-Gold	140857	140887	-3	0.000707	_	_	ACCTCATACGGCTCCTCAGTCAATTCTTTTG	CGAAAGAATTGAACGAGGAGCCGTATGAGGT
R35	31	P	B.buttiana-California-Gold	73112	73142	B.buttiana-California-Gold	73112	73142	-3	0.000707	_	_	TTTTTTTTTTTATTTTAAATGAAAAAAAAAA	TTTTTTTTTTTATTTTAAATGAAAAAAAAAA
R32	31	R	B.buttiana-California-Gold	69328	69358	B.buttiana-California-Gold	69330	69360	-3	0.000707	_	_	TCATTATATAATTATTTATATTAATATATTA	ATTATATAATTATTTATATTAATATATTATT
R33	31	R	B.buttiana-California-Gold	49539	49569	B.buttiana-California-Gold	49543	49573	-3	0.000707	_	_	TTGATTATATATTTTTTCTTTTTTATTTATT	TTATATATTTTTTCTTTTTTATTTATTTGTT
R29	32	F	B.buttiana-California-Gold	8336	8367	B.buttiana-California-Gold	35899	35930	-3	0.000195	trnS-GCU	trnS-UGA	AAACGGAAAGAGAGGGATTCGAACCCTCGGTA	AAAAGGAGAGAGAGGGATTCGAACCCTCGATA
R30	32	F	B.buttiana-California-Gold	39181	39212	B.buttiana-California-Gold	41405	41436	-3	0.000195	psaB	psaA	GCAATAGCTAAATGATGATGAGCAATATCAGT	GCAATAGCTAAATGATGGTGTGCAATATCGGT
R25	34	F	B.buttiana-California-Gold	108062	108095	B.buttiana-California-Gold	108094	108127	-3	1.47e-05	_	_	CATTGTTCAATTCTTTGACAACACGAAAAAACCA	CATTGTTCAACTCTTTGACAACATGAAAAATCCA
R26	34	F	B.buttiana-California-Gold	132111	132144	B.buttiana-California-Gold	132143	132176	-3	1.47e-05	_	_	TGGATTTTTCATGTTGTCAAAGAGTTGAACAATG	TGGTTTTTTCGTGTTGTCAAAGAATTGAACAATG
R27	34	P	B.buttiana-California-Gold	108094	108127	B.buttiana-California-Gold	132143	132176	-3	1.47e-05	_	_	CATTGTTCAACTCTTTGACAACATGAAAAATCCA	TGGTTTTTTCGTGTTGTCAAAGAATTGAACAATG
R28	34	P	B.buttiana-California-Gold	108062	108095	B.buttiana-California-Gold	132111	132144	-3	1.47e-05	_	_	CATTGTTCAATTCTTTGACAACACGAAAAAACCA	TGGATTTTTCATGTTGTCAAAGAGTTGAACAATG
R21	35	F	B.buttiana-California-Gold	92050	92084	B.buttiana-California-Gold	92068	92102	-1	2.39e-09	ycf2	ycf2	CTAGTGACGATATTGATGCTAGTGACGATATTGAT	CTAGTGACGATATTGATGCTAGTGACGATATCGAT
R22	35	P	B.buttiana-California-Gold	92068	92102	B.buttiana-California-Gold	148154	148188	-1	2.39e-09	ycf2	ycf2	CTAGTGACGATATTGATGCTAGTGACGATATCGAT	ATCAATATCGTCACTAGCATCAATATCGTCACTAG
R23	35	P	B.buttiana-California-Gold	92050	92084	B.buttiana-California-Gold	148136	148170	-1	2.39e-09	ycf2	ycf2	CTAGTGACGATATTGATGCTAGTGACGATATTGAT	ATCGATATCGTCACTAGCATCAATATCGTCACTAG
R24	35	P	B.buttiana-California-Gold	8707	8741	B.buttiana-California-Gold	8707	8741	-1	2.39e-09	_	_	ATAATATATAATTTATATTATAAATTATATATTAT	ATAATATATAATTTATATTATAAATTATATATTAT
R20	37	P	B.buttiana-California-Gold	47176	47212	B.buttiana-California-Gold	47176	47212	-1	1.58e-10	_	_	ATCTCATTATTTATTGTAATACAATAAATAATGAGAT	ATCTCATTATTTATTGTAATACAATAAATAATGAGAT
R14	39	F	B.buttiana-California-Gold	148140	148178	B.buttiana-California-Gold	148176	148214	-3	2.19e-08	ycf2	ycf2	ATATCGTCACTAGCATCAATATCGTCACTAGCATCAATA	ATATCGTCACTAGTATCAATATCGTCATTAGCATAAATA
R15	39	F	B.buttiana-California-Gold	44355	44393	B.buttiana-California-Gold	99329	99367	-3	2.19e-08	_	_	CAGAACCGTACGTGAAATTTTCATCTCATACGGCTCCTC	CAGAACCGTACATGAGATTTTCACCTCATACGGCTCCTC
R16	39	F	B.buttiana-California-Gold	92024	92062	B.buttiana-California-Gold	92060	92098	-3	2.19e-08	ycf2	ycf2	TATTTATGCTAATGACGATATTGATACTAGTGACGATAT	TATTGATGCTAGTGACGATATTGATGCTAGTGACGATAT
R17	39	P	B.buttiana-California-Gold	92060	92098	B.buttiana-California-Gold	148176	148214	-3	2.19e-08	ycf2	ycf2	TATTGATGCTAGTGACGATATTGATGCTAGTGACGATAT	ATATCGTCACTAGTATCAATATCGTCATTAGCATAAATA
R18	39	P	B.buttiana-California-Gold	92024	92062	B.buttiana-California-Gold	148140	148178	-3	2.19e-08	ycf2	ycf2	TATTTATGCTAATGACGATATTGATACTAGTGACGATAT	ATATCGTCACTAGCATCAATATCGTCACTAGCATCAATA
R19	39	P	B.buttiana-California-Gold	44355	44393	B.buttiana-California-Gold	140871	140909	-3	2.19e-08	_	_	CAGAACCGTACGTGAAATTTTCATCTCATACGGCTCCTC	GAGGAGCCGTATGAGGTGAAAATCTCATGTACGGTTCTG
R11	42	F	B.buttiana-California-Gold	44352	44393	B.buttiana-California-Gold	121492	121533	-3	4.31e-10	_	_	TTCCAGAACCGTACGTGAAATTTTCATCTCATACGGCTCCTC	TTACAGAACCGTACGTGAGATTTTCACCTCATACGGCTCCTC
R12	42	F	B.buttiana-California-Gold	99327	99368	B.buttiana-California-Gold	121493	121534	-1	1.75e-13	_	_	TACAGAACCGTACATGAGATTTTCACCTCATACGGCTCCTCG	TACAGAACCGTACGTGAGATTTTCACCTCATACGGCTCCTCG
R13	42	P	B.buttiana-California-Gold	121493	121534	B.buttiana-California-Gold	140870	140911	-1	1.75e-13	_	_	TACAGAACCGTACGTGAGATTTTCACCTCATACGGCTCCTCG	CGAGGAGCCGTATGAGGTGAAAATCTCATGTACGGTTCTGTA
R8	43	F	B.buttiana-California-Gold	108395	108437	B.buttiana-California-Gold	131801	131843	-3	1.16e-10	_	_	TCATTCTTATTACTTTTTCATATTGAAAAAGTAATAAGAATGA	TCATTCTTATTACTTTTTCAATATGAAAAAGTAATAAGAATGA
R9	43	P	B.buttiana-California-Gold	131801	131843	B.buttiana-California-Gold	131801	131843	-3	1.16e-10	_	_	TCATTCTTATTACTTTTTCAATATGAAAAAGTAATAAGAATGA	TCATTCTTATTACTTTTTCAATATGAAAAAGTAATAAGAATGA
R10	43	P	B.buttiana-California-Gold	108395	108437	B.buttiana-California-Gold	108395	108437	-3	1.16e-10	_	_	TCATTCTTATTACTTTTTCATATTGAAAAAGTAATAAGAATGA	TCATTCTTATTACTTTTTCATATTGAAAAAGTAATAAGAATGA
R7	45	P	B.buttiana-California-Gold	53731	53775	B.buttiana-California-Gold	53731	53775	-1	2.93e-15	_	_	CTATTTTTATTTGTATTTGATTGAATCAAATACAAATAAAAATAG	CTATTTTTATTTGTATTTGATTGAATCAAATACAAATAAAAATAG
R6	50	P	B.buttiana-California-Gold	118166	118215	B.buttiana-California-Gold	118166	118215	0	2.12e-20	ndhD	ndhD	AAAACCCCGTACCCGAAAAGAAATATATTTCTTTTCGGGTACGGGGTTTT	AAAACCCCGTACCCGAAAAGAAATATATTTCTTTTCGGGTACGGGGTTTT
R2	53	F	B.buttiana-California-Gold	148136	148188	B.buttiana-California-Gold	148154	148206	-3	2.09e-16	ycf2	ycf2	ATCGATATCGTCACTAGCATCAATATCGTCACTAGCATCAATATCGTCACTAG	ATCAATATCGTCACTAGCATCAATATCGTCACTAGTATCAATATCGTCATTAG
R3	53	F	B.buttiana-California-Gold	92032	92084	B.buttiana-California-Gold	92050	92102	-3	2.09e-16	ycf2	ycf2	CTAATGACGATATTGATACTAGTGACGATATTGATGCTAGTGACGATATTGAT	CTAGTGACGATATTGATGCTAGTGACGATATTGATGCTAGTGACGATATCGAT
R4	53	P	B.buttiana-California-Gold	92050	92102	B.buttiana-California-Gold	148154	148206	-3	2.09e-16	ycf2	ycf2	CTAGTGACGATATTGATGCTAGTGACGATATTGATGCTAGTGACGATATCGAT	ATCAATATCGTCACTAGCATCAATATCGTCACTAGTATCAATATCGTCATTAG
R5	53	P	B.buttiana-California-Gold	92032	92084	B.buttiana-California-Gold	148136	148188	-3	2.09e-16	ycf2	ycf2	CTAATGACGATATTGATACTAGTGACGATATTGATGCTAGTGACGATATTGAT	ATCGATATCGTCACTAGCATCAATATCGTCACTAGCATCAATATCGTCACTAG
R1	25385	P	B.buttiana-California-Gold	85696	111080	B.buttiana-California-Gold	129158	154542	0	0	ndhF;rps19;ycf1	ycf1	AGATGCCCGAGACCAAGTTACTATTATTTCTTTTTCCGCCTTTGTGTTAAGCTTATCAATTTTTCTTAATAAATGATTCGCTACAAAAGGATTTTTTTTTAGTGAACGTATCACAGTTAATTACTCCTATTTTTTTTTTTAATGTAAAGACGAAGAAACTAATTCTATTTTCTTTCCTATTTACTACGTCGACGAATAATAAGATTATCACTATATTTATTCCTTTTTCTACTTCTTCTTCCAAGTGCAGGATAACCCCAAGGGGTTGTGGGGTTTTTTCTACCAATTGGTGCCCTCCCTTCACCACCCCCGTGGGGATGGTCTACAGGGTTCATAACTACTCCTCTTACTACAGGACGCTTACCTAGCCAACGCTTAGATCCGGCTCTACCCAAACTT…	ATTTACTATTTCGTTTCTTAAGTTGTTCTTTTTTTGTTCATTGGTATAAATCCAATAATTGTACAGTTCATCATAGAATAATTTATCTTTTGTAGACAAAGAAAGATTTCTTTGTATCATTTCCCAGAAAATGGATAAACTGGGTGGATATGTAAAAGAAATTCTTTGTTTTCCATCATTTTGACATGTATAAAAAAAATATTGTGACATTTCATTTCTTATCGGATTTTCAAATCGATTGTTTTTTATATATCGCGTTGGACGATTCCAACGTTTATAGTCGAAAAGAAGAGAAAGAAGGGGTTTTTCAAACCAGAAGAAGTTTTTATTTTCTTCTTTAAGTATTTCGAATTTCGAAATATCTTGATTCCCAGAATAAGAAGTTGGGCTATTTTTATA…

## Sheet: B.buttiana-Double-Salmon
ID	Length	Type	Seq_A_id	Repeat_A_start	Repeat_A_end	Seq_B_id	Repeat_B_start	Repeat_B_end	Hamming_Distance	E-value	Gene_A	Gene_B	Repeat_A_seq	Repeat_B_seq
R36	30	F	B.buttiana-Double-Salmon	94720	94749	B.buttiana-Double-Salmon	145455	145484	-1	2.1e-06	_	_	CAATTCCAAGATCTCGGATCGAATCGGTAT	CAATTCCAAGATCTCGGATCGAATCGATAT
R37	30	F	B.buttiana-Double-Salmon	94754	94783	B.buttiana-Double-Salmon	145489	145518	-1	2.1e-06	_	_	ATATCGATTCGATCCGAGATCTTGGAATTG	ATACCGATTCGATCCGAGATCTTGGAATTG
R38	30	F	B.buttiana-Double-Salmon	89085	89114	B.buttiana-Double-Salmon	113954	113983	0	2.33e-08	ycf2	_	GAATTTTTTTACTTATTTCATCTATTCCAT	GAATTTTTTTACTTATTTCATCTATTCCAT
R39	30	F	B.buttiana-Double-Salmon	10126	10155	B.buttiana-Double-Salmon	36918	36947	-3	0.00255	trnG-UCC	trnG-GCC	ACGATGCGGGTTCGATTCCCGCTACCCGCT	AAGACGCGGGTTCGATTCCCGCTATCCGCT
R40	30	F	B.buttiana-Double-Salmon	99341	99370	B.buttiana-Double-Salmon	121507	121536	-2	9.12e-05	_	_	TGAGATTTTCACCTCATACGGCTCCTCGTT	TGAGATTTTCACCTCATACGGCTCCTCGAG
R41	30	P	B.buttiana-Double-Salmon	113954	113983	B.buttiana-Double-Salmon	151124	151153	0	2.33e-08	_	ycf2	GAATTTTTTTACTTATTTCATCTATTCCAT	ATGGAATAGATGAAATAAGTAAAAAAATTC
R42	30	P	B.buttiana-Double-Salmon	145455	145484	B.buttiana-Double-Salmon	145489	145518	-1	2.1e-06	_	_	CAATTCCAAGATCTCGGATCGAATCGATAT	ATACCGATTCGATCCGAGATCTTGGAATTG
R43	30	P	B.buttiana-Double-Salmon	121507	121536	B.buttiana-Double-Salmon	140868	140897	-2	9.12e-05	_	_	TGAGATTTTCACCTCATACGGCTCCTCGAG	AACGAGGAGCCGTATGAGGTGAAAATCTCA
R44	30	P	B.buttiana-Double-Salmon	94720	94749	B.buttiana-Double-Salmon	94754	94783	-1	2.1e-06	_	_	CAATTCCAAGATCTCGGATCGAATCGGTAT	ATATCGATTCGATCCGAGATCTTGGAATTG
R45	30	P	B.buttiana-Double-Salmon	46215	46244	B.buttiana-Double-Salmon	70648	70677	-3	0.00255	_	_	TCCTTCTTTTTTTTTTTATTTTGATATATT	AATATATCAAAAAAAAAAAAAAAAGAATGT
R46	30	P	B.buttiana-Double-Salmon	66592	66621	B.buttiana-Double-Salmon	66595	66624	-3	0.00255	_	_	ACGAAGTACGAGATAATTTATCTCGTACTT	AAGTACGAGATAATTTATCTCGTACTTTTT
R47	30	P	B.buttiana-Double-Salmon	8338	8367	B.buttiana-Double-Salmon	46103	46132	0	2.33e-08	trnS-GCU	trnS-GGA	ACGGAAAGAGAGGGATTCGAACCCTCGGTA	TACCGAGGGTTCGAATCCCTCTCTTTCCGT
R48	30	P	B.buttiana-Double-Salmon	35901	35930	B.buttiana-Double-Salmon	46103	46132	-3	0.00255	trnS-UGA	trnS-GGA	AAGGAGAGAGAGGGATTCGAACCCTCGATA	TACCGAGGGTTCGAATCCCTCTCTTTCCGT
R31	31	F	B.buttiana-Double-Salmon	43376	43406	B.buttiana-Double-Salmon	99351	99381	-3	0.000707	_	_	ACCTCATACGGCTCCTCAGTCAATTCTTTTG	ACCTCATACGGCTCCTCGTTCAATTCTTTCG
R34	31	P	B.buttiana-Double-Salmon	43376	43406	B.buttiana-Double-Salmon	140857	140887	-3	0.000707	_	_	ACCTCATACGGCTCCTCAGTCAATTCTTTTG	CGAAAGAATTGAACGAGGAGCCGTATGAGGT
R35	31	P	B.buttiana-Double-Salmon	73112	73142	B.buttiana-Double-Salmon	73112	73142	-3	0.000707	_	_	TTTTTTTTTTTATTTTAAATGAAAAAAAAAA	TTTTTTTTTTTATTTTAAATGAAAAAAAAAA
R32	31	R	B.buttiana-Double-Salmon	69328	69358	B.buttiana-Double-Salmon	69330	69360	-3	0.000707	_	_	TCATTATATAATTATTTATATTAATATATTA	ATTATATAATTATTTATATTAATATATTATT
R33	31	R	B.buttiana-Double-Salmon	49539	49569	B.buttiana-Double-Salmon	49543	49573	-3	0.000707	_	_	TTGATTATATATTTTTTCTTTTTTATTTATT	TTATATATTTTTTCTTTTTTATTTATTTGTT
R29	32	F	B.buttiana-Double-Salmon	8336	8367	B.buttiana-Double-Salmon	35899	35930	-3	0.000195	trnS-GCU	trnS-UGA	AAACGGAAAGAGAGGGATTCGAACCCTCGGTA	AAAAGGAGAGAGAGGGATTCGAACCCTCGATA
R30	32	F	B.buttiana-Double-Salmon	39181	39212	B.buttiana-Double-Salmon	41405	41436	-3	0.000195	psaB	psaA	GCAATAGCTAAATGATGATGAGCAATATCAGT	GCAATAGCTAAATGATGGTGTGCAATATCGGT
R25	34	F	B.buttiana-Double-Salmon	108062	108095	B.buttiana-Double-Salmon	108094	108127	-3	1.47e-05	_	_	CATTGTTCAATTCTTTGACAACACGAAAAAACCA	CATTGTTCAACTCTTTGACAACATGAAAAATCCA
R26	34	F	B.buttiana-Double-Salmon	132111	132144	B.buttiana-Double-Salmon	132143	132176	-3	1.47e-05	_	_	TGGATTTTTCATGTTGTCAAAGAGTTGAACAATG	TGGTTTTTTCGTGTTGTCAAAGAATTGAACAATG
R27	34	P	B.buttiana-Double-Salmon	108094	108127	B.buttiana-Double-Salmon	132143	132176	-3	1.47e-05	_	_	CATTGTTCAACTCTTTGACAACATGAAAAATCCA	TGGTTTTTTCGTGTTGTCAAAGAATTGAACAATG
R28	34	P	B.buttiana-Double-Salmon	108062	108095	B.buttiana-Double-Salmon	132111	132144	-3	1.47e-05	_	_	CATTGTTCAATTCTTTGACAACACGAAAAAACCA	TGGATTTTTCATGTTGTCAAAGAGTTGAACAATG
R21	35	F	B.buttiana-Double-Salmon	92050	92084	B.buttiana-Double-Salmon	92068	92102	-1	2.39e-09	ycf2	ycf2	CTAGTGACGATATTGATGCTAGTGACGATATTGAT	CTAGTGACGATATTGATGCTAGTGACGATATCGAT
R22	35	P	B.buttiana-Double-Salmon	92068	92102	B.buttiana-Double-Salmon	148154	148188	-1	2.39e-09	ycf2	ycf2	CTAGTGACGATATTGATGCTAGTGACGATATCGAT	ATCAATATCGTCACTAGCATCAATATCGTCACTAG
R23	35	P	B.buttiana-Double-Salmon	92050	92084	B.buttiana-Double-Salmon	148136	148170	-1	2.39e-09	ycf2	ycf2	CTAGTGACGATATTGATGCTAGTGACGATATTGAT	ATCGATATCGTCACTAGCATCAATATCGTCACTAG
R24	35	P	B.buttiana-Double-Salmon	8707	8741	B.buttiana-Double-Salmon	8707	8741	-1	2.39e-09	_	_	ATAATATATAATTTATATTATAAATTATATATTAT	ATAATATATAATTTATATTATAAATTATATATTAT
R20	37	P	B.buttiana-Double-Salmon	47176	47212	B.buttiana-Double-Salmon	47176	47212	-1	1.58e-10	_	_	ATCTCATTATTTATTGTAATACAATAAATAATGAGAT	ATCTCATTATTTATTGTAATACAATAAATAATGAGAT
R14	39	F	B.buttiana-Double-Salmon	148140	148178	B.buttiana-Double-Salmon	148176	148214	-3	2.19e-08	ycf2	ycf2	ATATCGTCACTAGCATCAATATCGTCACTAGCATCAATA	ATATCGTCACTAGTATCAATATCGTCATTAGCATAAATA
R15	39	F	B.buttiana-Double-Salmon	44355	44393	B.buttiana-Double-Salmon	99329	99367	-3	2.19e-08	_	_	CAGAACCGTACGTGAAATTTTCATCTCATACGGCTCCTC	CAGAACCGTACATGAGATTTTCACCTCATACGGCTCCTC
R16	39	F	B.buttiana-Double-Salmon	92024	92062	B.buttiana-Double-Salmon	92060	92098	-3	2.19e-08	ycf2	ycf2	TATTTATGCTAATGACGATATTGATACTAGTGACGATAT	TATTGATGCTAGTGACGATATTGATGCTAGTGACGATAT
R17	39	P	B.buttiana-Double-Salmon	92060	92098	B.buttiana-Double-Salmon	148176	148214	-3	2.19e-08	ycf2	ycf2	TATTGATGCTAGTGACGATATTGATGCTAGTGACGATAT	ATATCGTCACTAGTATCAATATCGTCATTAGCATAAATA
R18	39	P	B.buttiana-Double-Salmon	92024	92062	B.buttiana-Double-Salmon	148140	148178	-3	2.19e-08	ycf2	ycf2	TATTTATGCTAATGACGATATTGATACTAGTGACGATAT	ATATCGTCACTAGCATCAATATCGTCACTAGCATCAATA
R19	39	P	B.buttiana-Double-Salmon	44355	44393	B.buttiana-Double-Salmon	140871	140909	-3	2.19e-08	_	_	CAGAACCGTACGTGAAATTTTCATCTCATACGGCTCCTC	GAGGAGCCGTATGAGGTGAAAATCTCATGTACGGTTCTG
R11	42	F	B.buttiana-Double-Salmon	44352	44393	B.buttiana-Double-Salmon	121492	121533	-3	4.31e-10	_	_	TTCCAGAACCGTACGTGAAATTTTCATCTCATACGGCTCCTC	TTACAGAACCGTACGTGAGATTTTCACCTCATACGGCTCCTC
R12	42	F	B.buttiana-Double-Salmon	99327	99368	B.buttiana-Double-Salmon	121493	121534	-1	1.75e-13	_	_	TACAGAACCGTACATGAGATTTTCACCTCATACGGCTCCTCG	TACAGAACCGTACGTGAGATTTTCACCTCATACGGCTCCTCG
R13	42	P	B.buttiana-Double-Salmon	121493	121534	B.buttiana-Double-Salmon	140870	140911	-1	1.75e-13	_	_	TACAGAACCGTACGTGAGATTTTCACCTCATACGGCTCCTCG	CGAGGAGCCGTATGAGGTGAAAATCTCATGTACGGTTCTGTA
R8	43	F	B.buttiana-Double-Salmon	108395	108437	B.buttiana-Double-Salmon	131801	131843	-3	1.16e-10	_	_	TCATTCTTATTACTTTTTCATATTGAAAAAGTAATAAGAATGA	TCATTCTTATTACTTTTTCAATATGAAAAAGTAATAAGAATGA
R9	43	P	B.buttiana-Double-Salmon	131801	131843	B.buttiana-Double-Salmon	131801	131843	-3	1.16e-10	_	_	TCATTCTTATTACTTTTTCAATATGAAAAAGTAATAAGAATGA	TCATTCTTATTACTTTTTCAATATGAAAAAGTAATAAGAATGA
R10	43	P	B.buttiana-Double-Salmon	108395	108437	B.buttiana-Double-Salmon	108395	108437	-3	1.16e-10	_	_	TCATTCTTATTACTTTTTCATATTGAAAAAGTAATAAGAATGA	TCATTCTTATTACTTTTTCATATTGAAAAAGTAATAAGAATGA
R7	45	P	B.buttiana-Double-Salmon	53731	53775	B.buttiana-Double-Salmon	53731	53775	-1	2.93e-15	_	_	CTATTTTTATTTGTATTTGATTGAATCAAATACAAATAAAAATAG	CTATTTTTATTTGTATTTGATTGAATCAAATACAAATAAAAATAG
R6	50	P	B.buttiana-Double-Salmon	118166	118215	B.buttiana-Double-Salmon	118166	118215	0	2.12e-20	ndhD	ndhD	AAAACCCCGTACCCGAAAAGAAATATATTTCTTTTCGGGTACGGGGTTTT	AAAACCCCGTACCCGAAAAGAAATATATTTCTTTTCGGGTACGGGGTTTT
R2	53	F	B.buttiana-Double-Salmon	148136	148188	B.buttiana-Double-Salmon	148154	148206	-3	2.09e-16	ycf2	ycf2	ATCGATATCGTCACTAGCATCAATATCGTCACTAGCATCAATATCGTCACTAG	ATCAATATCGTCACTAGCATCAATATCGTCACTAGTATCAATATCGTCATTAG
R3	53	F	B.buttiana-Double-Salmon	92032	92084	B.buttiana-Double-Salmon	92050	92102	-3	2.09e-16	ycf2	ycf2	CTAATGACGATATTGATACTAGTGACGATATTGATGCTAGTGACGATATTGAT	CTAGTGACGATATTGATGCTAGTGACGATATTGATGCTAGTGACGATATCGAT
R4	53	P	B.buttiana-Double-Salmon	92050	92102	B.buttiana-Double-Salmon	148154	148206	-3	2.09e-16	ycf2	ycf2	CTAGTGACGATATTGATGCTAGTGACGATATTGATGCTAGTGACGATATCGAT	ATCAATATCGTCACTAGCATCAATATCGTCACTAGTATCAATATCGTCATTAG
R5	53	P	B.buttiana-Double-Salmon	92032	92084	B.buttiana-Double-Salmon	148136	148188	-3	2.09e-16	ycf2	ycf2	CTAATGACGATATTGATACTAGTGACGATATTGATGCTAGTGACGATATTGAT	ATCGATATCGTCACTAGCATCAATATCGTCACTAGCATCAATATCGTCACTAG
R1	25385	P	B.buttiana-Double-Salmon	85696	111080	B.buttiana-Double-Salmon	129158	154542	0	0	ndhF;rps19;ycf1	ycf1	AGATGCCCGAGACCAAGTTACTATTATTTCTTTTTCCGCCTTTGTGTTAAGCTTATCAATTTTTCTTAATAAATGATTCGCTACAAAAGGATTTTTTTTTAGTGAACGTATCACAGTTAATTACTCCTATTTTTTTTTTTAATGTAAAGACGAAGAAACTAATTCTATTTTCTTTCCTATTTACTACGTCGACGAATAATAAGATTATCACTATATTTATTCCTTTTTCTACTTCTTCTTCCAAGTGCAGGATAACCCCAAGGGGTTGTGGGGTTTTTTCTACCAATTGGTGCCCTCCCTTCACCACCCCCGTGGGGATGGTCTACAGGGTTCATAACTACTCCTCTTACTACAGGACGCTTACCTAGCCAACGCTTAGATCCGGCTCTACCCAAACTT…	ATTTACTATTTCGTTTCTTAAGTTGTTCTTTTTTTGTTCATTGGTATAAATCCAATAATTGTACAGTTCATCATAGAATAATTTATCTTTTGTAGACAAAGAAAGATTTCTTTGTATCATTTCCCAGAAAATGGATAAACTGGGTGGATATGTAAAAGAAATTCTTTGTTTTCCATCATTTTGACATGTATAAAAAAAATATTGTGACATTTCATTTCTTATCGGATTTTCAAATCGATTGTTTTTTATATATCGCGTTGGACGATTCCAACGTTTATAGTCGAAAAGAAGAGAAAGAAGGGGTTTTTCAAACCAGAAGAAGTTTTTATTTTCTTCTTTAAGTATTTCGAATTTCGAAATATCTTGATTCCCAGAATAAGAAGTTGGGCTATTTTTATA…

## Sheet: B.buttiana-Double-Yellow
ID	Length	Type	Seq_A_id	Repeat_A_start	Repeat_A_end	Seq_B_id	Repeat_B_start	Repeat_B_end	Hamming_Distance	E-value	Gene_A	Gene_B	Repeat_A_seq	Repeat_B_seq
R36	30	F	B.buttiana-Double-Yellow	94720	94749	B.buttiana-Double-Yellow	145455	145484	-1	2.1e-06	_	_	CAATTCCAAGATCTCGGATCGAATCGGTAT	CAATTCCAAGATCTCGGATCGAATCGATAT
R37	30	F	B.buttiana-Double-Yellow	94754	94783	B.buttiana-Double-Yellow	145489	145518	-1	2.1e-06	_	_	ATATCGATTCGATCCGAGATCTTGGAATTG	ATACCGATTCGATCCGAGATCTTGGAATTG
R38	30	F	B.buttiana-Double-Yellow	89085	89114	B.buttiana-Double-Yellow	113954	113983	0	2.33e-08	ycf2	_	GAATTTTTTTACTTATTTCATCTATTCCAT	GAATTTTTTTACTTATTTCATCTATTCCAT
R39	30	F	B.buttiana-Double-Yellow	10126	10155	B.buttiana-Double-Yellow	36918	36947	-3	0.00255	trnG-UCC	trnG-GCC	ACGATGCGGGTTCGATTCCCGCTACCCGCT	AAGACGCGGGTTCGATTCCCGCTATCCGCT
R40	30	F	B.buttiana-Double-Yellow	99341	99370	B.buttiana-Double-Yellow	121507	121536	-2	9.12e-05	_	_	TGAGATTTTCACCTCATACGGCTCCTCGTT	TGAGATTTTCACCTCATACGGCTCCTCGAG
R41	30	P	B.buttiana-Double-Yellow	113954	113983	B.buttiana-Double-Yellow	151124	151153	0	2.33e-08	_	ycf2	GAATTTTTTTACTTATTTCATCTATTCCAT	ATGGAATAGATGAAATAAGTAAAAAAATTC
R42	30	P	B.buttiana-Double-Yellow	145455	145484	B.buttiana-Double-Yellow	145489	145518	-1	2.1e-06	_	_	CAATTCCAAGATCTCGGATCGAATCGATAT	ATACCGATTCGATCCGAGATCTTGGAATTG
R43	30	P	B.buttiana-Double-Yellow	121507	121536	B.buttiana-Double-Yellow	140868	140897	-2	9.12e-05	_	_	TGAGATTTTCACCTCATACGGCTCCTCGAG	AACGAGGAGCCGTATGAGGTGAAAATCTCA
R44	30	P	B.buttiana-Double-Yellow	94720	94749	B.buttiana-Double-Yellow	94754	94783	-1	2.1e-06	_	_	CAATTCCAAGATCTCGGATCGAATCGGTAT	ATATCGATTCGATCCGAGATCTTGGAATTG
R45	30	P	B.buttiana-Double-Yellow	46215	46244	B.buttiana-Double-Yellow	70648	70677	-3	0.00255	_	_	TCCTTCTTTTTTTTTTTATTTTGATATATT	AATATATCAAAAAAAAAAAAAAAAGAATGT
R46	30	P	B.buttiana-Double-Yellow	66592	66621	B.buttiana-Double-Yellow	66595	66624	-3	0.00255	_	_	ACGAAGTACGAGATAATTTATCTCGTACTT	AAGTACGAGATAATTTATCTCGTACTTTTT
R47	30	P	B.buttiana-Double-Yellow	8338	8367	B.buttiana-Double-Yellow	46103	46132	0	2.33e-08	trnS-GCU	trnS-GGA	ACGGAAAGAGAGGGATTCGAACCCTCGGTA	TACCGAGGGTTCGAATCCCTCTCTTTCCGT
R48	30	P	B.buttiana-Double-Yellow	35901	35930	B.buttiana-Double-Yellow	46103	46132	-3	0.00255	trnS-UGA	trnS-GGA	AAGGAGAGAGAGGGATTCGAACCCTCGATA	TACCGAGGGTTCGAATCCCTCTCTTTCCGT
R31	31	F	B.buttiana-Double-Yellow	43376	43406	B.buttiana-Double-Yellow	99351	99381	-3	0.000707	_	_	ACCTCATACGGCTCCTCAGTCAATTCTTTTG	ACCTCATACGGCTCCTCGTTCAATTCTTTCG
R34	31	P	B.buttiana-Double-Yellow	43376	43406	B.buttiana-Double-Yellow	140857	140887	-3	0.000707	_	_	ACCTCATACGGCTCCTCAGTCAATTCTTTTG	CGAAAGAATTGAACGAGGAGCCGTATGAGGT
R35	31	P	B.buttiana-Double-Yellow	73112	73142	B.buttiana-Double-Yellow	73112	73142	-3	0.000707	_	_	TTTTTTTTTTTATTTTAAATGAAAAAAAAAA	TTTTTTTTTTTATTTTAAATGAAAAAAAAAA
R32	31	R	B.buttiana-Double-Yellow	69328	69358	B.buttiana-Double-Yellow	69330	69360	-3	0.000707	_	_	TCATTATATAATTATTTATATTAATATATTA	ATTATATAATTATTTATATTAATATATTATT
R33	31	R	B.buttiana-Double-Yellow	49539	49569	B.buttiana-Double-Yellow	49543	49573	-3	0.000707	_	_	TTGATTATATATTTTTTCTTTTTTATTTATT	TTATATATTTTTTCTTTTTTATTTATTTGTT
R29	32	F	B.buttiana-Double-Yellow	8336	8367	B.buttiana-Double-Yellow	35899	35930	-3	0.000195	trnS-GCU	trnS-UGA	AAACGGAAAGAGAGGGATTCGAACCCTCGGTA	AAAAGGAGAGAGAGGGATTCGAACCCTCGATA
R30	32	F	B.buttiana-Double-Yellow	39181	39212	B.buttiana-Double-Yellow	41405	41436	-3	0.000195	psaB	psaA	GCAATAGCTAAATGATGATGAGCAATATCAGT	GCAATAGCTAAATGATGGTGTGCAATATCGGT
R25	34	F	B.buttiana-Double-Yellow	108062	108095	B.buttiana-Double-Yellow	108094	108127	-3	1.47e-05	_	_	CATTGTTCAATTCTTTGACAACACGAAAAAACCA	CATTGTTCAACTCTTTGACAACATGAAAAATCCA
R26	34	F	B.buttiana-Double-Yellow	132111	132144	B.buttiana-Double-Yellow	132143	132176	-3	1.47e-05	_	_	TGGATTTTTCATGTTGTCAAAGAGTTGAACAATG	TGGTTTTTTCGTGTTGTCAAAGAATTGAACAATG
R27	34	P	B.buttiana-Double-Yellow	108094	108127	B.buttiana-Double-Yellow	132143	132176	-3	1.47e-05	_	_	CATTGTTCAACTCTTTGACAACATGAAAAATCCA	TGGTTTTTTCGTGTTGTCAAAGAATTGAACAATG
R28	34	P	B.buttiana-Double-Yellow	108062	108095	B.buttiana-Double-Yellow	132111	132144	-3	1.47e-05	_	_	CATTGTTCAATTCTTTGACAACACGAAAAAACCA	TGGATTTTTCATGTTGTCAAAGAGTTGAACAATG
R21	35	F	B.buttiana-Double-Yellow	92050	92084	B.buttiana-Double-Yellow	92068	92102	-1	2.39e-09	ycf2	ycf2	CTAGTGACGATATTGATGCTAGTGACGATATTGAT	CTAGTGACGATATTGATGCTAGTGACGATATCGAT
R22	35	P	B.buttiana-Double-Yellow	92068	92102	B.buttiana-Double-Yellow	148154	148188	-1	2.39e-09	ycf2	ycf2	CTAGTGACGATATTGATGCTAGTGACGATATCGAT	ATCAATATCGTCACTAGCATCAATATCGTCACTAG
R23	35	P	B.buttiana-Double-Yellow	92050	92084	B.buttiana-Double-Yellow	148136	148170	-1	2.39e-09	ycf2	ycf2	CTAGTGACGATATTGATGCTAGTGACGATATTGAT	ATCGATATCGTCACTAGCATCAATATCGTCACTAG
R24	35	P	B.buttiana-Double-Yellow	8707	8741	B.buttiana-Double-Yellow	8707	8741	-1	2.39e-09	_	_	ATAATATATAATTTATATTATAAATTATATATTAT	ATAATATATAATTTATATTATAAATTATATATTAT
R20	37	P	B.buttiana-Double-Yellow	47176	47212	B.buttiana-Double-Yellow	47176	47212	-1	1.58e-10	_	_	ATCTCATTATTTATTGTAATACAATAAATAATGAGAT	ATCTCATTATTTATTGTAATACAATAAATAATGAGAT
R14	39	F	B.buttiana-Double-Yellow	148140	148178	B.buttiana-Double-Yellow	148176	148214	-3	2.19e-08	ycf2	ycf2	ATATCGTCACTAGCATCAATATCGTCACTAGCATCAATA	ATATCGTCACTAGTATCAATATCGTCATTAGCATAAATA
R15	39	F	B.buttiana-Double-Yellow	44355	44393	B.buttiana-Double-Yellow	99329	99367	-3	2.19e-08	_	_	CAGAACCGTACGTGAAATTTTCATCTCATACGGCTCCTC	CAGAACCGTACATGAGATTTTCACCTCATACGGCTCCTC
R16	39	F	B.buttiana-Double-Yellow	92024	92062	B.buttiana-Double-Yellow	92060	92098	-3	2.19e-08	ycf2	ycf2	TATTTATGCTAATGACGATATTGATACTAGTGACGATAT	TATTGATGCTAGTGACGATATTGATGCTAGTGACGATAT
R17	39	P	B.buttiana-Double-Yellow	92060	92098	B.buttiana-Double-Yellow	148176	148214	-3	2.19e-08	ycf2	ycf2	TATTGATGCTAGTGACGATATTGATGCTAGTGACGATAT	ATATCGTCACTAGTATCAATATCGTCATTAGCATAAATA
R18	39	P	B.buttiana-Double-Yellow	92024	92062	B.buttiana-Double-Yellow	148140	148178	-3	2.19e-08	ycf2	ycf2	TATTTATGCTAATGACGATATTGATACTAGTGACGATAT	ATATCGTCACTAGCATCAATATCGTCACTAGCATCAATA
R19	39	P	B.buttiana-Double-Yellow	44355	44393	B.buttiana-Double-Yellow	140871	140909	-3	2.19e-08	_	_	CAGAACCGTACGTGAAATTTTCATCTCATACGGCTCCTC	GAGGAGCCGTATGAGGTGAAAATCTCATGTACGGTTCTG
R11	42	F	B.buttiana-Double-Yellow	44352	44393	B.buttiana-Double-Yellow	121492	121533	-3	4.31e-10	_	_	TTCCAGAACCGTACGTGAAATTTTCATCTCATACGGCTCCTC	TTACAGAACCGTACGTGAGATTTTCACCTCATACGGCTCCTC
R12	42	F	B.buttiana-Double-Yellow	99327	99368	B.buttiana-Double-Yellow	121493	121534	-1	1.75e-13	_	_	TACAGAACCGTACATGAGATTTTCACCTCATACGGCTCCTCG	TACAGAACCGTACGTGAGATTTTCACCTCATACGGCTCCTCG
R13	42	P	B.buttiana-Double-Yellow	121493	121534	B.buttiana-Double-Yellow	140870	140911	-1	1.75e-13	_	_	TACAGAACCGTACGTGAGATTTTCACCTCATACGGCTCCTCG	CGAGGAGCCGTATGAGGTGAAAATCTCATGTACGGTTCTGTA
R8	43	F	B.buttiana-Double-Yellow	108395	108437	B.buttiana-Double-Yellow	131801	131843	-3	1.16e-10	_	_	TCATTCTTATTACTTTTTCATATTGAAAAAGTAATAAGAATGA	TCATTCTTATTACTTTTTCAATATGAAAAAGTAATAAGAATGA
R9	43	P	B.buttiana-Double-Yellow	131801	131843	B.buttiana-Double-Yellow	131801	131843	-3	1.16e-10	_	_	TCATTCTTATTACTTTTTCAATATGAAAAAGTAATAAGAATGA	TCATTCTTATTACTTTTTCAATATGAAAAAGTAATAAGAATGA
R10	43	P	B.buttiana-Double-Yellow	108395	108437	B.buttiana-Double-Yellow	108395	108437	-3	1.16e-10	_	_	TCATTCTTATTACTTTTTCATATTGAAAAAGTAATAAGAATGA	TCATTCTTATTACTTTTTCATATTGAAAAAGTAATAAGAATGA
R7	45	P	B.buttiana-Double-Yellow	53731	53775	B.buttiana-Double-Yellow	53731	53775	-1	2.93e-15	_	_	CTATTTTTATTTGTATTTGATTGAATCAAATACAAATAAAAATAG	CTATTTTTATTTGTATTTGATTGAATCAAATACAAATAAAAATAG
R6	50	P	B.buttiana-Double-Yellow	118166	118215	B.buttiana-Double-Yellow	118166	118215	0	2.12e-20	ndhD	ndhD	AAAACCCCGTACCCGAAAAGAAATATATTTCTTTTCGGGTACGGGGTTTT	AAAACCCCGTACCCGAAAAGAAATATATTTCTTTTCGGGTACGGGGTTTT
R2	53	F	B.buttiana-Double-Yellow	148136	148188	B.buttiana-Double-Yellow	148154	148206	-3	2.09e-16	ycf2	ycf2	ATCGATATCGTCACTAGCATCAATATCGTCACTAGCATCAATATCGTCACTAG	ATCAATATCGTCACTAGCATCAATATCGTCACTAGTATCAATATCGTCATTAG
R3	53	F	B.buttiana-Double-Yellow	92032	92084	B.buttiana-Double-Yellow	92050	92102	-3	2.09e-16	ycf2	ycf2	CTAATGACGATATTGATACTAGTGACGATATTGATGCTAGTGACGATATTGAT	CTAGTGACGATATTGATGCTAGTGACGATATTGATGCTAGTGACGATATCGAT
R4	53	P	B.buttiana-Double-Yellow	92050	92102	B.buttiana-Double-Yellow	148154	148206	-3	2.09e-16	ycf2	ycf2	CTAGTGACGATATTGATGCTAGTGACGATATTGATGCTAGTGACGATATCGAT	ATCAATATCGTCACTAGCATCAATATCGTCACTAGTATCAATATCGTCATTAG
R5	53	P	B.buttiana-Double-Yellow	92032	92084	B.buttiana-Double-Yellow	148136	148188	-3	2.09e-16	ycf2	ycf2	CTAATGACGATATTGATACTAGTGACGATATTGATGCTAGTGACGATATTGAT	ATCGATATCGTCACTAGCATCAATATCGTCACTAGCATCAATATCGTCACTAG
R1	25385	P	B.buttiana-Double-Yellow	85696	111080	B.buttiana-Double-Yellow	129158	154542	0	0	ndhF;rps19;ycf1	ycf1	AGATGCCCGAGACCAAGTTACTATTATTTCTTTTTCCGCCTTTGTGTTAAGCTTATCAATTTTTCTTAATAAATGATTCGCTACAAAAGGATTTTTTTTTAGTGAACGTATCACAGTTAATTACTCCTATTTTTTTTTTTAATGTAAAGACGAAGAAACTAATTCTATTTTCTTTCCTATTTACTACGTCGACGAATAATAAGATTATCACTATATTTATTCCTTTTTCTACTTCTTCTTCCAAGTGCAGGATAACCCCAAGGGGTTGTGGGGTTTTTTCTACCAATTGGTGCCCTCCCTTCACCACCCCCGTGGGGATGGTCTACAGGGTTCATAACTACTCCTCTTACTACAGGACGCTTACCTAGCCAACGCTTAGATCCGGCTCTACCCAAACTT…	ATTTACTATTTCGTTTCTTAAGTTGTTCTTTTTTTGTTCATTGGTATAAATCCAATAATTGTACAGTTCATCATAGAATAATTTATCTTTTGTAGACAAAGAAAGATTTCTTTGTATCATTTCCCAGAAAATGGATAAACTGGGTGGATATGTAAAAGAAATTCTTTGTTTTCCATCATTTTGACATGTATAAAAAAAATATTGTGACATTTCATTTCTTATCGGATTTTCAAATCGATTGTTTTTTATATATCGCGTTGGACGATTCCAACGTTTATAGTCGAAAAGAAGAGAAAGAAGGGGTTTTTCAAACCAGAAGAAGTTTTTATTTTCTTCTTTAAGTATTTCGAATTTCGAAATATCTTGATTCCCAGAATAAGAAGTTGGGCTATTTTTATA…

## Sheet: B.buttiana-Gautama-sRed
ID	Length	Type	Seq_A_id	Repeat_A_start	Repeat_A_end	Seq_B_id	Repeat_B_start	Repeat_B_end	Hamming_Distance	E-value	Gene_A	Gene_B	Repeat_A_seq	Repeat_B_seq
R49	30	F	B.buttiana-Gautama-sRed	94591	94620	B.buttiana-Gautama-sRed	145375	145404	-1	2.1e-06	_	_	CAATTCCAAGATCTCGGATCGAATCGATAT	CAATTCCAAGATCTCGGATCGAATCGGTAT
R50	30	F	B.buttiana-Gautama-sRed	94625	94654	B.buttiana-Gautama-sRed	145409	145438	-1	2.1e-06	_	_	ATACCGATTCGATCCGAGATCTTGGAATTG	ATATCGATTCGATCCGAGATCTTGGAATTG
R51	30	F	B.buttiana-Gautama-sRed	88947	88976	B.buttiana-Gautama-sRed	113846	113875	-1	2.1e-06	ycf2	_	GAATTTTTTTCCTTATTTCATCTATTCCAT	GAATTTTTTTACTTATTTCATCTATTCCAT
R52	30	F	B.buttiana-Gautama-sRed	10086	10115	B.buttiana-Gautama-sRed	36888	36917	-3	0.00255	trnG-UCC	trnG-GCC	ACGATGCGGGTTCGATTCCCGCTACCCGCT	AAGACGCGGGTTCGATTCCCGCTATCCGCT
R53	30	F	B.buttiana-Gautama-sRed	99217	99246	B.buttiana-Gautama-sRed	121356	121385	-2	9.11e-05	_	_	TGAGATTTTCACCTCATACGGCTCCTCGTT	TGAGATTTTCACCTCATACGGCTCCTCGAG
R54	30	P	B.buttiana-Gautama-sRed	113846	113875	B.buttiana-Gautama-sRed	151053	151082	-1	2.1e-06	_	ycf2	GAATTTTTTTACTTATTTCATCTATTCCAT	ATGGAATAGATGAAATAAGGAAAAAAATTC
R55	30	P	B.buttiana-Gautama-sRed	145375	145404	B.buttiana-Gautama-sRed	145409	145438	-1	2.1e-06	_	_	CAATTCCAAGATCTCGGATCGAATCGGTAT	ATATCGATTCGATCCGAGATCTTGGAATTG
R56	30	P	B.buttiana-Gautama-sRed	121356	121385	B.buttiana-Gautama-sRed	140783	140812	-2	9.11e-05	_	_	TGAGATTTTCACCTCATACGGCTCCTCGAG	AACGAGGAGCCGTATGAGGTGAAAATCTCA
R57	30	P	B.buttiana-Gautama-sRed	94591	94620	B.buttiana-Gautama-sRed	94625	94654	-1	2.1e-06	_	_	CAATTCCAAGATCTCGGATCGAATCGATAT	ATACCGATTCGATCCGAGATCTTGGAATTG
R58	30	P	B.buttiana-Gautama-sRed	8437	8466	B.buttiana-Gautama-sRed	46078	46107	0	2.33e-08	trnS-GCU	trnS-GGA	ACGGAAAGAGAGGGATTCGAACCCTCGGTA	TACCGAGGGTTCGAATCCCTCTCTTTCCGT
R59	30	P	B.buttiana-Gautama-sRed	35850	35879	B.buttiana-Gautama-sRed	46078	46107	-3	0.00255	trnS-UGA	trnS-GGA	AAGGAGAGAGAGGGATTCGAACCCTCGATA	TACCGAGGGTTCGAATCCCTCTCTTTCCGT
R47	30	R	B.buttiana-Gautama-sRed	263	292	B.buttiana-Gautama-sRed	266	295	-3	0.00255	_	_	ATTATATAATTTATATATATATATAATATA	ATATAATTTATATATATATATAATATAATA
R48	30	R	B.buttiana-Gautama-sRed	69388	69417	B.buttiana-Gautama-sRed	69389	69418	-3	0.00255	_	_	CATTATATAATTATTTATATTAATATATTA	ATTATATAATTATTTATATTAATATATTAA
R40	31	F	B.buttiana-Gautama-sRed	43297	43327	B.buttiana-Gautama-sRed	99227	99257	-3	0.000706	_	_	ACCTCATACGGCTCCTCAGTCAATTCTTTTG	ACCTCATACGGCTCCTCGTTCAATTCTTTCG
R43	31	P	B.buttiana-Gautama-sRed	43297	43327	B.buttiana-Gautama-sRed	140772	140802	-3	0.000706	_	_	ACCTCATACGGCTCCTCAGTCAATTCTTTTG	CGAAAGAATTGAACGAGGAGCCGTATGAGGT
R44	31	P	B.buttiana-Gautama-sRed	73082	73112	B.buttiana-Gautama-sRed	73087	73117	-3	0.000706	_	_	ACCTTTTTTTATTTTAAATTTAAAATAAAAA	TTTTTATTTTAAATTTAAAATAAAAATGGTT
R45	31	P	B.buttiana-Gautama-sRed	6781	6811	B.buttiana-Gautama-sRed	9167	9197	-3	0.000706	_	_	TAAATAAAAAAAATCGAAATGAAAAAAAAAA	TTTTTTTTTTCATTTTGATTTTAGTTATTTA
R46	31	P	B.buttiana-Gautama-sRed	8579	8609	B.buttiana-Gautama-sRed	8579	8609	-3	0.000706	_	_	TATTTTAAATAAAATAATATTATTTAAAATA	TATTTTAAATAAAATAATATTATTTAAAATA
R41	31	R	B.buttiana-Gautama-sRed	71403	71433	B.buttiana-Gautama-sRed	71403	71433	-2	2.44e-05	_	_	AATATAATAATAATATATAATAATAATAGAA	AATATAATAATAATATATAATAATAATAGAA
R42	31	R	B.buttiana-Gautama-sRed	125606	125636	B.buttiana-Gautama-sRed	125557	125587	-3	0.000706	_	_	TCAATATTTTTTTGAATATTTTTTTGTTGTT	TTGTTTTTTTTTTATACGTTTTTTTATATCT
R36	32	F	B.buttiana-Gautama-sRed	8435	8466	B.buttiana-Gautama-sRed	35848	35879	-3	0.000195	trnS-GCU	trnS-UGA	AAACGGAAAGAGAGGGATTCGAACCCTCGGTA	AAAAGGAGAGAGAGGGATTCGAACCCTCGATA
R37	32	F	B.buttiana-Gautama-sRed	39143	39174	B.buttiana-Gautama-sRed	41367	41398	-3	0.000195	psaB	psaA	GCAATAGCTAAATGATGATGAGCAATATCAGT	GCAATAGCTAAATGATGGTGTGCAATATCGGT
R38	32	P	B.buttiana-Gautama-sRed	52031	52062	B.buttiana-Gautama-sRed	52031	52062	0	1.46e-09	_	_	AATTCTAAATTTATTTAAATAAATTTAGAATT	AATTCTAAATTTATTTAAATAAATTTAGAATT
R39	32	P	B.buttiana-Gautama-sRed	47693	47724	B.buttiana-Gautama-sRed	47693	47724	0	1.46e-09	_	_	ATTTATATATATATAATTATATATATATAAAT	ATTTATATATATATAATTATATATATATAAAT
R30	34	F	B.buttiana-Gautama-sRed	107971	108004	B.buttiana-Gautama-sRed	108003	108036	-3	1.47e-05	_	_	CATTGTTCAATTCTTTGACAACACGAAAAAACCA	CATTGTTCAACTCTTTGACAACATGAAAAATCCA
R31	34	F	B.buttiana-Gautama-sRed	76905	76938	B.buttiana-Gautama-sRed	76932	76965	-3	1.47e-05	_	_	AACAATAGTAAAAGCCACATTACACATAAAAAAA	AAAAAAAGTAAAGGCCACATTACACATAAAAAAA
R32	34	F	B.buttiana-Gautama-sRed	131993	132026	B.buttiana-Gautama-sRed	132025	132058	-3	1.47e-05	_	_	TGGATTTTTCATGTTGTCAAAGAGTTGAACAATG	TGGTTTTTTCGTGTTGTCAAAGAATTGAACAATG
R33	34	F	B.buttiana-Gautama-sRed	45289	45322	B.buttiana-Gautama-sRed	45337	45370	-2	4.59e-07	_	_	TACTTAATTACTTAATATTTTATATAATTAATTA	TAATTAATTACTTAATATTTTATATAATTACTTA
R34	34	P	B.buttiana-Gautama-sRed	108003	108036	B.buttiana-Gautama-sRed	132025	132058	-3	1.47e-05	_	_	CATTGTTCAACTCTTTGACAACATGAAAAATCCA	TGGTTTTTTCGTGTTGTCAAAGAATTGAACAATG
R35	34	P	B.buttiana-Gautama-sRed	107971	108004	B.buttiana-Gautama-sRed	131993	132026	-3	1.47e-05	_	_	CATTGTTCAATTCTTTGACAACACGAAAAAACCA	TGGATTTTTCATGTTGTCAAAGAGTTGAACAATG
R25	35	F	B.buttiana-Gautama-sRed	91921	91955	B.buttiana-Gautama-sRed	91939	91973	-1	2.39e-09	ycf2	ycf2	CTAGTGACGATATTGATGCTAGTGACGATATTGAT	CTAGTGACGATATTGATGCTAGTGACGATATCGAT
R26	35	F	B.buttiana-Gautama-sRed	354	388	B.buttiana-Gautama-sRed	404	438	-1	2.39e-09	_	_	TTATCTATATATTATTCATATAGAATTATCTATAT	TTATCTATATATTATTCATATAGAATTATATATAT
R27	35	P	B.buttiana-Gautama-sRed	91939	91973	B.buttiana-Gautama-sRed	148074	148108	-1	2.39e-09	ycf2	ycf2	CTAGTGACGATATTGATGCTAGTGACGATATCGAT	ATCAATATCGTCACTAGCATCAATATCGTCACTAG
R28	35	P	B.buttiana-Gautama-sRed	91921	91955	B.buttiana-Gautama-sRed	148056	148090	-1	2.39e-09	ycf2	ycf2	CTAGTGACGATATTGATGCTAGTGACGATATTGAT	ATCGATATCGTCACTAGCATCAATATCGTCACTAG
R29	35	P	B.buttiana-Gautama-sRed	60603	60637	B.buttiana-Gautama-sRed	60603	60637	-1	2.39e-09	_	_	AATTCTAATTAATTAATAATTAATTAATTAGAATT	AATTCTAATTAATTAATAATTAATTAATTAGAATT
R24	37	P	B.buttiana-Gautama-sRed	47147	47183	B.buttiana-Gautama-sRed	47147	47183	-1	1.58e-10	_	_	ATCTCATTATTTATTGTAATACAATAAATAATGAGAT	ATCTCATTATTTATTGTAATACAATAAATAATGAGAT
R18	39	F	B.buttiana-Gautama-sRed	148060	148098	B.buttiana-Gautama-sRed	148096	148134	-3	2.19e-08	ycf2	ycf2	ATATCGTCACTAGCATCAATATCGTCACTAGCATCAATA	ATATCGTCACTAGTATCAATATCGTCATTAGCATAAATA
R19	39	F	B.buttiana-Gautama-sRed	44292	44330	B.buttiana-Gautama-sRed	99205	99243	-3	2.19e-08	_	_	CAGAACCGTACGTGAAATTTTCATCTCATACGGCTCCTC	CAGAACCGTACATGAGATTTTCACCTCATACGGCTCCTC
R20	39	F	B.buttiana-Gautama-sRed	91895	91933	B.buttiana-Gautama-sRed	91931	91969	-3	2.19e-08	ycf2	ycf2	TATTTATGCTAATGACGATATTGATACTAGTGACGATAT	TATTGATGCTAGTGACGATATTGATGCTAGTGACGATAT
R21	39	P	B.buttiana-Gautama-sRed	91931	91969	B.buttiana-Gautama-sRed	148096	148134	-3	2.19e-08	ycf2	ycf2	TATTGATGCTAGTGACGATATTGATGCTAGTGACGATAT	ATATCGTCACTAGTATCAATATCGTCATTAGCATAAATA
R22	39	P	B.buttiana-Gautama-sRed	91895	91933	B.buttiana-Gautama-sRed	148060	148098	-3	2.19e-08	ycf2	ycf2	TATTTATGCTAATGACGATATTGATACTAGTGACGATAT	ATATCGTCACTAGCATCAATATCGTCACTAGCATCAATA
R23	39	P	B.buttiana-Gautama-sRed	44292	44330	B.buttiana-Gautama-sRed	140786	140824	-3	2.19e-08	_	_	CAGAACCGTACGTGAAATTTTCATCTCATACGGCTCCTC	GAGGAGCCGTATGAGGTGAAAATCTCATGTACGGTTCTG
R15	42	F	B.buttiana-Gautama-sRed	44289	44330	B.buttiana-Gautama-sRed	121341	121382	-3	4.3e-10	_	_	TTCCAGAACCGTACGTGAAATTTTCATCTCATACGGCTCCTC	TTACAGAACCGTACGTGAGATTTTCACCTCATACGGCTCCTC
R16	42	F	B.buttiana-Gautama-sRed	99203	99244	B.buttiana-Gautama-sRed	121342	121383	-1	1.75e-13	_	_	TACAGAACCGTACATGAGATTTTCACCTCATACGGCTCCTCG	TACAGAACCGTACGTGAGATTTTCACCTCATACGGCTCCTCG
R17	42	P	B.buttiana-Gautama-sRed	121342	121383	B.buttiana-Gautama-sRed	140785	140826	-1	1.75e-13	_	_	TACAGAACCGTACGTGAGATTTTCACCTCATACGGCTCCTCG	CGAGGAGCCGTATGAGGTGAAAATCTCATGTACGGTTCTGTA
R12	43	F	B.buttiana-Gautama-sRed	108304	108346	B.buttiana-Gautama-sRed	131683	131725	-3	1.16e-10	_	_	TCATTCTTATTACTTTTTCATATTGAAAAAGTAATAAGAATGA	TCATTCTTATTACTTTTTCAATATGAAAAAGTAATAAGAATGA
R13	43	P	B.buttiana-Gautama-sRed	131683	131725	B.buttiana-Gautama-sRed	131683	131725	-3	1.16e-10	_	_	TCATTCTTATTACTTTTTCAATATGAAAAAGTAATAAGAATGA	TCATTCTTATTACTTTTTCAATATGAAAAAGTAATAAGAATGA
R14	43	P	B.buttiana-Gautama-sRed	108304	108346	B.buttiana-Gautama-sRed	108304	108346	-3	1.16e-10	_	_	TCATTCTTATTACTTTTTCATATTGAAAAAGTAATAAGAATGA	TCATTCTTATTACTTTTTCATATTGAAAAAGTAATAAGAATGA
R11	45	P	B.buttiana-Gautama-sRed	53632	53676	B.buttiana-Gautama-sRed	53632	53676	-1	2.93e-15	_	_	CTATTTTTATTTGTATTTGATTCAATCAAATACAAATAAAAATAG	CTATTTTTATTTGTATTTGATTCAATCAAATACAAATAAAAATAG
R10	46	F	B.buttiana-Gautama-sRed	343	388	B.buttiana-Gautama-sRed	393	438	-3	2.22e-12	_	_	TTCATATATATTTATCTATATATTATTCATATAGAATTATCTATAT	TTCATATAGAATTATCTATATATTATTCATATAGAATTATATATAT
R9	50	P	B.buttiana-Gautama-sRed	118020	118069	B.buttiana-Gautama-sRed	118020	118069	0	2.12e-20	ndhD	ndhD	AAAACCCCGTACCCGAAAAGAAATATATTTCTTTTCGGGTACGGGGTTTT	AAAACCCCGTACCCGAAAAGAAATATATTTCTTTTCGGGTACGGGGTTTT
R5	53	F	B.buttiana-Gautama-sRed	148056	148108	B.buttiana-Gautama-sRed	148074	148126	-3	2.09e-16	ycf2	ycf2	ATCGATATCGTCACTAGCATCAATATCGTCACTAGCATCAATATCGTCACTAG	ATCAATATCGTCACTAGCATCAATATCGTCACTAGTATCAATATCGTCATTAG
R6	53	F	B.buttiana-Gautama-sRed	91903	91955	B.buttiana-Gautama-sRed	91921	91973	-3	2.09e-16	ycf2	ycf2	CTAATGACGATATTGATACTAGTGACGATATTGATGCTAGTGACGATATTGAT	CTAGTGACGATATTGATGCTAGTGACGATATTGATGCTAGTGACGATATCGAT
R7	53	P	B.buttiana-Gautama-sRed	91921	91973	B.buttiana-Gautama-sRed	148074	148126	-3	2.09e-16	ycf2	ycf2	CTAGTGACGATATTGATGCTAGTGACGATATTGATGCTAGTGACGATATCGAT	ATCAATATCGTCACTAGCATCAATATCGTCACTAGTATCAATATCGTCATTAG
R8	53	P	B.buttiana-Gautama-sRed	91903	91955	B.buttiana-Gautama-sRed	148056	148108	-3	2.09e-16	ycf2	ycf2	CTAATGACGATATTGATACTAGTGACGATATTGATGCTAGTGACGATATTGAT	ATCGATATCGTCACTAGCATCAATATCGTCACTAGCATCAATATCGTCACTAG
R4	55	F	B.buttiana-Gautama-sRed	45292	45346	B.buttiana-Gautama-sRed	45316	45370	-1	3.41e-21	_	_	TTAATTACTTAATATTTTATATAATTAATTACTTAATATTTTATATAATTAATTA	TTAATTACTTAATATTTTATATAATTAATTACTTAATATTTTATATAATTACTTA
R3	60	F	B.buttiana-Gautama-sRed	354	413	B.buttiana-Gautama-sRed	379	438	-1	3.63e-24	_	_	TTATCTATATATTATTCATATAGAATTATCTATATATTATTCATATAGAATTATCTATAT	TTATCTATATATTATTCATATAGAATTATCTATATATTATTCATATAGAATTATATATAT
R2	71	F	B.buttiana-Gautama-sRed	343	413	B.buttiana-Gautama-sRed	368	438	-3	7.43e-27	_	_	TTCATATATATTTATCTATATATTATTCATATAGAATTATCTATATATTATTCATATAGAATTATCTATAT	TTCATATAGAATTATCTATATATTATTCATATAGAATTATCTATATATTATTCATATAGAATTATATATAT
R1	25426	P	B.buttiana-Gautama-sRed	85564	110989	B.buttiana-Gautama-sRed	129040	154465	0	0	ndhF;ycf1;rps19	_	AGATGCCCGAGACCAAGTTACTATTATTTCTTTTTCCGCCTTTGTGTTAAGCTTATCAATTTTTCTTAATAAATGATTCGCTACAAAAGGATTTTTTTTTAGTGAACGTGTCACAGTTAATTACTCCTATTTTTTTTTTTAATGTAAAGACGAAGAAACTAATTCGATTTTCTTTCCTATTTACTACGTCGACGAATAATAAGATTATCACTATATTTATTCCTTTTTCTACTTCTTCTTCCAAGTGCAGGATAACCCCAAGGGGTTGTGGGGTTTTTTCTACCAATTGGTGCCCTCCCTTCACCACCCCCGTGGGGATGGTCTACAGGGTTCATAACTACTCCTCTTACTACAGGACGCTTACCTAGCCAACGCTTAGATCCGGCTCTACCCAAACTT…	ATTTACTATTTCGTTTCTTAAGCTGTTCTTTTTTTGTTCATTGGTATAAATCCAATAATTGTACAGTTCATCATAGAATAATTTGTCTTTTGTAGACAAAGAAATCTTTCTTTGTATCATTTCCCAGAAAATGGATAAACTGGGTGGATATGTAAAAGAAATTTTTTGTTTTCCATCATTTTGACATGTATAAAAAAAATATTGTGACATTTCATTTCTTATCGGATTTTCAAATCGATTGTTTTTTATATATCGCGTTGGACGATTCCAACGTTTATAGTCGAAAAGAAGAGAAAGAAGGGGTTTTTCAAACCAGAAGAAGTTTTTATTTTCTTCTTTAAGTATTTCTAATTTCGAAATATCTTGATTCCCAGAATAAGAAGTTGGGCTATTTTTATA…

## Sheet: B.buttiana-Mahara
ID	Length	Type	Seq_A_id	Repeat_A_start	Repeat_A_end	Seq_B_id	Repeat_B_start	Repeat_B_end	Hamming_Distance	E-value	Gene_A	Gene_B	Repeat_A_seq	Repeat_B_seq
R36	30	F	B.buttiana-Mahara	94719	94748	B.buttiana-Mahara	145454	145483	-1	2.1e-06	_	_	CAATTCCAAGATCTCGGATCGAATCGGTAT	CAATTCCAAGATCTCGGATCGAATCGATAT
R37	30	F	B.buttiana-Mahara	94753	94782	B.buttiana-Mahara	145488	145517	-1	2.1e-06	_	_	ATATCGATTCGATCCGAGATCTTGGAATTG	ATACCGATTCGATCCGAGATCTTGGAATTG
R38	30	F	B.buttiana-Mahara	89084	89113	B.buttiana-Mahara	113953	113982	0	2.33e-08	ycf2	_	GAATTTTTTTACTTATTTCATCTATTCCAT	GAATTTTTTTACTTATTTCATCTATTCCAT
R39	30	F	B.buttiana-Mahara	10126	10155	B.buttiana-Mahara	36917	36946	-3	0.00255	trnG-UCC	trnG-GCC	ACGATGCGGGTTCGATTCCCGCTACCCGCT	AAGACGCGGGTTCGATTCCCGCTATCCGCT
R40	30	F	B.buttiana-Mahara	99340	99369	B.buttiana-Mahara	121506	121535	-2	9.12e-05	_	_	TGAGATTTTCACCTCATACGGCTCCTCGTT	TGAGATTTTCACCTCATACGGCTCCTCGAG
R41	30	P	B.buttiana-Mahara	113953	113982	B.buttiana-Mahara	151123	151152	0	2.33e-08	_	ycf2	GAATTTTTTTACTTATTTCATCTATTCCAT	ATGGAATAGATGAAATAAGTAAAAAAATTC
R42	30	P	B.buttiana-Mahara	145454	145483	B.buttiana-Mahara	145488	145517	-1	2.1e-06	_	_	CAATTCCAAGATCTCGGATCGAATCGATAT	ATACCGATTCGATCCGAGATCTTGGAATTG
R43	30	P	B.buttiana-Mahara	121506	121535	B.buttiana-Mahara	140867	140896	-2	9.12e-05	_	_	TGAGATTTTCACCTCATACGGCTCCTCGAG	AACGAGGAGCCGTATGAGGTGAAAATCTCA
R44	30	P	B.buttiana-Mahara	94719	94748	B.buttiana-Mahara	94753	94782	-1	2.1e-06	_	_	CAATTCCAAGATCTCGGATCGAATCGGTAT	ATATCGATTCGATCCGAGATCTTGGAATTG
R45	30	P	B.buttiana-Mahara	46214	46243	B.buttiana-Mahara	70647	70676	-3	0.00255	_	_	TCCTTCTTTTTTTTTTTATTTTGATATATT	AATATATCAAAAAAAAAAAAAAAAGAATGT
R46	30	P	B.buttiana-Mahara	66591	66620	B.buttiana-Mahara	66594	66623	-3	0.00255	_	_	ACGAAGTACGAGATAATTTATCTCGTACTT	AAGTACGAGATAATTTATCTCGTACTTTTT
R47	30	P	B.buttiana-Mahara	8338	8367	B.buttiana-Mahara	46102	46131	0	2.33e-08	trnS-GCU	trnS-GGA	ACGGAAAGAGAGGGATTCGAACCCTCGGTA	TACCGAGGGTTCGAATCCCTCTCTTTCCGT
R48	30	P	B.buttiana-Mahara	35900	35929	B.buttiana-Mahara	46102	46131	-3	0.00255	trnS-UGA	trnS-GGA	AAGGAGAGAGAGGGATTCGAACCCTCGATA	TACCGAGGGTTCGAATCCCTCTCTTTCCGT
R31	31	F	B.buttiana-Mahara	43375	43405	B.buttiana-Mahara	99350	99380	-3	0.000707	_	_	ACCTCATACGGCTCCTCAGTCAATTCTTTTG	ACCTCATACGGCTCCTCGTTCAATTCTTTCG
R34	31	P	B.buttiana-Mahara	43375	43405	B.buttiana-Mahara	140856	140886	-3	0.000707	_	_	ACCTCATACGGCTCCTCAGTCAATTCTTTTG	CGAAAGAATTGAACGAGGAGCCGTATGAGGT
R35	31	P	B.buttiana-Mahara	73111	73141	B.buttiana-Mahara	73111	73141	-3	0.000707	_	_	TTTTTTTTTTTATTTTAAATGAAAAAAAAAA	TTTTTTTTTTTATTTTAAATGAAAAAAAAAA
R32	31	R	B.buttiana-Mahara	69327	69357	B.buttiana-Mahara	69329	69359	-3	0.000707	_	_	TCATTATATAATTATTTATATTAATATATTA	ATTATATAATTATTTATATTAATATATTATT
R33	31	R	B.buttiana-Mahara	49538	49568	B.buttiana-Mahara	49542	49572	-3	0.000707	_	_	TTGATTATATATTTTTTCTTTTTTATTTATT	TTATATATTTTTTCTTTTTTATTTATTTGTT
R29	32	F	B.buttiana-Mahara	8336	8367	B.buttiana-Mahara	35898	35929	-3	0.000195	trnS-GCU	trnS-UGA	AAACGGAAAGAGAGGGATTCGAACCCTCGGTA	AAAAGGAGAGAGAGGGATTCGAACCCTCGATA
R30	32	F	B.buttiana-Mahara	39180	39211	B.buttiana-Mahara	41404	41435	-3	0.000195	psaB	psaA	GCAATAGCTAAATGATGATGAGCAATATCAGT	GCAATAGCTAAATGATGGTGTGCAATATCGGT
R25	34	F	B.buttiana-Mahara	108061	108094	B.buttiana-Mahara	108093	108126	-3	1.47e-05	_	_	CATTGTTCAATTCTTTGACAACACGAAAAAACCA	CATTGTTCAACTCTTTGACAACATGAAAAATCCA
R26	34	F	B.buttiana-Mahara	132110	132143	B.buttiana-Mahara	132142	132175	-3	1.47e-05	_	_	TGGATTTTTCATGTTGTCAAAGAGTTGAACAATG	TGGTTTTTTCGTGTTGTCAAAGAATTGAACAATG
R27	34	P	B.buttiana-Mahara	108093	108126	B.buttiana-Mahara	132142	132175	-3	1.47e-05	_	_	CATTGTTCAACTCTTTGACAACATGAAAAATCCA	TGGTTTTTTCGTGTTGTCAAAGAATTGAACAATG
R28	34	P	B.buttiana-Mahara	108061	108094	B.buttiana-Mahara	132110	132143	-3	1.47e-05	_	_	CATTGTTCAATTCTTTGACAACACGAAAAAACCA	TGGATTTTTCATGTTGTCAAAGAGTTGAACAATG
R21	35	F	B.buttiana-Mahara	92049	92083	B.buttiana-Mahara	92067	92101	-1	2.39e-09	ycf2	ycf2	CTAGTGACGATATTGATGCTAGTGACGATATTGAT	CTAGTGACGATATTGATGCTAGTGACGATATCGAT
R22	35	P	B.buttiana-Mahara	92067	92101	B.buttiana-Mahara	148153	148187	-1	2.39e-09	ycf2	ycf2	CTAGTGACGATATTGATGCTAGTGACGATATCGAT	ATCAATATCGTCACTAGCATCAATATCGTCACTAG
R23	35	P	B.buttiana-Mahara	92049	92083	B.buttiana-Mahara	148135	148169	-1	2.39e-09	ycf2	ycf2	CTAGTGACGATATTGATGCTAGTGACGATATTGAT	ATCGATATCGTCACTAGCATCAATATCGTCACTAG
R24	35	P	B.buttiana-Mahara	8707	8741	B.buttiana-Mahara	8707	8741	-3	4.02e-06	_	_	ATAAAATATAATTTATATTATAAATTATATATTAT	ATAAAATATAATTTATATTATAAATTATATATTAT
R20	37	P	B.buttiana-Mahara	47175	47211	B.buttiana-Mahara	47175	47211	-1	1.58e-10	_	_	ATCTCATTATTTATTGTAATACAATAAATAATGAGAT	ATCTCATTATTTATTGTAATACAATAAATAATGAGAT
R14	39	F	B.buttiana-Mahara	148139	148177	B.buttiana-Mahara	148175	148213	-3	2.19e-08	ycf2	ycf2	ATATCGTCACTAGCATCAATATCGTCACTAGCATCAATA	ATATCGTCACTAGTATCAATATCGTCATTAGCATAAATA
R15	39	F	B.buttiana-Mahara	44354	44392	B.buttiana-Mahara	99328	99366	-3	2.19e-08	_	_	CAGAACCGTACGTGAAATTTTCATCTCATACGGCTCCTC	CAGAACCGTACATGAGATTTTCACCTCATACGGCTCCTC
R16	39	F	B.buttiana-Mahara	92023	92061	B.buttiana-Mahara	92059	92097	-3	2.19e-08	ycf2	ycf2	TATTTATGCTAATGACGATATTGATACTAGTGACGATAT	TATTGATGCTAGTGACGATATTGATGCTAGTGACGATAT
R17	39	P	B.buttiana-Mahara	92059	92097	B.buttiana-Mahara	148175	148213	-3	2.19e-08	ycf2	ycf2	TATTGATGCTAGTGACGATATTGATGCTAGTGACGATAT	ATATCGTCACTAGTATCAATATCGTCATTAGCATAAATA
R18	39	P	B.buttiana-Mahara	92023	92061	B.buttiana-Mahara	148139	148177	-3	2.19e-08	ycf2	ycf2	TATTTATGCTAATGACGATATTGATACTAGTGACGATAT	ATATCGTCACTAGCATCAATATCGTCACTAGCATCAATA
R19	39	P	B.buttiana-Mahara	44354	44392	B.buttiana-Mahara	140870	140908	-3	2.19e-08	_	_	CAGAACCGTACGTGAAATTTTCATCTCATACGGCTCCTC	GAGGAGCCGTATGAGGTGAAAATCTCATGTACGGTTCTG
R11	42	F	B.buttiana-Mahara	44351	44392	B.buttiana-Mahara	121491	121532	-3	4.31e-10	_	_	TTCCAGAACCGTACGTGAAATTTTCATCTCATACGGCTCCTC	TTACAGAACCGTACGTGAGATTTTCACCTCATACGGCTCCTC
R12	42	F	B.buttiana-Mahara	99326	99367	B.buttiana-Mahara	121492	121533	-1	1.75e-13	_	_	TACAGAACCGTACATGAGATTTTCACCTCATACGGCTCCTCG	TACAGAACCGTACGTGAGATTTTCACCTCATACGGCTCCTCG
R13	42	P	B.buttiana-Mahara	121492	121533	B.buttiana-Mahara	140869	140910	-1	1.75e-13	_	_	TACAGAACCGTACGTGAGATTTTCACCTCATACGGCTCCTCG	CGAGGAGCCGTATGAGGTGAAAATCTCATGTACGGTTCTGTA
R8	43	F	B.buttiana-Mahara	108394	108436	B.buttiana-Mahara	131800	131842	-3	1.16e-10	_	_	TCATTCTTATTACTTTTTCATATTGAAAAAGTAATAAGAATGA	TCATTCTTATTACTTTTTCAATATGAAAAAGTAATAAGAATGA
R9	43	P	B.buttiana-Mahara	131800	131842	B.buttiana-Mahara	131800	131842	-3	1.16e-10	_	_	TCATTCTTATTACTTTTTCAATATGAAAAAGTAATAAGAATGA	TCATTCTTATTACTTTTTCAATATGAAAAAGTAATAAGAATGA
R10	43	P	B.buttiana-Mahara	108394	108436	B.buttiana-Mahara	108394	108436	-3	1.16e-10	_	_	TCATTCTTATTACTTTTTCATATTGAAAAAGTAATAAGAATGA	TCATTCTTATTACTTTTTCATATTGAAAAAGTAATAAGAATGA
R7	45	P	B.buttiana-Mahara	53730	53774	B.buttiana-Mahara	53730	53774	-1	2.93e-15	_	_	CTATTTTTATTTGTATTTGATTGAATCAAATACAAATAAAAATAG	CTATTTTTATTTGTATTTGATTGAATCAAATACAAATAAAAATAG
R6	50	P	B.buttiana-Mahara	118165	118214	B.buttiana-Mahara	118165	118214	0	2.12e-20	ndhD	ndhD	AAAACCCCGTACCCGAAAAGAAATATATTTCTTTTCGGGTACGGGGTTTT	AAAACCCCGTACCCGAAAAGAAATATATTTCTTTTCGGGTACGGGGTTTT
R2	53	F	B.buttiana-Mahara	148135	148187	B.buttiana-Mahara	148153	148205	-3	2.09e-16	ycf2	ycf2	ATCGATATCGTCACTAGCATCAATATCGTCACTAGCATCAATATCGTCACTAG	ATCAATATCGTCACTAGCATCAATATCGTCACTAGTATCAATATCGTCATTAG
R3	53	F	B.buttiana-Mahara	92031	92083	B.buttiana-Mahara	92049	92101	-3	2.09e-16	ycf2	ycf2	CTAATGACGATATTGATACTAGTGACGATATTGATGCTAGTGACGATATTGAT	CTAGTGACGATATTGATGCTAGTGACGATATTGATGCTAGTGACGATATCGAT
R4	53	P	B.buttiana-Mahara	92049	92101	B.buttiana-Mahara	148153	148205	-3	2.09e-16	ycf2	ycf2	CTAGTGACGATATTGATGCTAGTGACGATATTGATGCTAGTGACGATATCGAT	ATCAATATCGTCACTAGCATCAATATCGTCACTAGTATCAATATCGTCATTAG
R5	53	P	B.buttiana-Mahara	92031	92083	B.buttiana-Mahara	148135	148187	-3	2.09e-16	ycf2	ycf2	CTAATGACGATATTGATACTAGTGACGATATTGATGCTAGTGACGATATTGAT	ATCGATATCGTCACTAGCATCAATATCGTCACTAGCATCAATATCGTCACTAG
R1	25385	P	B.buttiana-Mahara	85695	111079	B.buttiana-Mahara	129157	154541	0	0	rps19;ndhF;ycf1	ycf1	AGATGCCCGAGACCAAGTTACTATTATTTCTTTTTCCGCCTTTGTGTTAAGCTTATCAATTTTTCTTAATAAATGATTCGCTACAAAAGGATTTTTTTTTAGTGAACGTATCACAGTTAATTACTCCTATTTTTTTTTTTAATGTAAAGACGAAGAAACTAATTCTATTTTCTTTCCTATTTACTACGTCGACGAATAATAAGATTATCACTATATTTATTCCTTTTTCTACTTCTTCTTCCAAGTGCAGGATAACCCCAAGGGGTTGTGGGGTTTTTTCTACCAATTGGTGCCCTCCCTTCACCACCCCCGTGGGGATGGTCTACAGGGTTCATAACTACTCCTCTTACTACAGGACGCTTACCTAGCCAACGCTTAGATCCGGCTCTACCCAAACTT…	ATTTACTATTTCGTTTCTTAAGTTGTTCTTTTTTTGTTCATTGGTATAAATCCAATAATTGTACAGTTCATCATAGAATAATTTATCTTTTGTAGACAAAGAAAGATTTCTTTGTATCATTTCCCAGAAAATGGATAAACTGGGTGGATATGTAAAAGAAATTCTTTGTTTTCCATCATTTTGACATGTATAAAAAAAATATTGTGACATTTCATTTCTTATCGGATTTTCAAATCGATTGTTTTTTATATATCGCGTTGGACGATTCCAACGTTTATAGTCGAAAAGAAGAGAAAGAAGGGGTTTTTCAAACCAGAAGAAGTTTTTATTTTCTTCTTTAAGTATTTCGAATTTCGAAATATCTTGATTCCCAGAATAAGAAGTTGGGCTATTTTTATA…

## Sheet: Bougainvillea-Barbara-Karst
ID	Length	Type	Seq_A_id	Repeat_A_start	Repeat_A_end	Seq_B_id	Repeat_B_start	Repeat_B_end	Hamming_Distance	E-value	Gene_A	Gene_B	Repeat_A_seq	Repeat_B_seq
R51	30	F	Bougainvillea-Barbara-Karst	94713	94742	Bougainvillea-Barbara-Karst	149144	149173	-1	2.2e-06	_	_	CAATTCCAAGATCTCGGATCGAATCGGTAT	CAATTCCAAGATCTCGGATCGAATCGATAT
R52	30	F	Bougainvillea-Barbara-Karst	94747	94776	Bougainvillea-Barbara-Karst	149178	149207	-1	2.2e-06	_	_	ATATCGATTCGATCCGAGATCTTGGAATTG	ATACCGATTCGATCCGAGATCTTGGAATTG
R53	30	F	Bougainvillea-Barbara-Karst	89078	89107	Bougainvillea-Barbara-Karst	113939	113968	0	2.44e-08	ycf2	_	GAATTTTTTTACTTATTTCATCTATTCCAT	GAATTTTTTTACTTATTTCATCTATTCCAT
R54	30	F	Bougainvillea-Barbara-Karst	10128	10157	Bougainvillea-Barbara-Karst	36910	36939	-3	0.00268	trnG-UCC	trnG-GCC	ACGATGCGGGTTCGATTCCCGCTACCCGCT	AAGACGCGGGTTCGATTCCCGCTATCCGCT
R55	30	F	Bougainvillea-Barbara-Karst	99326	99355	Bougainvillea-Barbara-Karst	121493	121522	-2	9.56e-05	_	_	TGAGATTTTCACCTCATACGGCTCCTCGTT	TGAGATTTTCACCTCATACGGCTCCTCGAG
R56	30	F	Bougainvillea-Barbara-Karst	99326	99355	Bougainvillea-Barbara-Karst	125204	125233	-2	9.56e-05	_	_	TGAGATTTTCACCTCATACGGCTCCTCGTT	TGAGATTTTCACCTCATACGGCTCCTCGAG
R57	30	P	Bougainvillea-Barbara-Karst	113939	113968	Bougainvillea-Barbara-Karst	154813	154842	0	2.44e-08	_	ycf2	GAATTTTTTTACTTATTTCATCTATTCCAT	ATGGAATAGATGAAATAAGTAAAAAAATTC
R58	30	P	Bougainvillea-Barbara-Karst	149144	149173	Bougainvillea-Barbara-Karst	149178	149207	-1	2.2e-06	_	_	CAATTCCAAGATCTCGGATCGAATCGATAT	ATACCGATTCGATCCGAGATCTTGGAATTG
R59	30	P	Bougainvillea-Barbara-Karst	125204	125233	Bougainvillea-Barbara-Karst	144565	144594	-2	9.56e-05	_	_	TGAGATTTTCACCTCATACGGCTCCTCGAG	AACGAGGAGCCGTATGAGGTGAAAATCTCA
R60	30	P	Bougainvillea-Barbara-Karst	121493	121522	Bougainvillea-Barbara-Karst	144565	144594	-2	9.56e-05	_	_	TGAGATTTTCACCTCATACGGCTCCTCGAG	AACGAGGAGCCGTATGAGGTGAAAATCTCA
R61	30	P	Bougainvillea-Barbara-Karst	94713	94742	Bougainvillea-Barbara-Karst	94747	94776	-1	2.2e-06	_	_	CAATTCCAAGATCTCGGATCGAATCGGTAT	ATATCGATTCGATCCGAGATCTTGGAATTG
R62	30	P	Bougainvillea-Barbara-Karst	46207	46236	Bougainvillea-Barbara-Karst	70640	70669	-3	0.00268	_	_	TCCTTCTTTTTTTTTTTATTTTGATATATT	AATATATCAAAAAAAAAAAAAAAAGAATGT
R63	30	P	Bougainvillea-Barbara-Karst	66584	66613	Bougainvillea-Barbara-Karst	66587	66616	-3	0.00268	_	_	ACGAAGTACGAGATAATTTATCTCGTACTT	AAGTACGAGATAATTTATCTCGTACTTTTT
R64	30	P	Bougainvillea-Barbara-Karst	8339	8368	Bougainvillea-Barbara-Karst	46095	46124	0	2.44e-08	trnS-GCU	trnS-GGA	ACGGAAAGAGAGGGATTCGAACCCTCGGTA	TACCGAGGGTTCGAATCCCTCTCTTTCCGT
R65	30	P	Bougainvillea-Barbara-Karst	35893	35922	Bougainvillea-Barbara-Karst	46095	46124	-3	0.00268	trnS-UGA	trnS-GGA	AAGGAGAGAGAGGGATTCGAACCCTCGATA	TACCGAGGGTTCGAATCCCTCTCTTTCCGT
R46	31	F	Bougainvillea-Barbara-Karst	43368	43398	Bougainvillea-Barbara-Karst	99336	99366	-3	0.000741	_	_	ACCTCATACGGCTCCTCAGTCAATTCTTTTG	ACCTCATACGGCTCCTCGTTCAATTCTTTCG
R49	31	P	Bougainvillea-Barbara-Karst	43368	43398	Bougainvillea-Barbara-Karst	144554	144584	-3	0.000741	_	_	ACCTCATACGGCTCCTCAGTCAATTCTTTTG	CGAAAGAATTGAACGAGGAGCCGTATGAGGT
R50	31	P	Bougainvillea-Barbara-Karst	73104	73134	Bougainvillea-Barbara-Karst	73104	73134	-3	0.000741	_	_	TTTTTTTTTTTATTTTAAATGAAAAAAAAAA	TTTTTTTTTTTATTTTAAATGAAAAAAAAAA
R47	31	R	Bougainvillea-Barbara-Karst	69320	69350	Bougainvillea-Barbara-Karst	69322	69352	-3	0.000741	_	_	TCATTATATAATTATTTATATTAATATATTA	ATTATATAATTATTTATATTAATATATTATT
R48	31	R	Bougainvillea-Barbara-Karst	49531	49561	Bougainvillea-Barbara-Karst	49535	49565	-3	0.000741	_	_	TTGATTATATATTTTTTCTTTTTTATTTATT	TTATATATTTTTTCTTTTTTATTTATTTGTT
R44	32	F	Bougainvillea-Barbara-Karst	8337	8368	Bougainvillea-Barbara-Karst	35891	35922	-3	0.000204	trnS-GCU	trnS-UGA	AAACGGAAAGAGAGGGATTCGAACCCTCGGTA	AAAAGGAGAGAGAGGGATTCGAACCCTCGATA
R45	32	F	Bougainvillea-Barbara-Karst	39173	39204	Bougainvillea-Barbara-Karst	41397	41428	-3	0.000204	psaB	psaA	GCAATAGCTAAATGATGATGAGCAATATCAGT	GCAATAGCTAAATGATGGTGTGCAATATCGGT
R40	34	F	Bougainvillea-Barbara-Karst	108047	108080	Bougainvillea-Barbara-Karst	108079	108112	-3	1.54e-05	_	_	CATTGTTCAATTCTTTGACAACACGAAAAAACCA	CATTGTTCAACTCTTTGACAACATGAAAAATCCA
R41	34	F	Bougainvillea-Barbara-Karst	135808	135841	Bougainvillea-Barbara-Karst	135840	135873	-3	1.54e-05	_	_	TGGATTTTTCATGTTGTCAAAGAGTTGAACAATG	TGGTTTTTTCGTGTTGTCAAAGAATTGAACAATG
R42	34	P	Bougainvillea-Barbara-Karst	108079	108112	Bougainvillea-Barbara-Karst	135840	135873	-3	1.54e-05	_	_	CATTGTTCAACTCTTTGACAACATGAAAAATCCA	TGGTTTTTTCGTGTTGTCAAAGAATTGAACAATG
R43	34	P	Bougainvillea-Barbara-Karst	108047	108080	Bougainvillea-Barbara-Karst	135808	135841	-3	1.54e-05	_	_	CATTGTTCAATTCTTTGACAACACGAAAAAACCA	TGGATTTTTCATGTTGTCAAAGAGTTGAACAATG
R36	35	F	Bougainvillea-Barbara-Karst	92043	92077	Bougainvillea-Barbara-Karst	92061	92095	-1	2.51e-09	ycf2	ycf2	CTAGTGACGATATTGATGCTAGTGACGATATTGAT	CTAGTGACGATATTGATGCTAGTGACGATATCGAT
R37	35	P	Bougainvillea-Barbara-Karst	92061	92095	Bougainvillea-Barbara-Karst	151843	151877	-1	2.51e-09	ycf2	ycf2	CTAGTGACGATATTGATGCTAGTGACGATATCGAT	ATCAATATCGTCACTAGCATCAATATCGTCACTAG
R38	35	P	Bougainvillea-Barbara-Karst	92043	92077	Bougainvillea-Barbara-Karst	151825	151859	-1	2.51e-09	ycf2	ycf2	CTAGTGACGATATTGATGCTAGTGACGATATTGAT	ATCGATATCGTCACTAGCATCAATATCGTCACTAG
R39	35	P	Bougainvillea-Barbara-Karst	8708	8742	Bougainvillea-Barbara-Karst	8708	8742	-1	2.51e-09	_	_	ATAATATATAATTTATATTATAAATTATATATTAT	ATAATATATAATTTATATTATAAATTATATATTAT
R35	37	P	Bougainvillea-Barbara-Karst	47168	47204	Bougainvillea-Barbara-Karst	47168	47204	-1	1.66e-10	_	_	ATCTCATTATTTATTGTAATACAATAAATAATGAGAT	ATCTCATTATTTATTGTAATACAATAAATAATGAGAT
R29	39	F	Bougainvillea-Barbara-Karst	151829	151867	Bougainvillea-Barbara-Karst	151865	151903	-3	2.3e-08	ycf2	ycf2	ATATCGTCACTAGCATCAATATCGTCACTAGCATCAATA	ATATCGTCACTAGTATCAATATCGTCATTAGCATAAATA
R30	39	F	Bougainvillea-Barbara-Karst	44347	44385	Bougainvillea-Barbara-Karst	99314	99352	-3	2.3e-08	_	_	CAGAACCGTACGTGAAATTTTCATCTCATACGGCTCCTC	CAGAACCGTACATGAGATTTTCACCTCATACGGCTCCTC
R31	39	F	Bougainvillea-Barbara-Karst	92017	92055	Bougainvillea-Barbara-Karst	92053	92091	-3	2.3e-08	ycf2	ycf2	TATTTATGCTAATGACGATATTGATACTAGTGACGATAT	TATTGATGCTAGTGACGATATTGATGCTAGTGACGATAT
R32	39	P	Bougainvillea-Barbara-Karst	92053	92091	Bougainvillea-Barbara-Karst	151865	151903	-3	2.3e-08	ycf2	ycf2	TATTGATGCTAGTGACGATATTGATGCTAGTGACGATAT	ATATCGTCACTAGTATCAATATCGTCATTAGCATAAATA
R33	39	P	Bougainvillea-Barbara-Karst	92017	92055	Bougainvillea-Barbara-Karst	151829	151867	-3	2.3e-08	ycf2	ycf2	TATTTATGCTAATGACGATATTGATACTAGTGACGATAT	ATATCGTCACTAGCATCAATATCGTCACTAGCATCAATA
R34	39	P	Bougainvillea-Barbara-Karst	44347	44385	Bougainvillea-Barbara-Karst	144568	144606	-3	2.3e-08	_	_	CAGAACCGTACGTGAAATTTTCATCTCATACGGCTCCTC	GAGGAGCCGTATGAGGTGAAAATCTCATGTACGGTTCTG
R23	42	F	Bougainvillea-Barbara-Karst	44344	44385	Bougainvillea-Barbara-Karst	121478	121519	-3	4.51e-10	_	_	TTCCAGAACCGTACGTGAAATTTTCATCTCATACGGCTCCTC	TTACAGAACCGTACGTGAGATTTTCACCTCATACGGCTCCTC
R24	42	F	Bougainvillea-Barbara-Karst	44344	44385	Bougainvillea-Barbara-Karst	125189	125230	-3	4.51e-10	_	_	TTCCAGAACCGTACGTGAAATTTTCATCTCATACGGCTCCTC	TTACAGAACCGTACGTGAGATTTTCACCTCATACGGCTCCTC
R25	42	F	Bougainvillea-Barbara-Karst	99312	99353	Bougainvillea-Barbara-Karst	121479	121520	-1	1.83e-13	_	_	TACAGAACCGTACATGAGATTTTCACCTCATACGGCTCCTCG	TACAGAACCGTACGTGAGATTTTCACCTCATACGGCTCCTCG
R26	42	F	Bougainvillea-Barbara-Karst	99312	99353	Bougainvillea-Barbara-Karst	125190	125231	-1	1.83e-13	_	_	TACAGAACCGTACATGAGATTTTCACCTCATACGGCTCCTCG	TACAGAACCGTACGTGAGATTTTCACCTCATACGGCTCCTCG
R27	42	P	Bougainvillea-Barbara-Karst	121479	121520	Bougainvillea-Barbara-Karst	144567	144608	-1	1.83e-13	_	_	TACAGAACCGTACGTGAGATTTTCACCTCATACGGCTCCTCG	CGAGGAGCCGTATGAGGTGAAAATCTCATGTACGGTTCTGTA
R28	42	P	Bougainvillea-Barbara-Karst	125190	125231	Bougainvillea-Barbara-Karst	144567	144608	-1	1.83e-13	_	_	TACAGAACCGTACGTGAGATTTTCACCTCATACGGCTCCTCG	CGAGGAGCCGTATGAGGTGAAAATCTCATGTACGGTTCTGTA
R20	43	F	Bougainvillea-Barbara-Karst	108380	108422	Bougainvillea-Barbara-Karst	135498	135540	-3	1.21e-10	_	_	TCATTCTTATTACTTTTTCATATTGAAAAAGTAATAAGAATGA	TCATTCTTATTACTTTTTCAATATGAAAAAGTAATAAGAATGA
R21	43	P	Bougainvillea-Barbara-Karst	135498	135540	Bougainvillea-Barbara-Karst	135498	135540	-3	1.21e-10	_	_	TCATTCTTATTACTTTTTCAATATGAAAAAGTAATAAGAATGA	TCATTCTTATTACTTTTTCAATATGAAAAAGTAATAAGAATGA
R22	43	P	Bougainvillea-Barbara-Karst	108380	108422	Bougainvillea-Barbara-Karst	108380	108422	-3	1.21e-10	_	_	TCATTCTTATTACTTTTTCATATTGAAAAAGTAATAAGAATGA	TCATTCTTATTACTTTTTCATATTGAAAAAGTAATAAGAATGA
R19	45	P	Bougainvillea-Barbara-Karst	53723	53767	Bougainvillea-Barbara-Karst	53723	53767	-1	3.07e-15	_	_	CTATTTTTATTTGTATTTGATTGAATCAAATACAAATAAAAATAG	CTATTTTTATTTGTATTTGATTGAATCAAATACAAATAAAAATAG
R18	48	F	Bougainvillea-Barbara-Karst	120497	120544	Bougainvillea-Barbara-Karst	124210	124257	0	3.56e-19	ndhI	_	ATTCCGAAATCAATACTGTAATTAAGCAATCGTTTCTTTCGAATATCC	ATTCCGAAATCAATACTGTAATTAAGCAATCGTTTCTTTCGAATATCC
R17	50	P	Bougainvillea-Barbara-Karst	118152	118201	Bougainvillea-Barbara-Karst	118152	118201	0	2.22e-20	ndhD	ndhD	AAAACCCCGTACCCGAAAAGAAATATATTTCTTTTCGGGTACGGGGTTTT	AAAACCCCGTACCCGAAAAGAAATATATTTCTTTTCGGGTACGGGGTTTT
R13	53	F	Bougainvillea-Barbara-Karst	151825	151877	Bougainvillea-Barbara-Karst	151843	151895	-3	2.2e-16	ycf2	ycf2	ATCGATATCGTCACTAGCATCAATATCGTCACTAGCATCAATATCGTCACTAG	ATCAATATCGTCACTAGCATCAATATCGTCACTAGTATCAATATCGTCATTAG
R14	53	F	Bougainvillea-Barbara-Karst	92025	92077	Bougainvillea-Barbara-Karst	92043	92095	-3	2.2e-16	ycf2	ycf2	CTAATGACGATATTGATACTAGTGACGATATTGATGCTAGTGACGATATTGAT	CTAGTGACGATATTGATGCTAGTGACGATATTGATGCTAGTGACGATATCGAT
R15	53	P	Bougainvillea-Barbara-Karst	92043	92095	Bougainvillea-Barbara-Karst	151843	151895	-3	2.2e-16	ycf2	ycf2	CTAGTGACGATATTGATGCTAGTGACGATATTGATGCTAGTGACGATATCGAT	ATCAATATCGTCACTAGCATCAATATCGTCACTAGTATCAATATCGTCATTAG
R16	53	P	Bougainvillea-Barbara-Karst	92025	92077	Bougainvillea-Barbara-Karst	151825	151877	-3	2.2e-16	ycf2	ycf2	CTAATGACGATATTGATACTAGTGACGATATTGATGCTAGTGACGATATTGAT	ATCGATATCGTCACTAGCATCAATATCGTCACTAGCATCAATATCGTCACTAG
R12	58	F	Bougainvillea-Barbara-Karst	120487	120544	Bougainvillea-Barbara-Karst	124200	124257	-1	5.9e-23	ndhI	_	AAATATACAGATTCCGAAATCAATACTGTAATTAAGCAATCGTTTCTTTCGAATATCC	AAATATACAAATTCCGAAATCAATACTGTAATTAAGCAATCGTTTCTTTCGAATATCC
R11	102	F	Bougainvillea-Barbara-Karst	122905	123006	Bougainvillea-Barbara-Karst	126616	126717	-2	5.08e-47	_	ndhA	AATCACCAGTACACCTATTGTGATTCCCAATACGAGAATCACAATAGGTACAAGCATCCATATAGTGCCATAAATGTCCTTTAAGGATTCCAACCTAGAAAA	AATGACCAGTACACCTATTGTGATTCCCAATACGAGAATCACAATAGGTACAAGCATCCATATAGTGCCATAAATCTCCTTTAAGGATTCCAACCTAGAAAA
R10	134	F	Bougainvillea-Barbara-Karst	120411	120544	Bougainvillea-Barbara-Karst	124124	124257	-2	4.76e-66	ndhI	_	GATCATAAGTAGAAAGCTCATATTCTTCAGTCATTGATAAACAATTTGTTGGACAATACTCAACACAATTACCACAAAATATACAGATTCCGAAATCAATACTGTAATTAAGCAATCGTTTCTTTCGAATATCC	GATCATAAGTAGAAAGCTCATATTCTTCAGTCATTGATAAACAATTTGTTGGACAATACTCAACACAATTACCACGAAATATACAAATTCCGAAATCAATACTGTAATTAAGCAATCGTTTCTTTCGAATATCC
R9	144	F	Bougainvillea-Barbara-Karst	122863	123006	Bougainvillea-Barbara-Karst	126574	126717	-3	7.45e-70	_	ndhA	ACGTTGTTGTATACTTGCGGATATTTCTCTTTCTAACCACATAATCACCAGTACACCTATTGTGATTCCCAATACGAGAATCACAATAGGTACAAGCATCCATATAGTGCCATAAATGTCCTTTAAGGATTCCAACCTAGAAAA	ACGTTGTTGTATACTTGCGGATATTTCTCTTTCTAACCACACAATGACCAGTACACCTATTGTGATTCCCAATACGAGAATCACAATAGGTACAAGCATCCATATAGTGCCATAAATCTCCTTTAAGGATTCCAACCTAGAAAA
R8	170	F	Bougainvillea-Barbara-Karst	120326	120495	Bougainvillea-Barbara-Karst	124039	124208	-3	2.73e-85	ndhI	_	TTCAAAATTGTTCGAATTGTGTAATCATCCGTTATTGATATTGGTAAACGACCCAGAGCAATTTGATTATAATTTAATTCGTGACGATCATAAGTAGAAAGCTCATATTCTTCAGTCATTGATAAACAATTTGTTGGACAATACTCAACACAATTACCACAAAATATACA	TTCAAAATTGTTTGAATTGTGTAATCATCCGTTATTGATATTGGTAAACGACCCAGAGCAATTTGATTATAATTTAATTCGTGATGATCATAAGTAGAAAGCTCATATTCTTCAGTCATTGATAAACAATTTGTTGGACAATACTCAACACAATTACCACGAAATATACA
R7	176	F	Bougainvillea-Barbara-Karst	122686	122861	Bougainvillea-Barbara-Karst	126397	126572	-3	7.4e-89	_	ndhA	ATAGCCAAAAGGAATTACTGAATAACTTAGTAAAATTGATATGACTGCTAGAGAGGGCCCGATACTAAATAAACGCATATTCCTTATAGATGGAAGAAGGTTCTCTTTAAAAAGTAGTTTTGTCCCATCTGCCAGAGCTTGAAGAATTCCCAACGGACCGGCGTATTCAGGTCCAA	ATAGCCAAAAGGAATTACTGAATAACTTAGTAAAATTGATATGACTGCTAGAGAGGGCCCGATACTAAATAAACGCATATCCCCTCTAGATGGAAGAAGGTTCTCTTTAAAAAGTAGTTTTGTCCCATCTGCCAGAGCTTGAAGAATTCCCAACGGACCGGCGTATTCAGGTCCAA
R6	206	F	Bougainvillea-Barbara-Karst	120339	120544	Bougainvillea-Barbara-Karst	124052	124257	-3	1.03e-106	ndhI	_	GAATTGTGTAATCATCCGTTATTGATATTGGTAAACGACCCAGAGCAATTTGATTATAATTTAATTCGTGACGATCATAAGTAGAAAGCTCATATTCTTCAGTCATTGATAAACAATTTGTTGGACAATACTCAACACAATTACCACAAAATATACAGATTCCGAAATCAATACTGTAATTAAGCAATCGTTTCTTTCGAATATCC	GAATTGTGTAATCATCCGTTATTGATATTGGTAAACGACCCAGAGCAATTTGATTATAATTTAATTCGTGATGATCATAAGTAGAAAGCTCATATTCTTCAGTCATTGATAAACAATTTGTTGGACAATACTCAACACAATTACCACGAAATATACAAATTCCGAAATCAATACTGTAATTAAGCAATCGTTTCTTTCGAATATCC
R5	208	F	Bougainvillea-Barbara-Karst	122772	122979	Bougainvillea-Barbara-Karst	126483	126690	-3	6.64e-108	_	ndhA	TAGATGGAAGAAGGTTCTCTTTAAAAAGTAGTTTTGTCCCATCTGCCAGAGCTTGAAGAATTCCCAACGGACCGGCGTATTCAGGTCCAACACGTTGTTGTATACTTGCGGATATTTCTCTTTCTAACCACATAATCACCAGTACACCTATTGTGATTCCCAATACGAGAATCACAATAGGTACAAGCATCCATATAGTGCCATAAAT	TAGATGGAAGAAGGTTCTCTTTAAAAAGTAGTTTTGTCCCATCTGCCAGAGCTTGAAGAATTCCCAACGGACCGGCGTATTCAGGTCCAATACGTTGTTGTATACTTGCGGATATTTCTCTTTCTAACCACACAATGACCAGTACACCTATTGTGATTCCCAATACGAGAATCACAATAGGTACAAGCATCCATATAGTGCCATAAAT
R4	2107	F	Bougainvillea-Barbara-Karst	120578	122684	Bougainvillea-Barbara-Karst	124289	126395	0	0	ndhI	ndhA	ATAGGACATACACGAACACATACTTCACAAGCAATGCATTTATCAAATTCAAAGTGGATTCGACCACGAAAACGCTCCGATGTGATCAATTTTTCATAAGGGTATTGAATAGTTACAGGTAAACGGTTGGCGTGGGATAAGGTAATCATAAAACCTTGACCAATGTACCTTGCCGCCCGTACTGTTTGTTGACCATAATTGATAAATCCGGTTACCATAGGCAACATATAGTCAAAATAAATAAAAAAATTGGATTTTGTTTCTTTCTCTTGTTTGATACAAGCTAACAAATTAAATTTGAATAATTTTTATATTTTATAGAATTTATAATGAAAGGAGTTGGGAAGAAGTTGTTAATAATAGATTACCTAAAGAAATAGGTAAAAGAAATTTCCATCC…	ATAGGACATACACGAACACATACTTCACAAGCAATGCATTTATCAAATTCAAAGTGGATTCGACCACGAAAACGCTCCGATGTGATCAATTTTTCATAAGGGTATTGAATAGTTACAGGTAAACGGTTGGCGTGGGATAAGGTAATCATAAAACCTTGACCAATGTACCTTGCCGCCCGTACTGTTTGTTGACCATAATTGATAAATCCGGTTACCATAGGCAACATATAGTCAAAATAAATAAAAAAATTGGATTTTGTTTCTTTCTCTTGTTTGATACAAGCTAACAAATTAAATTTGAATAATTTTTATATTTTATAGAATTTATAATGAAAGGAGTTGGGAAGAAGTTGTTAATAATAGATTACCTAAAGAAATAGGTAAAAGAAATTTCCATCC…
R3	2116	F	Bougainvillea-Barbara-Karst	120569	122684	Bougainvillea-Barbara-Karst	124280	126395	-1	0	ndhI	ndhA	GGTAGATCGATAGGACATACACGAACACATACTTCACAAGCAATGCATTTATCAAATTCAAAGTGGATTCGACCACGAAAACGCTCCGATGTGATCAATTTTTCATAAGGGTATTGAATAGTTACAGGTAAACGGTTGGCGTGGGATAAGGTAATCATAAAACCTTGACCAATGTACCTTGCCGCCCGTACTGTTTGTTGACCATAATTGATAAATCCGGTTACCATAGGCAACATATAGTCAAAATAAATAAAAAAATTGGATTTTGTTTCTTTCTCTTGTTTGATACAAGCTAACAAATTAAATTTGAATAATTTTTATATTTTATAGAATTTATAATGAAAGGAGTTGGGAAGAAGTTGTTAATAATAGATTACCTAAAGAAATAGGTAAAAGAAA…	GGTAGATCAATAGGACATACACGAACACATACTTCACAAGCAATGCATTTATCAAATTCAAAGTGGATTCGACCACGAAAACGCTCCGATGTGATCAATTTTTCATAAGGGTATTGAATAGTTACAGGTAAACGGTTGGCGTGGGATAAGGTAATCATAAAACCTTGACCAATGTACCTTGCCGCCCGTACTGTTTGTTGACCATAATTGATAAATCCGGTTACCATAGGCAACATATAGTCAAAATAAATAAAAAAATTGGATTTTGTTTCTTTCTCTTGTTTGATACAAGCTAACAAATTAAATTTGAATAATTTTTATATTTTATAGAATTTATAATGAAAGGAGTTGGGAAGAAGTTGTTAATAATAGATTACCTAAAGAAATAGGTAAAAGAAA…
R2	2138	F	Bougainvillea-Barbara-Karst	120547	122684	Bougainvillea-Barbara-Karst	124258	126395	-3	0	ndhI	ndhA	TTCCACTTTCCAATCTACAACAGGTAGATCGATAGGACATACACGAACACATACTTCACAAGCAATGCATTTATCAAATTCAAAGTGGATTCGACCACGAAAACGCTCCGATGTGATCAATTTTTCATAAGGGTATTGAATAGTTACAGGTAAACGGTTGGCGTGGGATAAGGTAATCATAAAACCTTGACCAATGTACCTTGCCGCCCGTACTGTTTGTTGACCATAATTGATAAATCCGGTTACCATAGGCAACATATAGTCAAAATAAATAAAAAAATTGGATTTTGTTTCTTTCTCTTGTTTGATACAAGCTAACAAATTAAATTTGAATAATTTTTATATTTTATAGAATTTATAATGAAAGGAGTTGGGAAGAAGTTGTTAATAATAGATTAC…	TTCCACTTTCCAATCTACAATTGGTAGATCAATAGGACATACACGAACACATACTTCACAAGCAATGCATTTATCAAATTCAAAGTGGATTCGACCACGAAAACGCTCCGATGTGATCAATTTTTCATAAGGGTATTGAATAGTTACAGGTAAACGGTTGGCGTGGGATAAGGTAATCATAAAACCTTGACCAATGTACCTTGCCGCCCGTACTGTTTGTTGACCATAATTGATAAATCCGGTTACCATAGGCAACATATAGTCAAAATAAATAAAAAAATTGGATTTTGTTTCTTTCTCTTGTTTGATACAAGCTAACAAATTAAATTTGAATAATTTTTATATTTTATAGAATTTATAATGAAAGGAGTTGGGAAGAAGTTGTTAATAATAGATTAC…
R1	25377	P	Bougainvillea-Barbara-Karst	85689	111065	Bougainvillea-Barbara-Karst	132855	158231	0	0	ndhF;rps19;ycf1	ycf1	AGATGCCCGAGACCAAGTTACTATTATTTCTTTTTCCGCCTTTGTGTTAAGCTTATCAATTTTTCTTAATAAATGATTCGCTACAAAAGGATTTTTTTTTAGTGAACGTATCACAGTTAATTACTCCTATTTTTTTTTTTAATGTAAAGACGAAGAAACTAATTCTATTTTCTTTCCTATTTACTACGTCGACGAATAATAAGATTATCACTATATTTATTCCTTTTTCTACTTCTTCTTCCAAGTGCAGGATAACCCCAAGGGGTTGTGGGGTTTTTTCTACCAATTGGTGCCCTCCCTTCACCACCCCCGTGGGGATGGTCTACAGGGTTCATAACTACTCCTCTTACTACAGGACGCTTACCTAGCCAACGCTTAGATCCGGCTCTACCCAAACTT…	ATTTACTATTTCGTTTCTTAAGTTGTTCTTTTTTTGTTCATTGGTATAAATCCAATAATTGTACAGTTCATCATAGAATAATTTATCTTTTGTAGACAAAGAAAGATTTCTTTGTATCATTTCCCAGAAAATGGATAAACTGGGTGGATATGTAAAAGAAATTCTTTGTTTTCCATCATTTTGACATGTATAAAAAAAATATTGTGACATTTCATTTCTTATCGGATTTTCAAATCGATTGTTTTTTATATATCGCGTTGGACGATTCCAACGTTTATAGTCGAAAAGAAGAGAAAGAAGGGGTTTTTCAAACCAGAAGAAGTTTTTATTTTCTTCTTTAAGTATTTCGAATTTCGAAATATCTTGATTCCCAGAATAAGAAGTTGGGCTATTTTTATA…

## Sheet: Bougainvillea-glabra-Los-Banos-
ID	Length	Type	Seq_A_id	Repeat_A_start	Repeat_A_end	Seq_B_id	Repeat_B_start	Repeat_B_end	Hamming_Distance	E-value	Gene_A	Gene_B	Repeat_A_seq	Repeat_B_seq
R36	30	F	Bougainvillea-glabra-Los-Banos-Beauty	94720	94749	Bougainvillea-glabra-Los-Banos-Beauty	145455	145484	-1	2.1e-06	_	_	CAATTCCAAGATCTCGGATCGAATCGGTAT	CAATTCCAAGATCTCGGATCGAATCGATAT
R37	30	F	Bougainvillea-glabra-Los-Banos-Beauty	94754	94783	Bougainvillea-glabra-Los-Banos-Beauty	145489	145518	-1	2.1e-06	_	_	ATATCGATTCGATCCGAGATCTTGGAATTG	ATACCGATTCGATCCGAGATCTTGGAATTG
R38	30	F	Bougainvillea-glabra-Los-Banos-Beauty	89085	89114	Bougainvillea-glabra-Los-Banos-Beauty	113954	113983	0	2.33e-08	ycf2	_	GAATTTTTTTACTTATTTCATCTATTCCAT	GAATTTTTTTACTTATTTCATCTATTCCAT
R39	30	F	Bougainvillea-glabra-Los-Banos-Beauty	10126	10155	Bougainvillea-glabra-Los-Banos-Beauty	36918	36947	-3	0.00255	trnG-UCC	trnG-GCC	ACGATGCGGGTTCGATTCCCGCTACCCGCT	AAGACGCGGGTTCGATTCCCGCTATCCGCT
R40	30	F	Bougainvillea-glabra-Los-Banos-Beauty	99341	99370	Bougainvillea-glabra-Los-Banos-Beauty	121507	121536	-2	9.12e-05	_	_	TGAGATTTTCACCTCATACGGCTCCTCGTT	TGAGATTTTCACCTCATACGGCTCCTCGAG
R41	30	P	Bougainvillea-glabra-Los-Banos-Beauty	113954	113983	Bougainvillea-glabra-Los-Banos-Beauty	151124	151153	0	2.33e-08	_	ycf2	GAATTTTTTTACTTATTTCATCTATTCCAT	ATGGAATAGATGAAATAAGTAAAAAAATTC
R42	30	P	Bougainvillea-glabra-Los-Banos-Beauty	145455	145484	Bougainvillea-glabra-Los-Banos-Beauty	145489	145518	-1	2.1e-06	_	_	CAATTCCAAGATCTCGGATCGAATCGATAT	ATACCGATTCGATCCGAGATCTTGGAATTG
R43	30	P	Bougainvillea-glabra-Los-Banos-Beauty	121507	121536	Bougainvillea-glabra-Los-Banos-Beauty	140868	140897	-2	9.12e-05	_	_	TGAGATTTTCACCTCATACGGCTCCTCGAG	AACGAGGAGCCGTATGAGGTGAAAATCTCA
R44	30	P	Bougainvillea-glabra-Los-Banos-Beauty	94720	94749	Bougainvillea-glabra-Los-Banos-Beauty	94754	94783	-1	2.1e-06	_	_	CAATTCCAAGATCTCGGATCGAATCGGTAT	ATATCGATTCGATCCGAGATCTTGGAATTG
R45	30	P	Bougainvillea-glabra-Los-Banos-Beauty	46215	46244	Bougainvillea-glabra-Los-Banos-Beauty	70648	70677	-3	0.00255	_	_	TCCTTCTTTTTTTTTTTATTTTGATATATT	AATATATCAAAAAAAAAAAAAAAAGAATGT
R46	30	P	Bougainvillea-glabra-Los-Banos-Beauty	66592	66621	Bougainvillea-glabra-Los-Banos-Beauty	66595	66624	-3	0.00255	_	_	ACGAAGTACGAGATAATTTATCTCGTACTT	AAGTACGAGATAATTTATCTCGTACTTTTT
R47	30	P	Bougainvillea-glabra-Los-Banos-Beauty	8338	8367	Bougainvillea-glabra-Los-Banos-Beauty	46103	46132	0	2.33e-08	trnS-GCU	trnS-GGA	ACGGAAAGAGAGGGATTCGAACCCTCGGTA	TACCGAGGGTTCGAATCCCTCTCTTTCCGT
R48	30	P	Bougainvillea-glabra-Los-Banos-Beauty	35901	35930	Bougainvillea-glabra-Los-Banos-Beauty	46103	46132	-3	0.00255	trnS-UGA	trnS-GGA	AAGGAGAGAGAGGGATTCGAACCCTCGATA	TACCGAGGGTTCGAATCCCTCTCTTTCCGT
R31	31	F	Bougainvillea-glabra-Los-Banos-Beauty	43376	43406	Bougainvillea-glabra-Los-Banos-Beauty	99351	99381	-3	0.000707	_	_	ACCTCATACGGCTCCTCAGTCAATTCTTTTG	ACCTCATACGGCTCCTCGTTCAATTCTTTCG
R34	31	P	Bougainvillea-glabra-Los-Banos-Beauty	43376	43406	Bougainvillea-glabra-Los-Banos-Beauty	140857	140887	-3	0.000707	_	_	ACCTCATACGGCTCCTCAGTCAATTCTTTTG	CGAAAGAATTGAACGAGGAGCCGTATGAGGT
R35	31	P	Bougainvillea-glabra-Los-Banos-Beauty	73112	73142	Bougainvillea-glabra-Los-Banos-Beauty	73112	73142	-3	0.000707	_	_	TTTTTTTTTTTATTTTAAATGAAAAAAAAAA	TTTTTTTTTTTATTTTAAATGAAAAAAAAAA
R32	31	R	Bougainvillea-glabra-Los-Banos-Beauty	69328	69358	Bougainvillea-glabra-Los-Banos-Beauty	69330	69360	-3	0.000707	_	_	TCATTATATAATTATTTATATTAATATATTA	ATTATATAATTATTTATATTAATATATTATT
R33	31	R	Bougainvillea-glabra-Los-Banos-Beauty	49539	49569	Bougainvillea-glabra-Los-Banos-Beauty	49543	49573	-3	0.000707	_	_	TTGATTATATATTTTTTCTTTTTTATTTATT	TTATATATTTTTTCTTTTTTATTTATTTGTT
R29	32	F	Bougainvillea-glabra-Los-Banos-Beauty	8336	8367	Bougainvillea-glabra-Los-Banos-Beauty	35899	35930	-3	0.000195	trnS-GCU	trnS-UGA	AAACGGAAAGAGAGGGATTCGAACCCTCGGTA	AAAAGGAGAGAGAGGGATTCGAACCCTCGATA
R30	32	F	Bougainvillea-glabra-Los-Banos-Beauty	39181	39212	Bougainvillea-glabra-Los-Banos-Beauty	41405	41436	-3	0.000195	psaB	psaA	GCAATAGCTAAATGATGATGAGCAATATCAGT	GCAATAGCTAAATGATGGTGTGCAATATCGGT
R25	34	F	Bougainvillea-glabra-Los-Banos-Beauty	108062	108095	Bougainvillea-glabra-Los-Banos-Beauty	108094	108127	-3	1.47e-05	_	_	CATTGTTCAATTCTTTGACAACACGAAAAAACCA	CATTGTTCAACTCTTTGACAACATGAAAAATCCA
R26	34	F	Bougainvillea-glabra-Los-Banos-Beauty	132111	132144	Bougainvillea-glabra-Los-Banos-Beauty	132143	132176	-3	1.47e-05	_	_	TGGATTTTTCATGTTGTCAAAGAGTTGAACAATG	TGGTTTTTTCGTGTTGTCAAAGAATTGAACAATG
R27	34	P	Bougainvillea-glabra-Los-Banos-Beauty	108094	108127	Bougainvillea-glabra-Los-Banos-Beauty	132143	132176	-3	1.47e-05	_	_	CATTGTTCAACTCTTTGACAACATGAAAAATCCA	TGGTTTTTTCGTGTTGTCAAAGAATTGAACAATG
R28	34	P	Bougainvillea-glabra-Los-Banos-Beauty	108062	108095	Bougainvillea-glabra-Los-Banos-Beauty	132111	132144	-3	1.47e-05	_	_	CATTGTTCAATTCTTTGACAACACGAAAAAACCA	TGGATTTTTCATGTTGTCAAAGAGTTGAACAATG
R21	35	F	Bougainvillea-glabra-Los-Banos-Beauty	92050	92084	Bougainvillea-glabra-Los-Banos-Beauty	92068	92102	-1	2.39e-09	ycf2	ycf2	CTAGTGACGATATTGATGCTAGTGACGATATTGAT	CTAGTGACGATATTGATGCTAGTGACGATATCGAT
R22	35	P	Bougainvillea-glabra-Los-Banos-Beauty	92068	92102	Bougainvillea-glabra-Los-Banos-Beauty	148154	148188	-1	2.39e-09	ycf2	ycf2	CTAGTGACGATATTGATGCTAGTGACGATATCGAT	ATCAATATCGTCACTAGCATCAATATCGTCACTAG
R23	35	P	Bougainvillea-glabra-Los-Banos-Beauty	92050	92084	Bougainvillea-glabra-Los-Banos-Beauty	148136	148170	-1	2.39e-09	ycf2	ycf2	CTAGTGACGATATTGATGCTAGTGACGATATTGAT	ATCGATATCGTCACTAGCATCAATATCGTCACTAG
R24	35	P	Bougainvillea-glabra-Los-Banos-Beauty	8707	8741	Bougainvillea-glabra-Los-Banos-Beauty	8707	8741	-1	2.39e-09	_	_	ATAATATATAATTTATATTATAAATTATATATTAT	ATAATATATAATTTATATTATAAATTATATATTAT
R20	37	P	Bougainvillea-glabra-Los-Banos-Beauty	47176	47212	Bougainvillea-glabra-Los-Banos-Beauty	47176	47212	-1	1.58e-10	_	_	ATCTCATTATTTATTGTAATACAATAAATAATGAGAT	ATCTCATTATTTATTGTAATACAATAAATAATGAGAT
R14	39	F	Bougainvillea-glabra-Los-Banos-Beauty	148140	148178	Bougainvillea-glabra-Los-Banos-Beauty	148176	148214	-3	2.19e-08	ycf2	ycf2	ATATCGTCACTAGCATCAATATCGTCACTAGCATCAATA	ATATCGTCACTAGTATCAATATCGTCATTAGCATAAATA
R15	39	F	Bougainvillea-glabra-Los-Banos-Beauty	44355	44393	Bougainvillea-glabra-Los-Banos-Beauty	99329	99367	-3	2.19e-08	_	_	CAGAACCGTACGTGAAATTTTCATCTCATACGGCTCCTC	CAGAACCGTACATGAGATTTTCACCTCATACGGCTCCTC
R16	39	F	Bougainvillea-glabra-Los-Banos-Beauty	92024	92062	Bougainvillea-glabra-Los-Banos-Beauty	92060	92098	-3	2.19e-08	ycf2	ycf2	TATTTATGCTAATGACGATATTGATACTAGTGACGATAT	TATTGATGCTAGTGACGATATTGATGCTAGTGACGATAT
R17	39	P	Bougainvillea-glabra-Los-Banos-Beauty	92060	92098	Bougainvillea-glabra-Los-Banos-Beauty	148176	148214	-3	2.19e-08	ycf2	ycf2	TATTGATGCTAGTGACGATATTGATGCTAGTGACGATAT	ATATCGTCACTAGTATCAATATCGTCATTAGCATAAATA
R18	39	P	Bougainvillea-glabra-Los-Banos-Beauty	92024	92062	Bougainvillea-glabra-Los-Banos-Beauty	148140	148178	-3	2.19e-08	ycf2	ycf2	TATTTATGCTAATGACGATATTGATACTAGTGACGATAT	ATATCGTCACTAGCATCAATATCGTCACTAGCATCAATA
R19	39	P	Bougainvillea-glabra-Los-Banos-Beauty	44355	44393	Bougainvillea-glabra-Los-Banos-Beauty	140871	140909	-3	2.19e-08	_	_	CAGAACCGTACGTGAAATTTTCATCTCATACGGCTCCTC	GAGGAGCCGTATGAGGTGAAAATCTCATGTACGGTTCTG
R11	42	F	Bougainvillea-glabra-Los-Banos-Beauty	44352	44393	Bougainvillea-glabra-Los-Banos-Beauty	121492	121533	-3	4.31e-10	_	_	TTCCAGAACCGTACGTGAAATTTTCATCTCATACGGCTCCTC	TTACAGAACCGTACGTGAGATTTTCACCTCATACGGCTCCTC
R12	42	F	Bougainvillea-glabra-Los-Banos-Beauty	99327	99368	Bougainvillea-glabra-Los-Banos-Beauty	121493	121534	-1	1.75e-13	_	_	TACAGAACCGTACATGAGATTTTCACCTCATACGGCTCCTCG	TACAGAACCGTACGTGAGATTTTCACCTCATACGGCTCCTCG
R13	42	P	Bougainvillea-glabra-Los-Banos-Beauty	121493	121534	Bougainvillea-glabra-Los-Banos-Beauty	140870	140911	-1	1.75e-13	_	_	TACAGAACCGTACGTGAGATTTTCACCTCATACGGCTCCTCG	CGAGGAGCCGTATGAGGTGAAAATCTCATGTACGGTTCTGTA
R8	43	F	Bougainvillea-glabra-Los-Banos-Beauty	108395	108437	Bougainvillea-glabra-Los-Banos-Beauty	131801	131843	-3	1.16e-10	_	_	TCATTCTTATTACTTTTTCATATTGAAAAAGTAATAAGAATGA	TCATTCTTATTACTTTTTCAATATGAAAAAGTAATAAGAATGA
R9	43	P	Bougainvillea-glabra-Los-Banos-Beauty	131801	131843	Bougainvillea-glabra-Los-Banos-Beauty	131801	131843	-3	1.16e-10	_	_	TCATTCTTATTACTTTTTCAATATGAAAAAGTAATAAGAATGA	TCATTCTTATTACTTTTTCAATATGAAAAAGTAATAAGAATGA
R10	43	P	Bougainvillea-glabra-Los-Banos-Beauty	108395	108437	Bougainvillea-glabra-Los-Banos-Beauty	108395	108437	-3	1.16e-10	_	_	TCATTCTTATTACTTTTTCATATTGAAAAAGTAATAAGAATGA	TCATTCTTATTACTTTTTCATATTGAAAAAGTAATAAGAATGA
R7	45	P	Bougainvillea-glabra-Los-Banos-Beauty	53731	53775	Bougainvillea-glabra-Los-Banos-Beauty	53731	53775	-1	2.93e-15	_	_	CTATTTTTATTTGTATTTGATTGAATCAAATACAAATAAAAATAG	CTATTTTTATTTGTATTTGATTGAATCAAATACAAATAAAAATAG
R6	50	P	Bougainvillea-glabra-Los-Banos-Beauty	118166	118215	Bougainvillea-glabra-Los-Banos-Beauty	118166	118215	0	2.12e-20	ndhD	ndhD	AAAACCCCGTACCCGAAAAGAAATATATTTCTTTTCGGGTACGGGGTTTT	AAAACCCCGTACCCGAAAAGAAATATATTTCTTTTCGGGTACGGGGTTTT
R2	53	F	Bougainvillea-glabra-Los-Banos-Beauty	148136	148188	Bougainvillea-glabra-Los-Banos-Beauty	148154	148206	-3	2.09e-16	ycf2	ycf2	ATCGATATCGTCACTAGCATCAATATCGTCACTAGCATCAATATCGTCACTAG	ATCAATATCGTCACTAGCATCAATATCGTCACTAGTATCAATATCGTCATTAG
R3	53	F	Bougainvillea-glabra-Los-Banos-Beauty	92032	92084	Bougainvillea-glabra-Los-Banos-Beauty	92050	92102	-3	2.09e-16	ycf2	ycf2	CTAATGACGATATTGATACTAGTGACGATATTGATGCTAGTGACGATATTGAT	CTAGTGACGATATTGATGCTAGTGACGATATTGATGCTAGTGACGATATCGAT
R4	53	P	Bougainvillea-glabra-Los-Banos-Beauty	92050	92102	Bougainvillea-glabra-Los-Banos-Beauty	148154	148206	-3	2.09e-16	ycf2	ycf2	CTAGTGACGATATTGATGCTAGTGACGATATTGATGCTAGTGACGATATCGAT	ATCAATATCGTCACTAGCATCAATATCGTCACTAGTATCAATATCGTCATTAG
R5	53	P	Bougainvillea-glabra-Los-Banos-Beauty	92032	92084	Bougainvillea-glabra-Los-Banos-Beauty	148136	148188	-3	2.09e-16	ycf2	ycf2	CTAATGACGATATTGATACTAGTGACGATATTGATGCTAGTGACGATATTGAT	ATCGATATCGTCACTAGCATCAATATCGTCACTAGCATCAATATCGTCACTAG
R1	25385	P	Bougainvillea-glabra-Los-Banos-Beauty	85696	111080	Bougainvillea-glabra-Los-Banos-Beauty	129158	154542	0	0	ndhF;rps19;ycf1	ycf1	AGATGCCCGAGACCAAGTTACTATTATTTCTTTTTCCGCCTTTGTGTTAAGCTTATCAATTTTTCTTAATAAATGATTCGCTACAAAAGGATTTTTTTTTAGTGAACGTATCACAGTTAATTACTCCTATTTTTTTTTTTAATGTAAAGACGAAGAAACTAATTCTATTTTCTTTCCTATTTACTACGTCGACGAATAATAAGATTATCACTATATTTATTCCTTTTTCTACTTCTTCTTCCAAGTGCAGGATAACCCCAAGGGGTTGTGGGGTTTTTTCTACCAATTGGTGCCCTCCCTTCACCACCCCCGTGGGGATGGTCTACAGGGTTCATAACTACTCCTCTTACTACAGGACGCTTACCTAGCCAACGCTTAGATCCGGCTCTACCCAAACTT…	ATTTACTATTTCGTTTCTTAAGTTGTTCTTTTTTTGTTCATTGGTATAAATCCAATAATTGTACAGTTCATCATAGAATAATTTATCTTTTGTAGACAAAGAAAGATTTCTTTGTATCATTTCCCAGAAAATGGATAAACTGGGTGGATATGTAAAAGAAATTCTTTGTTTTCCATCATTTTGACATGTATAAAAAAAATATTGTGACATTTCATTTCTTATCGGATTTTCAAATCGATTGTTTTTTATATATCGCGTTGGACGATTCCAACGTTTATAGTCGAAAAGAAGAGAAAGAAGGGGTTTTTCAAACCAGAAGAAGTTTTTATTTTCTTCTTTAAGTATTTCGAATTTCGAAATATCTTGATTCCCAGAATAAGAAGTTGGGCTATTTTTATA…

## Sheet: Bougainvillea-glabra-White-Stri
ID	Length	Type	Seq_A_id	Repeat_A_start	Repeat_A_end	Seq_B_id	Repeat_B_start	Repeat_B_end	Hamming_Distance	E-value	Gene_A	Gene_B	Repeat_A_seq	Repeat_B_seq
R36	30	F	Bougainvillea-glabra-White-Stripe	94713	94742	Bougainvillea-glabra-White-Stripe	145433	145462	-1	2.1e-06	_	_	CAATTCCAAGATCTCGGATCGAATCGGTAT	CAATTCCAAGATCTCGGATCGAATCGATAT
R37	30	F	Bougainvillea-glabra-White-Stripe	94747	94776	Bougainvillea-glabra-White-Stripe	145467	145496	-1	2.1e-06	_	_	ATATCGATTCGATCCGAGATCTTGGAATTG	ATACCGATTCGATCCGAGATCTTGGAATTG
R38	30	F	Bougainvillea-glabra-White-Stripe	89078	89107	Bougainvillea-glabra-White-Stripe	113939	113968	0	2.33e-08	ycf2	_	GAATTTTTTTACTTATTTCATCTATTCCAT	GAATTTTTTTACTTATTTCATCTATTCCAT
R39	30	F	Bougainvillea-glabra-White-Stripe	10128	10157	Bougainvillea-glabra-White-Stripe	36910	36939	-3	0.00255	trnG-UCC	trnG-GCC	ACGATGCGGGTTCGATTCCCGCTACCCGCT	AAGACGCGGGTTCGATTCCCGCTATCCGCT
R40	30	F	Bougainvillea-glabra-White-Stripe	99326	99355	Bougainvillea-glabra-White-Stripe	121493	121522	-2	9.12e-05	_	_	TGAGATTTTCACCTCATACGGCTCCTCGTT	TGAGATTTTCACCTCATACGGCTCCTCGAG
R41	30	P	Bougainvillea-glabra-White-Stripe	113939	113968	Bougainvillea-glabra-White-Stripe	151102	151131	0	2.33e-08	_	ycf2	GAATTTTTTTACTTATTTCATCTATTCCAT	ATGGAATAGATGAAATAAGTAAAAAAATTC
R42	30	P	Bougainvillea-glabra-White-Stripe	145433	145462	Bougainvillea-glabra-White-Stripe	145467	145496	-1	2.1e-06	_	_	CAATTCCAAGATCTCGGATCGAATCGATAT	ATACCGATTCGATCCGAGATCTTGGAATTG
R43	30	P	Bougainvillea-glabra-White-Stripe	121493	121522	Bougainvillea-glabra-White-Stripe	140854	140883	-2	9.12e-05	_	_	TGAGATTTTCACCTCATACGGCTCCTCGAG	AACGAGGAGCCGTATGAGGTGAAAATCTCA
R44	30	P	Bougainvillea-glabra-White-Stripe	94713	94742	Bougainvillea-glabra-White-Stripe	94747	94776	-1	2.1e-06	_	_	CAATTCCAAGATCTCGGATCGAATCGGTAT	ATATCGATTCGATCCGAGATCTTGGAATTG
R45	30	P	Bougainvillea-glabra-White-Stripe	46207	46236	Bougainvillea-glabra-White-Stripe	70640	70669	-3	0.00255	_	_	TCCTTCTTTTTTTTTTTATTTTGATATATT	AATATATCAAAAAAAAAAAAAAAAGAATGT
R46	30	P	Bougainvillea-glabra-White-Stripe	66584	66613	Bougainvillea-glabra-White-Stripe	66587	66616	-3	0.00255	_	_	ACGAAGTACGAGATAATTTATCTCGTACTT	AAGTACGAGATAATTTATCTCGTACTTTTT
R47	30	P	Bougainvillea-glabra-White-Stripe	8339	8368	Bougainvillea-glabra-White-Stripe	46095	46124	0	2.33e-08	trnS-GCU	trnS-GGA	ACGGAAAGAGAGGGATTCGAACCCTCGGTA	TACCGAGGGTTCGAATCCCTCTCTTTCCGT
R48	30	P	Bougainvillea-glabra-White-Stripe	35893	35922	Bougainvillea-glabra-White-Stripe	46095	46124	-3	0.00255	trnS-UGA	trnS-GGA	AAGGAGAGAGAGGGATTCGAACCCTCGATA	TACCGAGGGTTCGAATCCCTCTCTTTCCGT
R31	31	F	Bougainvillea-glabra-White-Stripe	43368	43398	Bougainvillea-glabra-White-Stripe	99336	99366	-3	0.000707	_	_	ACCTCATACGGCTCCTCAGTCAATTCTTTTG	ACCTCATACGGCTCCTCGTTCAATTCTTTCG
R34	31	P	Bougainvillea-glabra-White-Stripe	43368	43398	Bougainvillea-glabra-White-Stripe	140843	140873	-3	0.000707	_	_	ACCTCATACGGCTCCTCAGTCAATTCTTTTG	CGAAAGAATTGAACGAGGAGCCGTATGAGGT
R35	31	P	Bougainvillea-glabra-White-Stripe	73104	73134	Bougainvillea-glabra-White-Stripe	73104	73134	-3	0.000707	_	_	TTTTTTTTTTTATTTTAAATGAAAAAAAAAA	TTTTTTTTTTTATTTTAAATGAAAAAAAAAA
R32	31	R	Bougainvillea-glabra-White-Stripe	69320	69350	Bougainvillea-glabra-White-Stripe	69322	69352	-3	0.000707	_	_	TCATTATATAATTATTTATATTAATATATTA	ATTATATAATTATTTATATTAATATATTATT
R33	31	R	Bougainvillea-glabra-White-Stripe	49531	49561	Bougainvillea-glabra-White-Stripe	49535	49565	-3	0.000707	_	_	TTGATTATATATTTTTTCTTTTTTATTTATT	TTATATATTTTTTCTTTTTTATTTATTTGTT
R29	32	F	Bougainvillea-glabra-White-Stripe	8337	8368	Bougainvillea-glabra-White-Stripe	35891	35922	-3	0.000195	trnS-GCU	trnS-UGA	AAACGGAAAGAGAGGGATTCGAACCCTCGGTA	AAAAGGAGAGAGAGGGATTCGAACCCTCGATA
R30	32	F	Bougainvillea-glabra-White-Stripe	39173	39204	Bougainvillea-glabra-White-Stripe	41397	41428	-3	0.000195	psaB	psaA	GCAATAGCTAAATGATGATGAGCAATATCAGT	GCAATAGCTAAATGATGGTGTGCAATATCGGT
R25	34	F	Bougainvillea-glabra-White-Stripe	108047	108080	Bougainvillea-glabra-White-Stripe	108079	108112	-3	1.47e-05	_	_	CATTGTTCAATTCTTTGACAACACGAAAAAACCA	CATTGTTCAACTCTTTGACAACATGAAAAATCCA
R26	34	F	Bougainvillea-glabra-White-Stripe	132097	132130	Bougainvillea-glabra-White-Stripe	132129	132162	-3	1.47e-05	_	_	TGGATTTTTCATGTTGTCAAAGAGTTGAACAATG	TGGTTTTTTCGTGTTGTCAAAGAATTGAACAATG
R27	34	P	Bougainvillea-glabra-White-Stripe	108079	108112	Bougainvillea-glabra-White-Stripe	132129	132162	-3	1.47e-05	_	_	CATTGTTCAACTCTTTGACAACATGAAAAATCCA	TGGTTTTTTCGTGTTGTCAAAGAATTGAACAATG
R28	34	P	Bougainvillea-glabra-White-Stripe	108047	108080	Bougainvillea-glabra-White-Stripe	132097	132130	-3	1.47e-05	_	_	CATTGTTCAATTCTTTGACAACACGAAAAAACCA	TGGATTTTTCATGTTGTCAAAGAGTTGAACAATG
R21	35	F	Bougainvillea-glabra-White-Stripe	92043	92077	Bougainvillea-glabra-White-Stripe	92061	92095	-1	2.39e-09	ycf2	ycf2	CTAGTGACGATATTGATGCTAGTGACGATATTGAT	CTAGTGACGATATTGATGCTAGTGACGATATCGAT
R22	35	P	Bougainvillea-glabra-White-Stripe	92061	92095	Bougainvillea-glabra-White-Stripe	148132	148166	-1	2.39e-09	ycf2	ycf2	CTAGTGACGATATTGATGCTAGTGACGATATCGAT	ATCAATATCGTCACTAGCATCAATATCGTCACTAG
R23	35	P	Bougainvillea-glabra-White-Stripe	92043	92077	Bougainvillea-glabra-White-Stripe	148114	148148	-1	2.39e-09	ycf2	ycf2	CTAGTGACGATATTGATGCTAGTGACGATATTGAT	ATCGATATCGTCACTAGCATCAATATCGTCACTAG
R24	35	P	Bougainvillea-glabra-White-Stripe	8708	8742	Bougainvillea-glabra-White-Stripe	8708	8742	-1	2.39e-09	_	_	ATAATATATAATTTATATTATAAATTATATATTAT	ATAATATATAATTTATATTATAAATTATATATTAT
R20	37	P	Bougainvillea-glabra-White-Stripe	47168	47204	Bougainvillea-glabra-White-Stripe	47168	47204	-1	1.58e-10	_	_	ATCTCATTATTTATTGTAATACAATAAATAATGAGAT	ATCTCATTATTTATTGTAATACAATAAATAATGAGAT
R14	39	F	Bougainvillea-glabra-White-Stripe	148118	148156	Bougainvillea-glabra-White-Stripe	148154	148192	-3	2.19e-08	ycf2	ycf2	ATATCGTCACTAGCATCAATATCGTCACTAGCATCAATA	ATATCGTCACTAGTATCAATATCGTCATTAGCATAAATA
R15	39	F	Bougainvillea-glabra-White-Stripe	44347	44385	Bougainvillea-glabra-White-Stripe	99314	99352	-3	2.19e-08	_	_	CAGAACCGTACGTGAAATTTTCATCTCATACGGCTCCTC	CAGAACCGTACATGAGATTTTCACCTCATACGGCTCCTC
R16	39	F	Bougainvillea-glabra-White-Stripe	92017	92055	Bougainvillea-glabra-White-Stripe	92053	92091	-3	2.19e-08	ycf2	ycf2	TATTTATGCTAATGACGATATTGATACTAGTGACGATAT	TATTGATGCTAGTGACGATATTGATGCTAGTGACGATAT
R17	39	P	Bougainvillea-glabra-White-Stripe	92053	92091	Bougainvillea-glabra-White-Stripe	148154	148192	-3	2.19e-08	ycf2	ycf2	TATTGATGCTAGTGACGATATTGATGCTAGTGACGATAT	ATATCGTCACTAGTATCAATATCGTCATTAGCATAAATA
R18	39	P	Bougainvillea-glabra-White-Stripe	92017	92055	Bougainvillea-glabra-White-Stripe	148118	148156	-3	2.19e-08	ycf2	ycf2	TATTTATGCTAATGACGATATTGATACTAGTGACGATAT	ATATCGTCACTAGCATCAATATCGTCACTAGCATCAATA
R19	39	P	Bougainvillea-glabra-White-Stripe	44347	44385	Bougainvillea-glabra-White-Stripe	140857	140895	-3	2.19e-08	_	_	CAGAACCGTACGTGAAATTTTCATCTCATACGGCTCCTC	GAGGAGCCGTATGAGGTGAAAATCTCATGTACGGTTCTG
R11	42	F	Bougainvillea-glabra-White-Stripe	44344	44385	Bougainvillea-glabra-White-Stripe	121478	121519	-3	4.3e-10	_	_	TTCCAGAACCGTACGTGAAATTTTCATCTCATACGGCTCCTC	TTACAGAACCGTACGTGAGATTTTCACCTCATACGGCTCCTC
R12	42	F	Bougainvillea-glabra-White-Stripe	99312	99353	Bougainvillea-glabra-White-Stripe	121479	121520	-1	1.75e-13	_	_	TACAGAACCGTACATGAGATTTTCACCTCATACGGCTCCTCG	TACAGAACCGTACGTGAGATTTTCACCTCATACGGCTCCTCG
R13	42	P	Bougainvillea-glabra-White-Stripe	121479	121520	Bougainvillea-glabra-White-Stripe	140856	140897	-1	1.75e-13	_	_	TACAGAACCGTACGTGAGATTTTCACCTCATACGGCTCCTCG	CGAGGAGCCGTATGAGGTGAAAATCTCATGTACGGTTCTGTA
R8	43	F	Bougainvillea-glabra-White-Stripe	108380	108422	Bougainvillea-glabra-White-Stripe	131787	131829	-3	1.16e-10	_	_	TCATTCTTATTACTTTTTCATATTGAAAAAGTAATAAGAATGA	TCATTCTTATTACTTTTTCAATATGAAAAAGTAATAAGAATGA
R9	43	P	Bougainvillea-glabra-White-Stripe	131787	131829	Bougainvillea-glabra-White-Stripe	131787	131829	-3	1.16e-10	_	_	TCATTCTTATTACTTTTTCAATATGAAAAAGTAATAAGAATGA	TCATTCTTATTACTTTTTCAATATGAAAAAGTAATAAGAATGA
R10	43	P	Bougainvillea-glabra-White-Stripe	108380	108422	Bougainvillea-glabra-White-Stripe	108380	108422	-3	1.16e-10	_	_	TCATTCTTATTACTTTTTCATATTGAAAAAGTAATAAGAATGA	TCATTCTTATTACTTTTTCATATTGAAAAAGTAATAAGAATGA
R7	45	P	Bougainvillea-glabra-White-Stripe	53723	53767	Bougainvillea-glabra-White-Stripe	53723	53767	-1	2.93e-15	_	_	CTATTTTTATTTGTATTTGATTGAATCAAATACAAATAAAAATAG	CTATTTTTATTTGTATTTGATTGAATCAAATACAAATAAAAATAG
R6	50	P	Bougainvillea-glabra-White-Stripe	118152	118201	Bougainvillea-glabra-White-Stripe	118152	118201	0	2.12e-20	ndhD	ndhD	AAAACCCCGTACCCGAAAAGAAATATATTTCTTTTCGGGTACGGGGTTTT	AAAACCCCGTACCCGAAAAGAAATATATTTCTTTTCGGGTACGGGGTTTT
R2	53	F	Bougainvillea-glabra-White-Stripe	148114	148166	Bougainvillea-glabra-White-Stripe	148132	148184	-3	2.09e-16	ycf2	ycf2	ATCGATATCGTCACTAGCATCAATATCGTCACTAGCATCAATATCGTCACTAG	ATCAATATCGTCACTAGCATCAATATCGTCACTAGTATCAATATCGTCATTAG
R3	53	F	Bougainvillea-glabra-White-Stripe	92025	92077	Bougainvillea-glabra-White-Stripe	92043	92095	-3	2.09e-16	ycf2	ycf2	CTAATGACGATATTGATACTAGTGACGATATTGATGCTAGTGACGATATTGAT	CTAGTGACGATATTGATGCTAGTGACGATATTGATGCTAGTGACGATATCGAT
R4	53	P	Bougainvillea-glabra-White-Stripe	92043	92095	Bougainvillea-glabra-White-Stripe	148132	148184	-3	2.09e-16	ycf2	ycf2	CTAGTGACGATATTGATGCTAGTGACGATATTGATGCTAGTGACGATATCGAT	ATCAATATCGTCACTAGCATCAATATCGTCACTAGTATCAATATCGTCATTAG
R5	53	P	Bougainvillea-glabra-White-Stripe	92025	92077	Bougainvillea-glabra-White-Stripe	148114	148166	-3	2.09e-16	ycf2	ycf2	CTAATGACGATATTGATACTAGTGACGATATTGATGCTAGTGACGATATTGAT	ATCGATATCGTCACTAGCATCAATATCGTCACTAGCATCAATATCGTCACTAG
R1	25377	P	Bougainvillea-glabra-White-Stripe	85689	111065	Bougainvillea-glabra-White-Stripe	129144	154520	0	0	ndhF;rps19;ycf1	ycf1	AGATGCCCGAGACCAAGTTACTATTATTTCTTTTTCCGCCTTTGTGTTAAGCTTATCAATTTTTCTTAATAAATGATTCGCTACAAAAGGATTTTTTTTTAGTGAACGTATCACAGTTAATTACTCCTATTTTTTTTTTTAATGTAAAGACGAAGAAACTAATTCTATTTTCTTTCCTATTTACTACGTCGACGAATAATAAGATTATCACTATATTTATTCCTTTTTCTACTTCTTCTTCCAAGTGCAGGATAACCCCAAGGGGTTGTGGGGTTTTTTCTACCAATTGGTGCCCTCCCTTCACCACCCCCGTGGGGATGGTCTACAGGGTTCATAACTACTCCTCTTACTACAGGACGCTTACCTAGCCAACGCTTAGATCCGGCTCTACCCAAACTT…	ATTTACTATTTCGTTTCTTAAGTTGTTCTTTTTTTGTTCATTGGTATAAATCCAATAATTGTACAGTTCATCATAGAATAATTTATCTTTTGTAGACAAAGAAAGATTTCTTTGTATCATTTCCCAGAAAATGGATAAACTGGGTGGATATGTAAAAGAAATTCTTTGTTTTCCATCATTTTGACATGTATAAAAAAAATATTGTGACATTTCATTTCTTATCGGATTTTCAAATCGATTGTTTTTTATATATCGCGTTGGACGATTCCAACGTTTATAGTCGAAAAGAAGAGAAAGAAGGGGTTTTTCAAACCAGAAGAAGTTTTTATTTTCTTCTTTAAGTATTTCGAATTTCGAAATATCTTGATTCCCAGAATAAGAAGTTGGGCTATTTTTATA…

## Sheet: Bougainvillea-San-Diego-Red
ID	Length	Type	Seq_A_id	Repeat_A_start	Repeat_A_end	Seq_B_id	Repeat_B_start	Repeat_B_end	Hamming_Distance	E-value	Gene_A	Gene_B	Repeat_A_seq	Repeat_B_seq
R36	30	F	Bougainvillea-San-Diego-Red	94720	94749	Bougainvillea-San-Diego-Red	145455	145484	-1	2.1e-06	_	_	CAATTCCAAGATCTCGGATCGAATCGGTAT	CAATTCCAAGATCTCGGATCGAATCGATAT
R37	30	F	Bougainvillea-San-Diego-Red	94754	94783	Bougainvillea-San-Diego-Red	145489	145518	-1	2.1e-06	_	_	ATATCGATTCGATCCGAGATCTTGGAATTG	ATACCGATTCGATCCGAGATCTTGGAATTG
R38	30	F	Bougainvillea-San-Diego-Red	89085	89114	Bougainvillea-San-Diego-Red	113954	113983	0	2.33e-08	ycf2	_	GAATTTTTTTACTTATTTCATCTATTCCAT	GAATTTTTTTACTTATTTCATCTATTCCAT
R39	30	F	Bougainvillea-San-Diego-Red	10126	10155	Bougainvillea-San-Diego-Red	36918	36947	-3	0.00255	trnG-UCC	trnG-GCC	ACGATGCGGGTTCGATTCCCGCTACCCGCT	AAGACGCGGGTTCGATTCCCGCTATCCGCT
R40	30	F	Bougainvillea-San-Diego-Red	99341	99370	Bougainvillea-San-Diego-Red	121507	121536	-2	9.12e-05	_	_	TGAGATTTTCACCTCATACGGCTCCTCGTT	TGAGATTTTCACCTCATACGGCTCCTCGAG
R41	30	P	Bougainvillea-San-Diego-Red	113954	113983	Bougainvillea-San-Diego-Red	151124	151153	0	2.33e-08	_	ycf2	GAATTTTTTTACTTATTTCATCTATTCCAT	ATGGAATAGATGAAATAAGTAAAAAAATTC
R42	30	P	Bougainvillea-San-Diego-Red	145455	145484	Bougainvillea-San-Diego-Red	145489	145518	-1	2.1e-06	_	_	CAATTCCAAGATCTCGGATCGAATCGATAT	ATACCGATTCGATCCGAGATCTTGGAATTG
R43	30	P	Bougainvillea-San-Diego-Red	121507	121536	Bougainvillea-San-Diego-Red	140868	140897	-2	9.12e-05	_	_	TGAGATTTTCACCTCATACGGCTCCTCGAG	AACGAGGAGCCGTATGAGGTGAAAATCTCA
R44	30	P	Bougainvillea-San-Diego-Red	94720	94749	Bougainvillea-San-Diego-Red	94754	94783	-1	2.1e-06	_	_	CAATTCCAAGATCTCGGATCGAATCGGTAT	ATATCGATTCGATCCGAGATCTTGGAATTG
R45	30	P	Bougainvillea-San-Diego-Red	46215	46244	Bougainvillea-San-Diego-Red	70648	70677	-3	0.00255	_	_	TCCTTCTTTTTTTTTTTATTTTGATATATT	AATATATCAAAAAAAAAAAAAAAAGAATGT
R46	30	P	Bougainvillea-San-Diego-Red	66592	66621	Bougainvillea-San-Diego-Red	66595	66624	-3	0.00255	_	_	ACGAAGTACGAGATAATTTATCTCGTACTT	AAGTACGAGATAATTTATCTCGTACTTTTT
R47	30	P	Bougainvillea-San-Diego-Red	8338	8367	Bougainvillea-San-Diego-Red	46103	46132	0	2.33e-08	trnS-GCU	trnS-GGA	ACGGAAAGAGAGGGATTCGAACCCTCGGTA	TACCGAGGGTTCGAATCCCTCTCTTTCCGT
R48	30	P	Bougainvillea-San-Diego-Red	35901	35930	Bougainvillea-San-Diego-Red	46103	46132	-3	0.00255	trnS-UGA	trnS-GGA	AAGGAGAGAGAGGGATTCGAACCCTCGATA	TACCGAGGGTTCGAATCCCTCTCTTTCCGT
R31	31	F	Bougainvillea-San-Diego-Red	43376	43406	Bougainvillea-San-Diego-Red	99351	99381	-3	0.000707	_	_	ACCTCATACGGCTCCTCAGTCAATTCTTTTG	ACCTCATACGGCTCCTCGTTCAATTCTTTCG
R34	31	P	Bougainvillea-San-Diego-Red	43376	43406	Bougainvillea-San-Diego-Red	140857	140887	-3	0.000707	_	_	ACCTCATACGGCTCCTCAGTCAATTCTTTTG	CGAAAGAATTGAACGAGGAGCCGTATGAGGT
R35	31	P	Bougainvillea-San-Diego-Red	73112	73142	Bougainvillea-San-Diego-Red	73112	73142	-3	0.000707	_	_	TTTTTTTTTTTATTTTAAATGAAAAAAAAAA	TTTTTTTTTTTATTTTAAATGAAAAAAAAAA
R32	31	R	Bougainvillea-San-Diego-Red	69328	69358	Bougainvillea-San-Diego-Red	69330	69360	-3	0.000707	_	_	TCATTATATAATTATTTATATTAATATATTA	ATTATATAATTATTTATATTAATATATTATT
R33	31	R	Bougainvillea-San-Diego-Red	49539	49569	Bougainvillea-San-Diego-Red	49543	49573	-3	0.000707	_	_	TTGATTATATATTTTTTCTTTTTTATTTATT	TTATATATTTTTTCTTTTTTATTTATTTGTT
R29	32	F	Bougainvillea-San-Diego-Red	8336	8367	Bougainvillea-San-Diego-Red	35899	35930	-3	0.000195	trnS-GCU	trnS-UGA	AAACGGAAAGAGAGGGATTCGAACCCTCGGTA	AAAAGGAGAGAGAGGGATTCGAACCCTCGATA
R30	32	F	Bougainvillea-San-Diego-Red	39181	39212	Bougainvillea-San-Diego-Red	41405	41436	-3	0.000195	psaB	psaA	GCAATAGCTAAATGATGATGAGCAATATCAGT	GCAATAGCTAAATGATGGTGTGCAATATCGGT
R25	34	F	Bougainvillea-San-Diego-Red	108062	108095	Bougainvillea-San-Diego-Red	108094	108127	-3	1.47e-05	_	_	CATTGTTCAATTCTTTGACAACACGAAAAAACCA	CATTGTTCAACTCTTTGACAACATGAAAAATCCA
R26	34	F	Bougainvillea-San-Diego-Red	132111	132144	Bougainvillea-San-Diego-Red	132143	132176	-3	1.47e-05	_	_	TGGATTTTTCATGTTGTCAAAGAGTTGAACAATG	TGGTTTTTTCGTGTTGTCAAAGAATTGAACAATG
R27	34	P	Bougainvillea-San-Diego-Red	108094	108127	Bougainvillea-San-Diego-Red	132143	132176	-3	1.47e-05	_	_	CATTGTTCAACTCTTTGACAACATGAAAAATCCA	TGGTTTTTTCGTGTTGTCAAAGAATTGAACAATG
R28	34	P	Bougainvillea-San-Diego-Red	108062	108095	Bougainvillea-San-Diego-Red	132111	132144	-3	1.47e-05	_	_	CATTGTTCAATTCTTTGACAACACGAAAAAACCA	TGGATTTTTCATGTTGTCAAAGAGTTGAACAATG
R21	35	F	Bougainvillea-San-Diego-Red	92050	92084	Bougainvillea-San-Diego-Red	92068	92102	-1	2.39e-09	ycf2	ycf2	CTAGTGACGATATTGATGCTAGTGACGATATTGAT	CTAGTGACGATATTGATGCTAGTGACGATATCGAT
R22	35	P	Bougainvillea-San-Diego-Red	92068	92102	Bougainvillea-San-Diego-Red	148154	148188	-1	2.39e-09	ycf2	ycf2	CTAGTGACGATATTGATGCTAGTGACGATATCGAT	ATCAATATCGTCACTAGCATCAATATCGTCACTAG
R23	35	P	Bougainvillea-San-Diego-Red	92050	92084	Bougainvillea-San-Diego-Red	148136	148170	-1	2.39e-09	ycf2	ycf2	CTAGTGACGATATTGATGCTAGTGACGATATTGAT	ATCGATATCGTCACTAGCATCAATATCGTCACTAG
R24	35	P	Bougainvillea-San-Diego-Red	8707	8741	Bougainvillea-San-Diego-Red	8707	8741	-1	2.39e-09	_	_	ATAATATATAATTTATATTATAAATTATATATTAT	ATAATATATAATTTATATTATAAATTATATATTAT
R20	37	P	Bougainvillea-San-Diego-Red	47176	47212	Bougainvillea-San-Diego-Red	47176	47212	-1	1.58e-10	_	_	ATCTCATTATTTATTGTAATACAATAAATAATGAGAT	ATCTCATTATTTATTGTAATACAATAAATAATGAGAT
R14	39	F	Bougainvillea-San-Diego-Red	148140	148178	Bougainvillea-San-Diego-Red	148176	148214	-3	2.19e-08	ycf2	ycf2	ATATCGTCACTAGCATCAATATCGTCACTAGCATCAATA	ATATCGTCACTAGTATCAATATCGTCATTAGCATAAATA
R15	39	F	Bougainvillea-San-Diego-Red	44355	44393	Bougainvillea-San-Diego-Red	99329	99367	-3	2.19e-08	_	_	CAGAACCGTACGTGAAATTTTCATCTCATACGGCTCCTC	CAGAACCGTACATGAGATTTTCACCTCATACGGCTCCTC
R16	39	F	Bougainvillea-San-Diego-Red	92024	92062	Bougainvillea-San-Diego-Red	92060	92098	-3	2.19e-08	ycf2	ycf2	TATTTATGCTAATGACGATATTGATACTAGTGACGATAT	TATTGATGCTAGTGACGATATTGATGCTAGTGACGATAT
R17	39	P	Bougainvillea-San-Diego-Red	92060	92098	Bougainvillea-San-Diego-Red	148176	148214	-3	2.19e-08	ycf2	ycf2	TATTGATGCTAGTGACGATATTGATGCTAGTGACGATAT	ATATCGTCACTAGTATCAATATCGTCATTAGCATAAATA
R18	39	P	Bougainvillea-San-Diego-Red	92024	92062	Bougainvillea-San-Diego-Red	148140	148178	-3	2.19e-08	ycf2	ycf2	TATTTATGCTAATGACGATATTGATACTAGTGACGATAT	ATATCGTCACTAGCATCAATATCGTCACTAGCATCAATA
R19	39	P	Bougainvillea-San-Diego-Red	44355	44393	Bougainvillea-San-Diego-Red	140871	140909	-3	2.19e-08	_	_	CAGAACCGTACGTGAAATTTTCATCTCATACGGCTCCTC	GAGGAGCCGTATGAGGTGAAAATCTCATGTACGGTTCTG
R11	42	F	Bougainvillea-San-Diego-Red	44352	44393	Bougainvillea-San-Diego-Red	121492	121533	-3	4.31e-10	_	_	TTCCAGAACCGTACGTGAAATTTTCATCTCATACGGCTCCTC	TTACAGAACCGTACGTGAGATTTTCACCTCATACGGCTCCTC
R12	42	F	Bougainvillea-San-Diego-Red	99327	99368	Bougainvillea-San-Diego-Red	121493	121534	-1	1.75e-13	_	_	TACAGAACCGTACATGAGATTTTCACCTCATACGGCTCCTCG	TACAGAACCGTACGTGAGATTTTCACCTCATACGGCTCCTCG
R13	42	P	Bougainvillea-San-Diego-Red	121493	121534	Bougainvillea-San-Diego-Red	140870	140911	-1	1.75e-13	_	_	TACAGAACCGTACGTGAGATTTTCACCTCATACGGCTCCTCG	CGAGGAGCCGTATGAGGTGAAAATCTCATGTACGGTTCTGTA
R8	43	F	Bougainvillea-San-Diego-Red	108395	108437	Bougainvillea-San-Diego-Red	131801	131843	-3	1.16e-10	_	_	TCATTCTTATTACTTTTTCATATTGAAAAAGTAATAAGAATGA	TCATTCTTATTACTTTTTCAATATGAAAAAGTAATAAGAATGA
R9	43	P	Bougainvillea-San-Diego-Red	131801	131843	Bougainvillea-San-Diego-Red	131801	131843	-3	1.16e-10	_	_	TCATTCTTATTACTTTTTCAATATGAAAAAGTAATAAGAATGA	TCATTCTTATTACTTTTTCAATATGAAAAAGTAATAAGAATGA
R10	43	P	Bougainvillea-San-Diego-Red	108395	108437	Bougainvillea-San-Diego-Red	108395	108437	-3	1.16e-10	_	_	TCATTCTTATTACTTTTTCATATTGAAAAAGTAATAAGAATGA	TCATTCTTATTACTTTTTCATATTGAAAAAGTAATAAGAATGA
R7	45	P	Bougainvillea-San-Diego-Red	53731	53775	Bougainvillea-San-Diego-Red	53731	53775	-1	2.93e-15	_	_	CTATTTTTATTTGTATTTGATTGAATCAAATACAAATAAAAATAG	CTATTTTTATTTGTATTTGATTGAATCAAATACAAATAAAAATAG
R6	50	P	Bougainvillea-San-Diego-Red	118166	118215	Bougainvillea-San-Diego-Red	118166	118215	0	2.12e-20	ndhD	ndhD	AAAACCCCGTACCCGAAAAGAAATATATTTCTTTTCGGGTACGGGGTTTT	AAAACCCCGTACCCGAAAAGAAATATATTTCTTTTCGGGTACGGGGTTTT
R2	53	F	Bougainvillea-San-Diego-Red	148136	148188	Bougainvillea-San-Diego-Red	148154	148206	-3	2.09e-16	ycf2	ycf2	ATCGATATCGTCACTAGCATCAATATCGTCACTAGCATCAATATCGTCACTAG	ATCAATATCGTCACTAGCATCAATATCGTCACTAGTATCAATATCGTCATTAG
R3	53	F	Bougainvillea-San-Diego-Red	92032	92084	Bougainvillea-San-Diego-Red	92050	92102	-3	2.09e-16	ycf2	ycf2	CTAATGACGATATTGATACTAGTGACGATATTGATGCTAGTGACGATATTGAT	CTAGTGACGATATTGATGCTAGTGACGATATTGATGCTAGTGACGATATCGAT
R4	53	P	Bougainvillea-San-Diego-Red	92050	92102	Bougainvillea-San-Diego-Red	148154	148206	-3	2.09e-16	ycf2	ycf2	CTAGTGACGATATTGATGCTAGTGACGATATTGATGCTAGTGACGATATCGAT	ATCAATATCGTCACTAGCATCAATATCGTCACTAGTATCAATATCGTCATTAG
R5	53	P	Bougainvillea-San-Diego-Red	92032	92084	Bougainvillea-San-Diego-Red	148136	148188	-3	2.09e-16	ycf2	ycf2	CTAATGACGATATTGATACTAGTGACGATATTGATGCTAGTGACGATATTGAT	ATCGATATCGTCACTAGCATCAATATCGTCACTAGCATCAATATCGTCACTAG
R1	25385	P	Bougainvillea-San-Diego-Red	85696	111080	Bougainvillea-San-Diego-Red	129158	154542	0	0	ndhF;rps19;ycf1	ycf1	AGATGCCCGAGACCAAGTTACTATTATTTCTTTTTCCGCCTTTGTGTTAAGCTTATCAATTTTTCTTAATAAATGATTCGCTACAAAAGGATTTTTTTTTAGTGAACGTATCACAGTTAATTACTCCTATTTTTTTTTTTAATGTAAAGACGAAGAAACTAATTCTATTTTCTTTCCTATTTACTACGTCGACGAATAATAAGATTATCACTATATTTATTCCTTTTTCTACTTCTTCTTCCAAGTGCAGGATAACCCCAAGGGGTTGTGGGGTTTTTTCTACCAATTGGTGCCCTCCCTTCACCACCCCCGTGGGGATGGTCTACAGGGTTCATAACTACTCCTCTTACTACAGGACGCTTACCTAGCCAACGCTTAGATCCGGCTCTACCCAAACTT…	ATTTACTATTTCGTTTCTTAAGTTGTTCTTTTTTTGTTCATTGGTATAAATCCAATAATTGTACAGTTCATCATAGAATAATTTATCTTTTGTAGACAAAGAAAGATTTCTTTGTATCATTTCCCAGAAAATGGATAAACTGGGTGGATATGTAAAAGAAATTCTTTGTTTTCCATCATTTTGACATGTATAAAAAAAATATTGTGACATTTCATTTCTTATCGGATTTTCAAATCGATTGTTTTTTATATATCGCGTTGGACGATTCCAACGTTTATAGTCGAAAAGAAGAGAAAGAAGGGGTTTTTCAAACCAGAAGAAGTTTTTATTTTCTTCTTTAAGTATTTCGAATTTCGAAATATCTTGATTCCCAGAATAAGAAGTTGGGCTATTTTTATA…

[truncated: 3 more sheets: Bougainvillea-spectabilis-Splen, NO-1W, NO-7]
