# Supplementary material for: Comparative analysis of the complete chloroplast genomes of thirteen Bougainvillea cultivars from South China with implications for their genome structures and phylogenetic relationships
Source: PLoS One. 2024 Sep 11;19(9):e0310091. doi: 10.1371/journal.pone.0310091 (PMC11389920; doi:10.1371/journal.pone.0310091)
Supplement: S6 Table — (XLSX) [file pone.0310091.s008.xlsx]

## Sheet: B.buttiana-Big-Chitra.RSCU
Codon	AA	Number	Frequency	RSCU
GCA	Ala	398	1.492	1.1445
GCC	Ala	222	0.8322	0.6383
GCG	Ala	154	0.5773	0.4428
GCT	Ala	617	2.3129	1.7742
AGA	Arg	476	1.7844	1.7939
AGG	Arg	174	0.6523	0.6557
CGA	Arg	374	1.402	1.4095
CGC	Arg	95	0.3561	0.358
CGG	Arg	111	0.4161	0.4183
CGT	Arg	362	1.357	1.3643
AAC	Asn	286	1.0721	0.4403
AAT	Asn	1013	3.7974	1.5596
GAC	Asp	196	0.7347	0.3673
GAT	Asp	871	3.2651	1.6326
TGC	Cys	66	0.2474	0.437
TGT	Cys	236	0.8847	1.5629
CAA	Gln	730	2.7365	1.5352
CAG	Gln	221	0.8285	0.4647
GAA	Glu	1086	4.0711	1.5371
GAG	Glu	327	1.2258	0.4628
GGA	Gly	724	2.7141	1.6187
GGC	Gly	178	0.6673	0.3979
GGG	Gly	311	1.1658	0.6953
GGT	Gly	576	2.1592	1.2878
CAC	His	170	0.6373	0.5466
CAT	His	452	1.6944	1.4533
ATA	Ile	751	2.8153	0.969
ATC	Ile	413	1.5482	0.5329
ATT	Ile	1161	4.3522	1.498
CTA	Leu	381	1.4283	0.8146
CTC	Leu	186	0.6973	0.3977
CTG	Leu	171	0.641	0.3656
CTT	Leu	611	2.2904	1.3064
TTA	Leu	919	3.445	1.965
TTG	Leu	538	2.0168	1.1503
AAA	Lys	1120	4.1985	1.5124
AAG	Lys	361	1.3533	0.4875
ATG	Met	636	2.3842	1
TTC	Phe	543	2.0355	0.6943
TTT	Phe	1021	3.8274	1.3056
CCA	Pro	307	1.1508	1.137
CCC	Pro	202	0.7572	0.7481
CCG	Pro	141	0.5286	0.5222
CCT	Pro	430	1.6119	1.5925
AGC	Ser	111	0.4161	0.3279
AGT	Ser	429	1.6082	1.2673
TCA	Ser	427	1.6007	1.2614
TCC	Ser	299	1.1209	0.8833
TCG	Ser	184	0.6898	0.5435
TCT	Ser	581	2.178	1.7163
ACA	Thr	420	1.5744	1.2444
ACC	Thr	238	0.8922	0.7051
ACG	Thr	150	0.5623	0.4444
ACT	Thr	542	2.0318	1.6059
TGG	Trp	468	1.7544	1
TAC	Tyr	194	0.7272	0.3792
TAT	Tyr	829	3.1077	1.6207
GTA	Val	528	1.9793	1.5085
GTC	Val	173	0.6485	0.4942
GTG	Val	194	0.7272	0.5542
GTT	Val	505	1.8931	1.4428

## Sheet: B.buttiana-California-Gold.RSCU
Codon	AA	Number	Frequency	RSCU
GCA	Ala	396	1.4859	1.142
GCC	Ala	221	0.8292	0.6373
GCG	Ala	154	0.5778	0.4441
GCT	Ala	616	2.3114	1.7764
AGA	Arg	476	1.786	1.7939
AGG	Arg	174	0.6529	0.6557
CGA	Arg	374	1.4033	1.4095
CGC	Arg	95	0.3565	0.358
CGG	Arg	111	0.4165	0.4183
CGT	Arg	362	1.3583	1.3643
AAC	Asn	287	1.0769	0.4422
AAT	Asn	1011	3.7935	1.5577
GAC	Asp	196	0.7354	0.3677
GAT	Asp	870	3.2644	1.6322
TGC	Cys	66	0.2476	0.437
TGT	Cys	236	0.8855	1.5629
CAA	Gln	729	2.7354	1.5347
CAG	Gln	221	0.8292	0.4652
GAA	Glu	1086	4.0749	1.5371
GAG	Glu	327	1.227	0.4628
GGA	Gly	724	2.7166	1.6187
GGC	Gly	178	0.6679	0.3979
GGG	Gly	311	1.1669	0.6953
GGT	Gly	576	2.1613	1.2878
CAC	His	171	0.6416	0.5489
CAT	His	452	1.696	1.451
ATA	Ile	753	2.8254	0.9728
ATC	Ile	412	1.5459	0.5322
ATT	Ile	1157	4.3413	1.4948
CTA	Leu	380	1.4258	0.8137
CTC	Leu	184	0.6904	0.394
CTG	Leu	172	0.6454	0.3683
CTT	Leu	610	2.2888	1.3062
TTA	Leu	918	3.4445	1.9657
TTG	Leu	538	2.0187	1.152
AAA	Lys	1119	4.1987	1.5121
AAG	Lys	361	1.3545	0.4878
ATG	Met	636	2.3864	1
TTC	Phe	542	2.0337	0.6939
TTT	Phe	1020	3.8272	1.306
CCA	Pro	307	1.1519	1.138
CCC	Pro	202	0.7579	0.7488
CCG	Pro	141	0.5291	0.5227
CCT	Pro	429	1.6097	1.5903
AGC	Ser	111	0.4165	0.328
AGT	Ser	428	1.6059	1.265
TCA	Ser	427	1.6022	1.262
TCC	Ser	299	1.1219	0.8837
TCG	Ser	184	0.6904	0.5438
TCT	Ser	581	2.18	1.7172
ACA	Thr	419	1.5722	1.2442
ACC	Thr	238	0.893	0.7067
ACG	Thr	149	0.5591	0.4424
ACT	Thr	541	2.0299	1.6065
TGG	Trp	469	1.7598	1
TAC	Tyr	195	0.7317	0.3812
TAT	Tyr	828	3.1068	1.6187
GTA	Val	526	1.9737	1.5071
GTC	Val	172	0.6454	0.4928
GTG	Val	194	0.7279	0.5558
GTT	Val	504	1.8911	1.4441

## Sheet: B.buttiana-Double-Salmon.RSCU
Codon	AA	Number	Frequency	RSCU
GCA	Ala	398	1.4914	1.1445
GCC	Ala	222	0.8319	0.6383
GCG	Ala	154	0.5771	0.4428
GCT	Ala	617	2.3121	1.7742
AGA	Arg	476	1.7837	1.7939
AGG	Arg	174	0.652	0.6557
CGA	Arg	374	1.4015	1.4095
CGC	Arg	95	0.356	0.358
CGG	Arg	111	0.4159	0.4183
CGT	Arg	362	1.3565	1.3643
AAC	Asn	287	1.0755	0.4415
AAT	Asn	1013	3.796	1.5584
GAC	Asp	196	0.7345	0.3673
GAT	Asp	871	3.2639	1.6326
TGC	Cys	66	0.2473	0.437
TGT	Cys	236	0.8844	1.5629
CAA	Gln	730	2.7355	1.5352
CAG	Gln	221	0.8281	0.4647
GAA	Glu	1087	4.0733	1.5374
GAG	Glu	327	1.2254	0.4625
GGA	Gly	724	2.713	1.6187
GGC	Gly	178	0.667	0.3979
GGG	Gly	311	1.1654	0.6953
GGT	Gly	576	2.1584	1.2878
CAC	His	171	0.6408	0.5489
CAT	His	452	1.6938	1.451
ATA	Ile	753	2.8217	0.9707
ATC	Ile	413	1.5476	0.5324
ATT	Ile	1161	4.3506	1.4967
CTA	Leu	381	1.4277	0.8143
CTC	Leu	186	0.697	0.3975
CTG	Leu	172	0.6445	0.3676
CTT	Leu	611	2.2896	1.306
TTA	Leu	919	3.4438	1.9643
TTG	Leu	538	2.016	1.1499
AAA	Lys	1120	4.197	1.5124
AAG	Lys	361	1.3528	0.4875
ATG	Met	637	2.387	1
TTC	Phe	543	2.0348	0.6939
TTT	Phe	1022	3.8297	1.306
CCA	Pro	307	1.1504	1.137
CCC	Pro	202	0.757	0.7481
CCG	Pro	141	0.5284	0.5222
CCT	Pro	430	1.6113	1.5925
AGC	Ser	111	0.4159	0.3279
AGT	Ser	429	1.6076	1.2673
TCA	Ser	427	1.6001	1.2614
TCC	Ser	299	1.1204	0.8833
TCG	Ser	184	0.6895	0.5435
TCT	Ser	581	2.1772	1.7163
ACA	Thr	420	1.5739	1.2444
ACC	Thr	238	0.8919	0.7051
ACG	Thr	150	0.5621	0.4444
ACT	Thr	542	2.031	1.6059
TGG	Trp	469	1.7575	1
TAC	Tyr	195	0.7307	0.3808
TAT	Tyr	829	3.1065	1.6191
GTA	Val	528	1.9786	1.5085
GTC	Val	173	0.6483	0.4942
GTG	Val	194	0.727	0.5542
GTT	Val	505	1.8924	1.4428

## Sheet: B.buttiana-Double-Yellow.RSCU
Codon	AA	Number	Frequency	RSCU
GCA	Ala	398	1.4914	1.1445
GCC	Ala	222	0.8319	0.6383
GCG	Ala	154	0.5771	0.4428
GCT	Ala	617	2.3121	1.7742
AGA	Arg	476	1.7837	1.7939
AGG	Arg	174	0.652	0.6557
CGA	Arg	374	1.4015	1.4095
CGC	Arg	95	0.356	0.358
CGG	Arg	111	0.4159	0.4183
CGT	Arg	362	1.3565	1.3643
AAC	Asn	287	1.0755	0.4415
AAT	Asn	1013	3.796	1.5584
GAC	Asp	196	0.7345	0.3673
GAT	Asp	871	3.2639	1.6326
TGC	Cys	66	0.2473	0.437
TGT	Cys	236	0.8844	1.5629
CAA	Gln	730	2.7355	1.5352
CAG	Gln	221	0.8281	0.4647
GAA	Glu	1087	4.0733	1.5374
GAG	Glu	327	1.2254	0.4625
GGA	Gly	724	2.713	1.6187
GGC	Gly	178	0.667	0.3979
GGG	Gly	311	1.1654	0.6953
GGT	Gly	576	2.1584	1.2878
CAC	His	171	0.6408	0.5489
CAT	His	452	1.6938	1.451
ATA	Ile	753	2.8217	0.9707
ATC	Ile	413	1.5476	0.5324
ATT	Ile	1161	4.3506	1.4967
CTA	Leu	381	1.4277	0.8143
CTC	Leu	186	0.697	0.3975
CTG	Leu	172	0.6445	0.3676
CTT	Leu	611	2.2896	1.306
TTA	Leu	919	3.4438	1.9643
TTG	Leu	538	2.016	1.1499
AAA	Lys	1120	4.197	1.5124
AAG	Lys	361	1.3528	0.4875
ATG	Met	637	2.387	1
TTC	Phe	543	2.0348	0.6939
TTT	Phe	1022	3.8297	1.306
CCA	Pro	307	1.1504	1.137
CCC	Pro	202	0.757	0.7481
CCG	Pro	141	0.5284	0.5222
CCT	Pro	430	1.6113	1.5925
AGC	Ser	111	0.4159	0.3279
AGT	Ser	429	1.6076	1.2673
TCA	Ser	427	1.6001	1.2614
TCC	Ser	299	1.1204	0.8833
TCG	Ser	184	0.6895	0.5435
TCT	Ser	581	2.1772	1.7163
ACA	Thr	420	1.5739	1.2444
ACC	Thr	238	0.8919	0.7051
ACG	Thr	150	0.5621	0.4444
ACT	Thr	542	2.031	1.6059
TGG	Trp	469	1.7575	1
TAC	Tyr	195	0.7307	0.3808
TAT	Tyr	829	3.1065	1.6191
GTA	Val	528	1.9786	1.5085
GTC	Val	173	0.6483	0.4942
GTG	Val	194	0.727	0.5542
GTT	Val	505	1.8924	1.4428

## Sheet: B.buttiana-Gautama-sRed.RSCU
Codon	AA	Number	Frequency	RSCU
GCA	Ala	384	1.5523	1.1319
GCC	Ala	216	0.8732	0.6366
GCG	Ala	150	0.6064	0.4421
GCT	Ala	607	2.4538	1.7892
AGA	Arg	439	1.7747	1.7618
AGG	Arg	161	0.6508	0.6461
CGA	Arg	351	1.4189	1.4086
CGC	Arg	95	0.384	0.3812
CGG	Arg	107	0.4326	0.4294
CGT	Arg	342	1.3825	1.3725
AAC	Asn	255	1.0308	0.4521
AAT	Asn	873	3.5291	1.5478
GAC	Asp	186	0.7519	0.372
GAT	Asp	814	3.2906	1.628
TGC	Cys	55	0.2223	0.4044
TGT	Cys	217	0.8772	1.5955
CAA	Gln	670	2.7085	1.5296
CAG	Gln	206	0.8328	0.4703
GAA	Glu	964	3.897	1.5157
GAG	Glu	308	1.2451	0.4842
GGA	Gly	697	2.8176	1.6152
GGC	Gly	171	0.6913	0.3962
GGG	Gly	297	1.2006	0.6882
GGT	Gly	561	2.2679	1.3001
CAC	His	158	0.6387	0.5302
CAT	His	438	1.7706	1.4697
ATA	Ile	681	2.753	0.9493
ATC	Ile	396	1.6008	0.552
ATT	Ile	1075	4.3457	1.4986
CTA	Leu	359	1.4513	0.8199
CTC	Leu	170	0.6872	0.3882
CTG	Leu	161	0.6508	0.3677
CTT	Leu	571	2.3083	1.3041
TTA	Leu	852	3.4442	1.9459
TTG	Leu	514	2.0779	1.1739
AAA	Lys	914	3.6949	1.4682
AAG	Lys	331	1.3381	0.5317
ATG	Met	596	2.4093	1
TTC	Phe	506	2.0455	0.7052
TTT	Phe	929	3.7555	1.2947
CCA	Pro	289	1.1683	1.1322
CCC	Pro	193	0.7802	0.7561
CCG	Pro	135	0.5457	0.5288
CCT	Pro	404	1.6332	1.5827
AGC	Ser	104	0.4204	0.3315
AGT	Ser	393	1.5887	1.2529
TCA	Ser	384	1.5523	1.2242
TCC	Ser	288	1.1642	0.9181
TCG	Ser	167	0.6751	0.5324
TCT	Ser	546	2.2072	1.7406
ACA	Thr	386	1.5604	1.2138
ACC	Thr	224	0.9055	0.7044
ACG	Thr	143	0.5781	0.4496
ACT	Thr	519	2.0981	1.632
TGG	Trp	438	1.7706	1
TAC	Tyr	177	0.7155	0.381
TAT	Tyr	752	3.04	1.6189
GTA	Val	501	2.0253	1.5033
GTC	Val	157	0.6347	0.4711
GTG	Val	188	0.76	0.5641
GTT	Val	487	1.9687	1.4613

## Sheet: B.buttiana-Mahara.RSCU
Codon	AA	Number	Frequency	RSCU
GCA	Ala	396	1.4988	1.1453
GCC	Ala	221	0.8365	0.6391
GCG	Ala	153	0.5791	0.4425
GCT	Ala	613	2.3201	1.7729
AGA	Arg	471	1.7827	1.7908
AGG	Arg	170	0.6434	0.6463
CGA	Arg	372	1.408	1.4144
CGC	Arg	95	0.3596	0.3612
CGG	Arg	109	0.4126	0.4144
CGT	Arg	361	1.3663	1.3726
AAC	Asn	286	1.0825	0.444
AAT	Asn	1002	3.7924	1.5559
GAC	Asp	194	0.7343	0.3674
GAT	Asp	862	3.2626	1.6325
TGC	Cys	64	0.2422	0.4309
TGT	Cys	233	0.8819	1.569
CAA	Gln	717	2.7138	1.5336
CAG	Gln	218	0.8251	0.4663
GAA	Glu	1066	4.0347	1.5349
GAG	Glu	323	1.2225	0.465
GGA	Gly	713	2.6986	1.6122
GGC	Gly	176	0.6661	0.3979
GGG	Gly	308	1.1657	0.6964
GGT	Gly	572	2.1649	1.2933
CAC	His	171	0.6472	0.5498
CAT	His	451	1.707	1.4501
ATA	Ile	744	2.8159	0.9704
ATC	Ile	412	1.5594	0.5373
ATT	Ile	1144	4.3299	1.4921
CTA	Leu	375	1.4193	0.8093
CTC	Leu	186	0.704	0.4014
CTG	Leu	169	0.6396	0.3647
CTT	Leu	609	2.305	1.3143
TTA	Leu	909	3.4404	1.9618
TTG	Leu	532	2.0135	1.1482
AAA	Lys	1107	4.1898	1.5122
AAG	Lys	357	1.3512	0.4877
ATG	Met	632	2.392	1
TTC	Phe	540	2.0438	0.6967
TTT	Phe	1010	3.8227	1.3032
CCA	Pro	306	1.1582	1.1407
CCC	Pro	200	0.757	0.7455
CCG	Pro	139	0.5261	0.5181
CCT	Pro	428	1.6199	1.5955
AGC	Ser	111	0.4201	0.3313
AGT	Ser	426	1.6124	1.2716
TCA	Ser	421	1.5934	1.2567
TCC	Ser	296	1.1203	0.8835
TCG	Ser	181	0.6851	0.5402
TCT	Ser	575	2.1763	1.7164
ACA	Thr	415	1.5707	1.2388
ACC	Thr	235	0.8894	0.7014
ACG	Thr	149	0.5639	0.4447
ACT	Thr	541	2.0476	1.6149
TGG	Trp	466	1.7637	1
TAC	Tyr	193	0.7305	0.3806
TAT	Tyr	821	3.1074	1.6193
GTA	Val	525	1.9871	1.5118
GTC	Val	172	0.651	0.4953
GTG	Val	190	0.7191	0.5471
GTT	Val	502	1.9	1.4456

## Sheet: Bougainvillea-Barbara-Karst.RSC
Codon	AA	Number	Frequency	RSCU
GCA	Ala	398	1.4914	1.1445
GCC	Ala	222	0.8319	0.6383
GCG	Ala	154	0.5771	0.4428
GCT	Ala	617	2.3121	1.7742
AGA	Arg	476	1.7837	1.7939
AGG	Arg	174	0.652	0.6557
CGA	Arg	374	1.4015	1.4095
CGC	Arg	95	0.356	0.358
CGG	Arg	111	0.4159	0.4183
CGT	Arg	362	1.3565	1.3643
AAC	Asn	287	1.0755	0.4418
AAT	Asn	1012	3.7923	1.5581
GAC	Asp	196	0.7345	0.3673
GAT	Asp	871	3.2639	1.6326
TGC	Cys	66	0.2473	0.437
TGT	Cys	236	0.8844	1.5629
CAA	Gln	730	2.7355	1.5352
CAG	Gln	221	0.8281	0.4647
GAA	Glu	1087	4.0733	1.5374
GAG	Glu	327	1.2254	0.4625
GGA	Gly	724	2.713	1.6187
GGC	Gly	178	0.667	0.3979
GGG	Gly	311	1.1654	0.6953
GGT	Gly	576	2.1584	1.2878
CAC	His	171	0.6408	0.5489
CAT	His	452	1.6938	1.451
ATA	Ile	753	2.8217	0.9707
ATC	Ile	413	1.5476	0.5324
ATT	Ile	1161	4.3506	1.4967
CTA	Leu	382	1.4315	0.8165
CTC	Leu	186	0.697	0.3975
CTG	Leu	172	0.6445	0.3676
CTT	Leu	611	2.2896	1.306
TTA	Leu	918	3.44	1.9622
TTG	Leu	538	2.016	1.1499
AAA	Lys	1120	4.197	1.5114
AAG	Lys	362	1.3565	0.4885
ATG	Met	637	2.387	1
TTC	Phe	543	2.0348	0.6939
TTT	Phe	1022	3.8297	1.306
CCA	Pro	307	1.1504	1.137
CCC	Pro	202	0.757	0.7481
CCG	Pro	141	0.5284	0.5222
CCT	Pro	430	1.6113	1.5925
AGC	Ser	111	0.4159	0.3279
AGT	Ser	429	1.6076	1.2673
TCA	Ser	427	1.6001	1.2614
TCC	Ser	299	1.1204	0.8833
TCG	Ser	184	0.6895	0.5435
TCT	Ser	581	2.1772	1.7163
ACA	Thr	420	1.5739	1.2444
ACC	Thr	238	0.8919	0.7051
ACG	Thr	150	0.5621	0.4444
ACT	Thr	542	2.031	1.6059
TGG	Trp	469	1.7575	1
TAC	Tyr	195	0.7307	0.3808
TAT	Tyr	829	3.1065	1.6191
GTA	Val	528	1.9786	1.5085
GTC	Val	173	0.6483	0.4942
GTG	Val	194	0.727	0.5542
GTT	Val	505	1.8924	1.4428

## Sheet: Bougainvillea-glabra-Los-Banos-
Codon	AA	Number	Frequency	RSCU
GCA	Ala	398	1.4914	1.1445
GCC	Ala	222	0.8319	0.6383
GCG	Ala	154	0.5771	0.4428
GCT	Ala	617	2.3121	1.7742
AGA	Arg	476	1.7837	1.7939
AGG	Arg	174	0.652	0.6557
CGA	Arg	374	1.4015	1.4095
CGC	Arg	95	0.356	0.358
CGG	Arg	111	0.4159	0.4183
CGT	Arg	362	1.3565	1.3643
AAC	Asn	287	1.0755	0.4415
AAT	Asn	1013	3.796	1.5584
GAC	Asp	196	0.7345	0.3673
GAT	Asp	871	3.2639	1.6326
TGC	Cys	66	0.2473	0.437
TGT	Cys	236	0.8844	1.5629
CAA	Gln	730	2.7355	1.5352
CAG	Gln	221	0.8281	0.4647
GAA	Glu	1087	4.0733	1.5374
GAG	Glu	327	1.2254	0.4625
GGA	Gly	724	2.713	1.6187
GGC	Gly	178	0.667	0.3979
GGG	Gly	311	1.1654	0.6953
GGT	Gly	576	2.1584	1.2878
CAC	His	171	0.6408	0.5489
CAT	His	452	1.6938	1.451
ATA	Ile	753	2.8217	0.9707
ATC	Ile	413	1.5476	0.5324
ATT	Ile	1161	4.3506	1.4967
CTA	Leu	381	1.4277	0.8143
CTC	Leu	186	0.697	0.3975
CTG	Leu	172	0.6445	0.3676
CTT	Leu	611	2.2896	1.306
TTA	Leu	919	3.4438	1.9643
TTG	Leu	538	2.016	1.1499
AAA	Lys	1120	4.197	1.5124
AAG	Lys	361	1.3528	0.4875
ATG	Met	637	2.387	1
TTC	Phe	543	2.0348	0.6939
TTT	Phe	1022	3.8297	1.306
CCA	Pro	307	1.1504	1.137
CCC	Pro	202	0.757	0.7481
CCG	Pro	141	0.5284	0.5222
CCT	Pro	430	1.6113	1.5925
AGC	Ser	111	0.4159	0.3279
AGT	Ser	429	1.6076	1.2673
TCA	Ser	427	1.6001	1.2614
TCC	Ser	299	1.1204	0.8833
TCG	Ser	184	0.6895	0.5435
TCT	Ser	581	2.1772	1.7163
ACA	Thr	420	1.5739	1.2444
ACC	Thr	238	0.8919	0.7051
ACG	Thr	150	0.5621	0.4444
ACT	Thr	542	2.031	1.6059
TGG	Trp	469	1.7575	1
TAC	Tyr	195	0.7307	0.3808
TAT	Tyr	829	3.1065	1.6191
GTA	Val	528	1.9786	1.5085
GTC	Val	173	0.6483	0.4942
GTG	Val	194	0.727	0.5542
GTT	Val	505	1.8924	1.4428

## Sheet: Bougainvillea-glabra-White-Stri
Codon	AA	Number	Frequency	RSCU
GCA	Ala	398	1.4914	1.1445
GCC	Ala	222	0.8319	0.6383
GCG	Ala	154	0.5771	0.4428
GCT	Ala	617	2.3121	1.7742
AGA	Arg	476	1.7837	1.7939
AGG	Arg	174	0.652	0.6557
CGA	Arg	374	1.4015	1.4095
CGC	Arg	95	0.356	0.358
CGG	Arg	111	0.4159	0.4183
CGT	Arg	362	1.3565	1.3643
AAC	Asn	287	1.0755	0.4418
AAT	Asn	1012	3.7923	1.5581
GAC	Asp	196	0.7345	0.3673
GAT	Asp	871	3.2639	1.6326
TGC	Cys	66	0.2473	0.437
TGT	Cys	236	0.8844	1.5629
CAA	Gln	730	2.7355	1.5352
CAG	Gln	221	0.8281	0.4647
GAA	Glu	1087	4.0733	1.5374
GAG	Glu	327	1.2254	0.4625
GGA	Gly	724	2.713	1.6187
GGC	Gly	178	0.667	0.3979
GGG	Gly	311	1.1654	0.6953
GGT	Gly	576	2.1584	1.2878
CAC	His	171	0.6408	0.5489
CAT	His	452	1.6938	1.451
ATA	Ile	753	2.8217	0.9707
ATC	Ile	413	1.5476	0.5324
ATT	Ile	1161	4.3506	1.4967
CTA	Leu	381	1.4277	0.8143
CTC	Leu	186	0.697	0.3975
CTG	Leu	172	0.6445	0.3676
CTT	Leu	611	2.2896	1.306
TTA	Leu	919	3.4438	1.9643
TTG	Leu	538	2.016	1.1499
AAA	Lys	1120	4.197	1.5114
AAG	Lys	362	1.3565	0.4885
ATG	Met	637	2.387	1
TTC	Phe	543	2.0348	0.6939
TTT	Phe	1022	3.8297	1.306
CCA	Pro	307	1.1504	1.137
CCC	Pro	202	0.757	0.7481
CCG	Pro	141	0.5284	0.5222
CCT	Pro	430	1.6113	1.5925
AGC	Ser	111	0.4159	0.3279
AGT	Ser	429	1.6076	1.2673
TCA	Ser	427	1.6001	1.2614
TCC	Ser	299	1.1204	0.8833
TCG	Ser	184	0.6895	0.5435
TCT	Ser	581	2.1772	1.7163
ACA	Thr	420	1.5739	1.2444
ACC	Thr	238	0.8919	0.7051
ACG	Thr	150	0.5621	0.4444
ACT	Thr	542	2.031	1.6059
TGG	Trp	469	1.7575	1
TAC	Tyr	195	0.7307	0.3808
TAT	Tyr	829	3.1065	1.6191
GTA	Val	528	1.9786	1.5085
GTC	Val	173	0.6483	0.4942
GTG	Val	194	0.727	0.5542
GTT	Val	505	1.8924	1.4428

## Sheet: Bougainvillea-San-Diego-Red.RSC
Codon	AA	Number	Frequency	RSCU
GCA	Ala	398	1.4914	1.1445
GCC	Ala	222	0.8319	0.6383
GCG	Ala	154	0.5771	0.4428
GCT	Ala	617	2.3121	1.7742
AGA	Arg	476	1.7837	1.7939
AGG	Arg	174	0.652	0.6557
CGA	Arg	374	1.4015	1.4095
CGC	Arg	95	0.356	0.358
CGG	Arg	111	0.4159	0.4183
CGT	Arg	362	1.3565	1.3643
AAC	Asn	287	1.0755	0.4415
AAT	Asn	1013	3.796	1.5584
GAC	Asp	196	0.7345	0.3673
GAT	Asp	871	3.2639	1.6326
TGC	Cys	66	0.2473	0.437
TGT	Cys	236	0.8844	1.5629
CAA	Gln	730	2.7355	1.5352
CAG	Gln	221	0.8281	0.4647
GAA	Glu	1087	4.0733	1.5374
GAG	Glu	327	1.2254	0.4625
GGA	Gly	724	2.713	1.6187
GGC	Gly	178	0.667	0.3979
GGG	Gly	311	1.1654	0.6953
GGT	Gly	576	2.1584	1.2878
CAC	His	171	0.6408	0.5489
CAT	His	452	1.6938	1.451
ATA	Ile	753	2.8217	0.9707
ATC	Ile	413	1.5476	0.5324
ATT	Ile	1161	4.3506	1.4967
CTA	Leu	381	1.4277	0.8143
CTC	Leu	186	0.697	0.3975
CTG	Leu	172	0.6445	0.3676
CTT	Leu	611	2.2896	1.306
TTA	Leu	919	3.4438	1.9643
TTG	Leu	538	2.016	1.1499
AAA	Lys	1120	4.197	1.5124
AAG	Lys	361	1.3528	0.4875
ATG	Met	637	2.387	1
TTC	Phe	543	2.0348	0.6939
TTT	Phe	1022	3.8297	1.306
CCA	Pro	307	1.1504	1.137
CCC	Pro	202	0.757	0.7481
CCG	Pro	141	0.5284	0.5222
CCT	Pro	430	1.6113	1.5925
AGC	Ser	111	0.4159	0.3279
AGT	Ser	429	1.6076	1.2673
TCA	Ser	427	1.6001	1.2614
TCC	Ser	299	1.1204	0.8833
TCG	Ser	184	0.6895	0.5435
TCT	Ser	581	2.1772	1.7163
ACA	Thr	420	1.5739	1.2444
ACC	Thr	238	0.8919	0.7051
ACG	Thr	150	0.5621	0.4444
ACT	Thr	542	2.031	1.6059
TGG	Trp	469	1.7575	1
TAC	Tyr	195	0.7307	0.3808
TAT	Tyr	829	3.1065	1.6191
GTA	Val	528	1.9786	1.5085
GTC	Val	173	0.6483	0.4942
GTG	Val	194	0.727	0.5542
GTT	Val	505	1.8924	1.4428

[truncated: 3 more sheets: Bougainvillea-spectabilis-Splen, B. spectabilis ‘Flame’, B. sp.1 ]
