# Supplementary material for: Comparative analysis of the complete chloroplast genomes of thirteen Bougainvillea cultivars from South China with implications for their genome structures and phylogenetic relationships
Source: PLoS One. 2024 Sep 11;19(9):e0310091. doi: 10.1371/journal.pone.0310091 (PMC11389920; doi:10.1371/journal.pone.0310091)
Supplement: S7 Table — (XLSX) [file pone.0310091.s009.xlsx]

## Sheet: ‘White Stripe’ vs. ‘Big Chitra’
SNPs	ref	B.buttiana-Big-Chitra.site	B.buttiana-Big-Chitra.base	ref_base<->sample_base	cdsPos,phase	proPos	ref_codon<->sample_codon	ref_aa<->sample_aa	mutate_type	ref_gene_ID	ref_gene_start	ref_gene_end	ref_gene_strand	ref_gene_product
Bougainvillea-glabra-White-Stripe_119937	A	B.buttiana-Big-Chitra_119951	C	A<->C	--	--	--	--	--	intergenic	--	--	--	--
Bougainvillea-glabra-White-Stripe_17624	C	B.buttiana-Big-Chitra_17622	A	C<->A	3201,2	1067	AAG<->AAT	K<->N	nonsyn	rpoC2	16706	20824	-	--
Bougainvillea-glabra-White-Stripe_32251	G	B.buttiana-Big-Chitra_32259	T	G<->T	--	--	--	--	--	intergenic	--	--	--	--
Bougainvillea-glabra-White-Stripe_53694	A	B.buttiana-Big-Chitra_53702	C	A<->C	--	--	--	--	--	intergenic	--	--	--	--
Bougainvillea-glabra-White-Stripe_6957	A	B.buttiana-Big-Chitra_6956	T	A<->T	--	--	--	--	--	intergenic	--	--	--	--
Bougainvillea-glabra-White-Stripe_8718	A	B.buttiana-Big-Chitra_8717	T	A<->T	--	--	--	--	--	intergenic	--	--	--	--
Bougainvillea-glabra-White-Stripe_8731	A	B.buttiana-Big-Chitra_8730	T	A<->T	--	--	--	--	--	intergenic	--	--	--	--
Sample Sequence ID	InDel type	Sample InDel start	Sample InDel end	Reference sequence ID	Ref start	Ref end	InDel sequence	Lastz alignment strand	Not Alignment length	N number	Gap number	Mismatch number	Alignment pattern	Ref sequence	Sample sequence
B.buttiana-Big-Chitra	Deletion	5818	5818	Bougainvillea-glabra-White-Stripe	5819	5820	T	+	0	0	0	0	||||||||||||||||||||||||||||||||||||||||||||||||||-||||||||||||||||||||||||||||||||||||||||||||||||||	AAAATGGCAGCAACATACCTTTTTTGTTTTTTTTTTATTTCTTTCTATCA	AAAATGGCAGCAACATACCTTTTTTGTTTTTTTTTATTTCTTTCTATCAA
B.buttiana-Big-Chitra	Deletion	9073	9073	Bougainvillea-glabra-White-Stripe	9075	9076	T	+	0	0	0	0	||||||||||||||||||||||||||||||||||||||||||||||||||-||||||||||||||||||||||||||||||||||||||||||||||||||	TCTTATTATCTTTTCTTCCCCCTTCATTTTTTTTTTTTCATTTTGAATAA	TCTTATTATCTTTTCTTCCCCCTTCATTTTTTTTTTTCATTTTGAATAAA
B.buttiana-Big-Chitra	Insertion	29584	29594	Bougainvillea-glabra-White-Stripe	29586	29586	CTTTACTTTA	+	0	0	0	0	||||||||||||||||||||||||||||||||||||||||||||||||||-||||||||||||||||||||||||||||||||||||||||||||||||||	TGATCTATATTAAATTAAGTCGATATCTTTACTTTAATAGAAATAGAATT	TGATCTATATTAAATTAAGTCGATATCTTTACTTTACTTTACTTTAATAG

## Sheet: ‘White Stripe’ vs. ‘California 
SNPs	ref	B.buttiana-California-Gold.site	B.buttiana-California-Gold.base	ref_base<->sample_base	cdsPos,phase	proPos	ref_codon<->sample_codon	ref_aa<->sample_aa	mutate_type	ref_gene_ID	ref_gene_start	ref_gene_end	ref_gene_strand	ref_gene_product
Bougainvillea-glabra-White-Stripe_119937	A	B.buttiana-California-Gold_119951	C	A<->C	--	--	--	--	--	intergenic	--	--	--	--
Bougainvillea-glabra-White-Stripe_17624	C	B.buttiana-California-Gold_17622	A	C<->A	3201,2	1067	AAG<->AAT	K<->N	nonsyn	rpoC2	16706	20824	-	--
Bougainvillea-glabra-White-Stripe_32251	G	B.buttiana-California-Gold_32259	T	G<->T	--	--	--	--	--	intergenic	--	--	--	--
Bougainvillea-glabra-White-Stripe_53694	A	B.buttiana-California-Gold_53702	C	A<->C	--	--	--	--	--	intergenic	--	--	--	--
Bougainvillea-glabra-White-Stripe_6957	A	B.buttiana-California-Gold_6956	T	A<->T	--	--	--	--	--	intergenic	--	--	--	--
Sample Sequence ID	InDel type	Sample InDel start	Sample InDel end	Reference sequence ID	Ref start	Ref end	InDel sequence	Lastz alignment strand	Not Alignment length	N number	Gap number	Mismatch number	Alignment pattern	Ref sequence	Sample sequence
B.buttiana-California-Gold	Deletion	5818	5818	Bougainvillea-glabra-White-Stripe	5819	5820	T	+	0	0	0	0	||||||||||||||||||||||||||||||||||||||||||||||||||-||||||||||||||||||||||||||||||||||||||||||||||||||	AAAATGGCAGCAACATACCTTTTTTGTTTTTTTTTTATTTCTTTCTATCA	AAAATGGCAGCAACATACCTTTTTTGTTTTTTTTTATTTCTTTCTATCAA
B.buttiana-California-Gold	Deletion	9073	9073	Bougainvillea-glabra-White-Stripe	9075	9076	T	+	0	0	0	0	||||||||||||||||||||||||||||||||||||||||||||||||||-||||||||||||||||||||||||||||||||||||||||||||||||||	TCTTATTATCTTTTCTTCCCCCTTCATTTTTTTTTTTTCATTTTGAATAA	TCTTATTATCTTTTCTTCCCCCTTCATTTTTTTTTTTCATTTTGAATAAA
B.buttiana-California-Gold	Insertion	29584	29594	Bougainvillea-glabra-White-Stripe	29586	29586	CTTTACTTTA	+	0	0	0	0	||||||||||||||||||||||||||||||||||||||||||||||||||-||||||||||||||||||||||||||||||||||||||||||||||||||	TGATCTATATTAAATTAAGTCGATATCTTTACTTTAATAGAAATAGAATT	TGATCTATATTAAATTAAGTCGATATCTTTACTTTACTTTACTTTAATAG

## Sheet: ‘White Stripe’ vs. ‘Double Salm
SNPs	ref	B.buttiana-Double-Salmon.site	B.buttiana-Double-Salmon.base	ref_base<->sample_base	cdsPos,phase	proPos	ref_codon<->sample_codon	ref_aa<->sample_aa	mutate_type	ref_gene_ID	ref_gene_start	ref_gene_end	ref_gene_strand	ref_gene_product
Bougainvillea-glabra-White-Stripe_119937	A	B.buttiana-Double-Salmon_119951	C	A<->C	--	--	--	--	--	intergenic	--	--	--	--
Bougainvillea-glabra-White-Stripe_17624	C	B.buttiana-Double-Salmon_17622	A	C<->A	3201,2	1067	AAG<->AAT	K<->N	nonsyn	rpoC2	16706	20824	-	--
Bougainvillea-glabra-White-Stripe_32251	G	B.buttiana-Double-Salmon_32259	T	G<->T	--	--	--	--	--	intergenic	--	--	--	--
Bougainvillea-glabra-White-Stripe_53694	A	B.buttiana-Double-Salmon_53702	C	A<->C	--	--	--	--	--	intergenic	--	--	--	--
Bougainvillea-glabra-White-Stripe_6957	A	B.buttiana-Double-Salmon_6956	T	A<->T	--	--	--	--	--	intergenic	--	--	--	--
Sample Sequence ID	InDel type	Sample InDel start	Sample InDel end	Reference sequence ID	Ref start	Ref end	InDel sequence	Lastz alignment strand	Not Alignment length	N number	Gap number	Mismatch number	Alignment pattern	Ref sequence	Sample sequence
B.buttiana-Double-Salmon	Deletion	5818	5818	Bougainvillea-glabra-White-Stripe	5819	5820	T	+	0	0	0	0	||||||||||||||||||||||||||||||||||||||||||||||||||-||||||||||||||||||||||||||||||||||||||||||||||||||	AAAATGGCAGCAACATACCTTTTTTGTTTTTTTTTTATTTCTTTCTATCA	AAAATGGCAGCAACATACCTTTTTTGTTTTTTTTTATTTCTTTCTATCAA
B.buttiana-Double-Salmon	Deletion	9073	9073	Bougainvillea-glabra-White-Stripe	9075	9076	T	+	0	0	0	0	||||||||||||||||||||||||||||||||||||||||||||||||||-||||||||||||||||||||||||||||||||||||||||||||||||||	TCTTATTATCTTTTCTTCCCCCTTCATTTTTTTTTTTTCATTTTGAATAA	TCTTATTATCTTTTCTTCCCCCTTCATTTTTTTTTTTCATTTTGAATAAA
B.buttiana-Double-Salmon	Insertion	29584	29594	Bougainvillea-glabra-White-Stripe	29586	29586	CTTTACTTTA	+	0	0	0	0	||||||||||||||||||||||||||||||||||||||||||||||||||-||||||||||||||||||||||||||||||||||||||||||||||||||	TGATCTATATTAAATTAAGTCGATATCTTTACTTTAATAGAAATAGAATT	TGATCTATATTAAATTAAGTCGATATCTTTACTTTACTTTACTTTAATAG

## Sheet: ‘White Stripe’ vs. ‘Double Yell
SNPs	ref	B.buttiana-Double-Yellow.site	B.buttiana-Double-Yellow.base	ref_base<->sample_base	cdsPos,phase	proPos	ref_codon<->sample_codon	ref_aa<->sample_aa	mutate_type	ref_gene_ID	ref_gene_start	ref_gene_end	ref_gene_strand	ref_gene_product
Bougainvillea-glabra-White-Stripe_119937	A	B.buttiana-Double-Yellow_119951	C	A<->C	--	--	--	--	--	intergenic	--	--	--	--
Bougainvillea-glabra-White-Stripe_17624	C	B.buttiana-Double-Yellow_17622	A	C<->A	3201,2	1067	AAG<->AAT	K<->N	nonsyn	rpoC2	16706	20824	-	--
Bougainvillea-glabra-White-Stripe_32251	G	B.buttiana-Double-Yellow_32259	T	G<->T	--	--	--	--	--	intergenic	--	--	--	--
Bougainvillea-glabra-White-Stripe_53694	A	B.buttiana-Double-Yellow_53702	C	A<->C	--	--	--	--	--	intergenic	--	--	--	--
Bougainvillea-glabra-White-Stripe_6957	A	B.buttiana-Double-Yellow_6956	T	A<->T	--	--	--	--	--	intergenic	--	--	--	--
Sample Sequence ID	InDel type	Sample InDel start	Sample InDel end	Reference sequence ID	Ref start	Ref end	InDel sequence	Lastz alignment strand	Not Alignment length	N number	Gap number	Mismatch number	Alignment pattern	Ref sequence	Sample sequence
B.buttiana-Double-Yellow	Deletion	5818	5818	Bougainvillea-glabra-White-Stripe	5819	5820	T	+	0	0	0	0	||||||||||||||||||||||||||||||||||||||||||||||||||-||||||||||||||||||||||||||||||||||||||||||||||||||	AAAATGGCAGCAACATACCTTTTTTGTTTTTTTTTTATTTCTTTCTATCA	AAAATGGCAGCAACATACCTTTTTTGTTTTTTTTTATTTCTTTCTATCAA
B.buttiana-Double-Yellow	Deletion	9073	9073	Bougainvillea-glabra-White-Stripe	9075	9076	T	+	0	0	0	0	||||||||||||||||||||||||||||||||||||||||||||||||||-||||||||||||||||||||||||||||||||||||||||||||||||||	TCTTATTATCTTTTCTTCCCCCTTCATTTTTTTTTTTTCATTTTGAATAA	TCTTATTATCTTTTCTTCCCCCTTCATTTTTTTTTTTCATTTTGAATAAA
B.buttiana-Double-Yellow	Insertion	29584	29594	Bougainvillea-glabra-White-Stripe	29586	29586	CTTTACTTTA	+	0	0	0	0	||||||||||||||||||||||||||||||||||||||||||||||||||-||||||||||||||||||||||||||||||||||||||||||||||||||	TGATCTATATTAAATTAAGTCGATATCTTTACTTTAATAGAAATAGAATT	TGATCTATATTAAATTAAGTCGATATCTTTACTTTACTTTACTTTAATAG

## Sheet: ‘White Stripe’ vs. ‘Gautama's R
SNPs	ref	B.buttiana-Gautama-sRed.site	B.buttiana-Gautama-sRed.base	ref_base<->sample_base	cdsPos,phase	proPos	ref_codon<->sample_codon	ref_aa<->sample_aa	mutate_type	ref_gene_ID	ref_gene_start	ref_gene_end	ref_gene_strand	ref_gene_product
Bougainvillea-glabra-White-Stripe_10017	T	B.buttiana-Gautama-sRed_9975	C	T<->C	--	--	--	--	--	intergenic	--	--	--	--
Bougainvillea-glabra-White-Stripe_10182	G	B.buttiana-Gautama-sRed_10140	A	G<->A	--	--	--	--	--	intergenic	--	--	--	--
Bougainvillea-glabra-White-Stripe_10370	C	B.buttiana-Gautama-sRed_10328	A	C<->A	--	--	--	--	--	intergenic	--	--	--	--
Bougainvillea-glabra-White-Stripe_10421	G	B.buttiana-Gautama-sRed_10379	T	G<->T	--	--	--	--	--	intergenic	--	--	--	--
Bougainvillea-glabra-White-Stripe_10465	A	B.buttiana-Gautama-sRed_10417	T	A<->T	--	--	--	--	--	intergenic	--	--	--	--
Bougainvillea-glabra-White-Stripe_10493	A	B.buttiana-Gautama-sRed_10445	C	A<->C	1513,0	505	TAA<->GAA	X<->E	stop_mutation	atpA	10491	12005	-	--
Bougainvillea-glabra-White-Stripe_111120	A	B.buttiana-Gautama-sRed_111044	G	A<->G	2157,2	719	GGT<->GGC	G<->G	syn	ndhF	111045	113276	-	--
Bougainvillea-glabra-White-Stripe_111314	G	B.buttiana-Gautama-sRed_111238	T	G<->T	1963,0	655	CTA<->ATA	L<->I	nonsyn	ndhF	111045	113276	-	--
Bougainvillea-glabra-White-Stripe_111446	C	B.buttiana-Gautama-sRed_111370	T	C<->T	1831,0	611	GTT<->ATT	V<->I	nonsyn	ndhF	111045	113276	-	--
Bougainvillea-glabra-White-Stripe_111455	T	B.buttiana-Gautama-sRed_111379	C	T<->C	1822,0	608	ATT<->GTT	I<->V	nonsyn	ndhF	111045	113276	-	--
Bougainvillea-glabra-White-Stripe_111465	C	B.buttiana-Gautama-sRed_111389	T	C<->T	1812,2	604	GTG<->GTA	V<->V	syn	ndhF	111045	113276	-	--
Bougainvillea-glabra-White-Stripe_111615	T	B.buttiana-Gautama-sRed_111539	C	T<->C	1662,2	554	CTA<->CTG	L<->L	syn	ndhF	111045	113276	-	--
Bougainvillea-glabra-White-Stripe_111680	A	B.buttiana-Gautama-sRed_111604	C	A<->C	1597,0	533	TAT<->GAT	Y<->D	nonsyn	ndhF	111045	113276	-	--
Bougainvillea-glabra-White-Stripe_111712	T	B.buttiana-Gautama-sRed_111636	G	T<->G	1565,1	522	AAA<->ACA	K<->T	nonsyn	ndhF	111045	113276	-	--
Bougainvillea-glabra-White-Stripe_111735	T	B.buttiana-Gautama-sRed_111659	G	T<->G	1542,2	514	CCA<->CCC	P<->P	syn	ndhF	111045	113276	-	--
Bougainvillea-glabra-White-Stripe_111745	G	B.buttiana-Gautama-sRed_111669	T	G<->T	1532,1	511	ACG<->AAG	T<->K	nonsyn	ndhF	111045	113276	-	--
Bougainvillea-glabra-White-Stripe_111825	G	B.buttiana-Gautama-sRed_111749	C	G<->C	1452,2	484	CTC<->CTG	L<->L	syn	ndhF	111045	113276	-	--
Bougainvillea-glabra-White-Stripe_111845	G	B.buttiana-Gautama-sRed_111769	T	G<->T	1432,0	478	CTA<->ATA	L<->I	nonsyn	ndhF	111045	113276	-	--
Bougainvillea-glabra-White-Stripe_111891	T	B.buttiana-Gautama-sRed_111815	A	T<->A	1386,2	462	TTA<->TTT	L<->F	nonsyn	ndhF	111045	113276	-	--
Bougainvillea-glabra-White-Stripe_112090	G	B.buttiana-Gautama-sRed_112014	A	G<->A	1187,1	396	GCT<->GTT	A<->V	nonsyn	ndhF	111045	113276	-	--
Bougainvillea-glabra-White-Stripe_112122	C	B.buttiana-Gautama-sRed_112046	A	C<->A	1155,2	385	GGG<->GGT	G<->G	syn	ndhF	111045	113276	-	--
Bougainvillea-glabra-White-Stripe_11220	A	B.buttiana-Gautama-sRed_11172	G	A<->G	786,2	262	GAT<->GAC	D<->D	syn	atpA	10491	12005	-	--
Bougainvillea-glabra-White-Stripe_112256	T	B.buttiana-Gautama-sRed_112180	C	T<->C	1021,0	341	ACT<->GCT	T<->A	nonsyn	ndhF	111045	113276	-	--
Bougainvillea-glabra-White-Stripe_112401	A	B.buttiana-Gautama-sRed_112325	C	A<->C	876,2	292	AAT<->AAG	N<->K	nonsyn	ndhF	111045	113276	-	--
Bougainvillea-glabra-White-Stripe_112439	G	B.buttiana-Gautama-sRed_112363	A	G<->A	838,0	280	CTT<->TTT	L<->F	nonsyn	ndhF	111045	113276	-	--
Bougainvillea-glabra-White-Stripe_112446	A	B.buttiana-Gautama-sRed_112370	G	A<->G	831,2	277	GTT<->GTC	V<->V	syn	ndhF	111045	113276	-	--
Bougainvillea-glabra-White-Stripe_112488	G	B.buttiana-Gautama-sRed_112412	C	G<->C	789,2	263	CTC<->CTG	L<->L	syn	ndhF	111045	113276	-	--
Bougainvillea-glabra-White-Stripe_112613	T	B.buttiana-Gautama-sRed_112537	G	T<->G	664,0	222	AAT<->CAT	N<->H	nonsyn	ndhF	111045	113276	-	--
Bougainvillea-glabra-White-Stripe_112668	A	B.buttiana-Gautama-sRed_112592	G	A<->G	609,2	203	TTT<->TTC	F<->F	syn	ndhF	111045	113276	-	--
Bougainvillea-glabra-White-Stripe_112858	A	B.buttiana-Gautama-sRed_112782	G	A<->G	419,1	140	ATT<->ACT	I<->T	nonsyn	ndhF	111045	113276	-	--
Bougainvillea-glabra-White-Stripe_113075	T	B.buttiana-Gautama-sRed_112999	A	T<->A	202,0	68	ATT<->TTT	I<->F	nonsyn	ndhF	111045	113276	-	--
Bougainvillea-glabra-White-Stripe_113205	C	B.buttiana-Gautama-sRed_113129	A	C<->A	72,2	24	GCG<->GCT	A<->A	syn	ndhF	111045	113276	-	--
Bougainvillea-glabra-White-Stripe_113241	G	B.buttiana-Gautama-sRed_113165	A	G<->A	36,2	12	CCC<->CCT	P<->P	syn	ndhF	111045	113276	-	--
Bougainvillea-glabra-White-Stripe_113374	T	B.buttiana-Gautama-sRed_113298	G	T<->G	--	--	--	--	--	intergenic	--	--	--	--
Bougainvillea-glabra-White-Stripe_113485	T	B.buttiana-Gautama-sRed_113383	G	T<->G	--	--	--	--	--	intergenic	--	--	--	--
Bougainvillea-glabra-White-Stripe_113539	G	B.buttiana-Gautama-sRed_113437	T	G<->T	--	--	--	--	--	intergenic	--	--	--	--
Bougainvillea-glabra-White-Stripe_113668	G	B.buttiana-Gautama-sRed_113565	T	G<->T	--	--	--	--	--	intergenic	--	--	--	--
Bougainvillea-glabra-White-Stripe_113928	G	B.buttiana-Gautama-sRed_113835	T	G<->T	--	--	--	--	--	intergenic	--	--	--	--
Bougainvillea-glabra-White-Stripe_114018	C	B.buttiana-Gautama-sRed_113919	G	C<->G	--	--	--	--	--	intergenic	--	--	--	--
Bougainvillea-glabra-White-Stripe_114019	T	B.buttiana-Gautama-sRed_113920	A	T<->A	--	--	--	--	--	intergenic	--	--	--	--
Bougainvillea-glabra-White-Stripe_114021	T	B.buttiana-Gautama-sRed_113922	A	T<->A	--	--	--	--	--	intergenic	--	--	--	--
Bougainvillea-glabra-White-Stripe_114022	T	B.buttiana-Gautama-sRed_113923	A	T<->A	--	--	--	--	--	intergenic	--	--	--	--
Bougainvillea-glabra-White-Stripe_114023	T	B.buttiana-Gautama-sRed_113924	G	T<->G	--	--	--	--	--	intergenic	--	--	--	--
Bougainvillea-glabra-White-Stripe_114024	T	B.buttiana-Gautama-sRed_113925	A	T<->A	--	--	--	--	--	intergenic	--	--	--	--
Bougainvillea-glabra-White-Stripe_114030	A	B.buttiana-Gautama-sRed_113930	T	A<->T	--	--	--	--	--	intergenic	--	--	--	--
Bougainvillea-glabra-White-Stripe_114031	G	B.buttiana-Gautama-sRed_113931	T	G<->T	--	--	--	--	--	intergenic	--	--	--	--
Bougainvillea-glabra-White-Stripe_114037	A	B.buttiana-Gautama-sRed_113937	C	A<->C	--	--	--	--	--	intergenic	--	--	--	--
Bougainvillea-glabra-White-Stripe_114047	A	B.buttiana-Gautama-sRed_113950	C	A<->C	--	--	--	--	--	intergenic	--	--	--	--
Bougainvillea-glabra-White-Stripe_114063	T	B.buttiana-Gautama-sRed_113966	A	T<->A	--	--	--	--	--	intergenic	--	--	--	--
Bougainvillea-glabra-White-Stripe_114073	A	B.buttiana-Gautama-sRed_113976	G	A<->G	--	--	--	--	--	intergenic	--	--	--	--
Bougainvillea-glabra-White-Stripe_114086	C	B.buttiana-Gautama-sRed_113989	G	C<->G	--	--	--	--	--	intergenic	--	--	--	--
Bougainvillea-glabra-White-Stripe_114117	G	B.buttiana-Gautama-sRed_114020	T	G<->T	--	--	--	--	--	intergenic	--	--	--	--
Bougainvillea-glabra-White-Stripe_11415	G	B.buttiana-Gautama-sRed_11367	T	G<->T	591,2	197	GTC<->GTA	V<->V	syn	atpA	10491	12005	-	--
Bougainvillea-glabra-White-Stripe_114355	A	B.buttiana-Gautama-sRed_114258	C	A<->C	--	--	--	--	--	intergenic	--	--	--	--
Bougainvillea-glabra-White-Stripe_114410	C	B.buttiana-Gautama-sRed_114313	A	C<->A	--	--	--	--	--	intergenic	--	--	--	--
Bougainvillea-glabra-White-Stripe_114484	A	B.buttiana-Gautama-sRed_114380	C	A<->C	--	--	--	--	--	intergenic	--	--	--	--
Bougainvillea-glabra-White-Stripe_114545	C	B.buttiana-Gautama-sRed_114440	A	C<->A	--	--	--	--	--	intergenic	--	--	--	--
Bougainvillea-glabra-White-Stripe_114691	T	B.buttiana-Gautama-sRed_114583	A	T<->A	--	--	--	--	--	intergenic	--	--	--	--
Bougainvillea-glabra-White-Stripe_114719	C	B.buttiana-Gautama-sRed_114611	A	C<->A	--	--	--	--	--	intergenic	--	--	--	--
Bougainvillea-glabra-White-Stripe_114815	A	B.buttiana-Gautama-sRed_114707	C	A<->C	--	--	--	--	--	intergenic	--	--	--	--
Bougainvillea-glabra-White-Stripe_114919	A	B.buttiana-Gautama-sRed_114785	C	A<->C	--	--	--	--	--	intergenic	--	--	--	--
Bougainvillea-glabra-White-Stripe_115027	C	B.buttiana-Gautama-sRed_114893	T	C<->T	--	--	--	--	--	intergenic	--	--	--	--
Bougainvillea-glabra-White-Stripe_115115	A	B.buttiana-Gautama-sRed_114981	C	A<->C	--	--	--	--	--	intergenic	--	--	--	--
Bougainvillea-glabra-White-Stripe_115160	T	B.buttiana-Gautama-sRed_115026	G	T<->G	--	--	--	--	--	intergenic	--	--	--	--
Bougainvillea-glabra-White-Stripe_115183	A	B.buttiana-Gautama-sRed_115049	C	A<->C	--	--	--	--	--	intergenic	--	--	--	--
Bougainvillea-glabra-White-Stripe_115336	A	B.buttiana-Gautama-sRed_115202	C	A<->C	--	--	--	--	--	intergenic	--	--	--	--
Bougainvillea-glabra-White-Stripe_115337	C	B.buttiana-Gautama-sRed_115203	A	C<->A	--	--	--	--	--	intergenic	--	--	--	--
Bougainvillea-glabra-White-Stripe_115379	T	B.buttiana-Gautama-sRed_115245	G	T<->G	--	--	--	--	--	intergenic	--	--	--	--
Bougainvillea-glabra-White-Stripe_115591	G	B.buttiana-Gautama-sRed_115459	T	G<->T	150,2	50	TCG<->TCT	S<->S	syn	ccsA	115442	116410	+	--
Bougainvillea-glabra-White-Stripe_115723	G	B.buttiana-Gautama-sRed_115591	T	G<->T	282,2	94	CAG<->CAT	Q<->H	nonsyn	ccsA	115442	116410	+	--
Bougainvillea-glabra-White-Stripe_115961	G	B.buttiana-Gautama-sRed_115829	A	G<->A	520,0	174	GAT<->AAT	D<->N	nonsyn	ccsA	115442	116410	+	--
Bougainvillea-glabra-White-Stripe_116080	T	B.buttiana-Gautama-sRed_115948	C	T<->C	639,2	213	TCT<->TCC	S<->S	syn	ccsA	115442	116410	+	--
Bougainvillea-glabra-White-Stripe_116320	T	B.buttiana-Gautama-sRed_116188	C	T<->C	879,2	293	GGT<->GGC	G<->G	syn	ccsA	115442	116410	+	--
Bougainvillea-glabra-White-Stripe_116371	A	B.buttiana-Gautama-sRed_116239	C	A<->C	930,2	310	GGA<->GGC	G<->G	syn	ccsA	115442	116410	+	--
Bougainvillea-glabra-White-Stripe_116423	T	B.buttiana-Gautama-sRed_116291	G	T<->G	--	--	--	--	--	intergenic	--	--	--	--
Bougainvillea-glabra-White-Stripe_116503	T	B.buttiana-Gautama-sRed_116370	A	T<->A	--	--	--	--	--	intergenic	--	--	--	--
Bougainvillea-glabra-White-Stripe_116506	A	B.buttiana-Gautama-sRed_116373	G	A<->G	--	--	--	--	--	intergenic	--	--	--	--
Bougainvillea-glabra-White-Stripe_116508	T	B.buttiana-Gautama-sRed_116375	A	T<->A	--	--	--	--	--	intergenic	--	--	--	--
Bougainvillea-glabra-White-Stripe_116510	C	B.buttiana-Gautama-sRed_116377	G	C<->G	--	--	--	--	--	intergenic	--	--	--	--
Bougainvillea-glabra-White-Stripe_116512	T	B.buttiana-Gautama-sRed_116379	A	T<->A	--	--	--	--	--	intergenic	--	--	--	--
Bougainvillea-glabra-White-Stripe_116514	C	B.buttiana-Gautama-sRed_116381	T	C<->T	--	--	--	--	--	intergenic	--	--	--	--
Bougainvillea-glabra-White-Stripe_116517	T	B.buttiana-Gautama-sRed_116385	G	T<->G	--	--	--	--	--	intergenic	--	--	--	--
Bougainvillea-glabra-White-Stripe_116552	C	B.buttiana-Gautama-sRed_116420	T	C<->T	--	--	--	--	--	intergenic	--	--	--	--
Bougainvillea-glabra-White-Stripe_116559	G	B.buttiana-Gautama-sRed_116427	T	G<->T	--	--	--	--	--	intergenic	--	--	--	--
Bougainvillea-glabra-White-Stripe_116755	A	B.buttiana-Gautama-sRed_116623	G	A<->G	1421,1	474	TTT<->TCT	F<->S	nonsyn	ndhD	116622	118175	-	--
Bougainvillea-glabra-White-Stripe_116779	G	B.buttiana-Gautama-sRed_116647	A	G<->A	1397,1	466	ACT<->ATT	T<->I	nonsyn	ndhD	116622	118175	-	--
Bougainvillea-glabra-White-Stripe_116919	A	B.buttiana-Gautama-sRed_116787	C	A<->C	1257,2	419	TTT<->TTG	F<->L	nonsyn	ndhD	116622	118175	-	--
Bougainvillea-glabra-White-Stripe_117153	A	B.buttiana-Gautama-sRed_117021	G	A<->G	1023,2	341	ACT<->ACC	T<->T	syn	ndhD	116622	118175	-	--
Bougainvillea-glabra-White-Stripe_117578	A	B.buttiana-Gautama-sRed_117446	G	A<->G	598,0	200	TTG<->CTG	L<->L	syn	ndhD	116622	118175	-	--
Bougainvillea-glabra-White-Stripe_118017	A	B.buttiana-Gautama-sRed_117885	C	A<->C	159,2	53	ACT<->ACG	T<->T	syn	ndhD	116622	118175	-	--
Bougainvillea-glabra-White-Stripe_118398	T	B.buttiana-Gautama-sRed_118267	G	T<->G	117,2	39	ATA<->ATC	I<->I	syn	psaC	118269	118514	-	--
Bougainvillea-glabra-White-Stripe_118540	G	B.buttiana-Gautama-sRed_118409	C	G<->C	--	--	--	--	--	intergenic	--	--	--	--
Bougainvillea-glabra-White-Stripe_118640	C	B.buttiana-Gautama-sRed_118496	T	C<->T	--	--	--	--	--	intergenic	--	--	--	--
Bougainvillea-glabra-White-Stripe_118698	C	B.buttiana-Gautama-sRed_118554	G	C<->G	--	--	--	--	--	intergenic	--	--	--	--
Bougainvillea-glabra-White-Stripe_118767	A	B.buttiana-Gautama-sRed_118623	T	A<->T	--	--	--	--	--	intergenic	--	--	--	--
Bougainvillea-glabra-White-Stripe_118771	G	B.buttiana-Gautama-sRed_118627	T	G<->T	--	--	--	--	--	intergenic	--	--	--	--
Bougainvillea-glabra-White-Stripe_119246	T	B.buttiana-Gautama-sRed_119095	C	T<->C	--	--	--	--	--	intergenic	--	--	--	--
Bougainvillea-glabra-White-Stripe_119259	G	B.buttiana-Gautama-sRed_119108	A	G<->A	--	--	--	--	--	intergenic	--	--	--	--
Bougainvillea-glabra-White-Stripe_119281	G	B.buttiana-Gautama-sRed_119130	T	G<->T	--	--	--	--	--	intergenic	--	--	--	--
Bougainvillea-glabra-White-Stripe_119307	T	B.buttiana-Gautama-sRed_119156	G	T<->G	--	--	--	--	--	intergenic	--	--	--	--
Bougainvillea-glabra-White-Stripe_119822	C	B.buttiana-Gautama-sRed_119677	G	C<->G	114,2	38	TCG<->TCC	S<->S	syn	ndhG	119405	119935	-	--
Bougainvillea-glabra-White-Stripe_119888	T	B.buttiana-Gautama-sRed_119743	C	T<->C	48,2	16	GGA<->GGG	G<->G	syn	ndhG	119405	119935	-	--
Bougainvillea-glabra-White-Stripe_120086	C	B.buttiana-Gautama-sRed_119941	T	C<->T	--	--	--	--	--	intergenic	--	--	--	--
Bougainvillea-glabra-White-Stripe_120107	T	B.buttiana-Gautama-sRed_119962	G	T<->G	--	--	--	--	--	intergenic	--	--	--	--
Bougainvillea-glabra-White-Stripe_120189	C	B.buttiana-Gautama-sRed_120044	T	C<->T	--	--	--	--	--	intergenic	--	--	--	--
Bougainvillea-glabra-White-Stripe_120237	G	B.buttiana-Gautama-sRed_120092	T	G<->T	--	--	--	--	--	intergenic	--	--	--	--
Bougainvillea-glabra-White-Stripe_120552	C	B.buttiana-Gautama-sRed_120415	A	C<->A	253,0	85	GTG<->TTG	V<->L	nonsyn	ndhI	120292	120804	-	--
Bougainvillea-glabra-White-Stripe_120577	G	B.buttiana-Gautama-sRed_120440	T	G<->T	228,2	76	ATC<->ATA	I<->I	syn	ndhI	120292	120804	-	--
Bougainvillea-glabra-White-Stripe_120799	C	B.buttiana-Gautama-sRed_120662	G	C<->G	6,2	2	TTG<->TTC	L<->F	nonsyn	ndhI	120292	120804	-	--
Bougainvillea-glabra-White-Stripe_120820	A	B.buttiana-Gautama-sRed_120683	C	A<->C	--	--	--	--	--	intergenic	--	--	--	--
Bougainvillea-glabra-White-Stripe_120870	T	B.buttiana-Gautama-sRed_120733	G	T<->G	--	--	--	--	--	intergenic	--	--	--	--
Bougainvillea-glabra-White-Stripe_120888	A	B.buttiana-Gautama-sRed_120751	T	A<->T	--	--	--	--	--	intergenic	--	--	--	--
Bougainvillea-glabra-White-Stripe_120889	T	B.buttiana-Gautama-sRed_120752	G	T<->G	--	--	--	--	--	intergenic	--	--	--	--
Bougainvillea-glabra-White-Stripe_121033	A	B.buttiana-Gautama-sRed_120896	G	A<->G	--	--	--	--	--	intergenic	--	--	--	--
Bougainvillea-glabra-White-Stripe_121364	C	B.buttiana-Gautama-sRed_121227	T	C<->T	--	--	--	--	--	intergenic	--	--	--	--
Bougainvillea-glabra-White-Stripe_121470	T	B.buttiana-Gautama-sRed_121333	C	T<->C	--	--	--	--	--	intergenic	--	--	--	--
Bougainvillea-glabra-White-Stripe_121598	T	B.buttiana-Gautama-sRed_121461	G	T<->G	--	--	--	--	--	intergenic	--	--	--	--
Bougainvillea-glabra-White-Stripe_121642	G	B.buttiana-Gautama-sRed_121505	T	G<->T	--	--	--	--	--	intergenic	--	--	--	--
Bougainvillea-glabra-White-Stripe_121823	C	B.buttiana-Gautama-sRed_121675	A	C<->A	--	--	--	--	--	intergenic	--	--	--	--
Bougainvillea-glabra-White-Stripe_121826	A	B.buttiana-Gautama-sRed_121678	C	A<->C	--	--	--	--	--	intergenic	--	--	--	--
Bougainvillea-glabra-White-Stripe_122330	T	B.buttiana-Gautama-sRed_122185	A	T<->A	--	--	--	--	--	intergenic	--	--	--	--
Bougainvillea-glabra-White-Stripe_122509	A	B.buttiana-Gautama-sRed_122374	C	A<->C	537,2	179	GTT<->GTG	V<->V	syn	ndhA	122495	123045	-	--
Bougainvillea-glabra-White-Stripe_122512	G	B.buttiana-Gautama-sRed_122377	A	G<->A	534,2	178	TGC<->TGT	C<->C	syn	ndhA	122495	123045	-	--
Bougainvillea-glabra-White-Stripe_122818	C	B.buttiana-Gautama-sRed_122683	T	C<->T	228,2	76	CTG<->CTA	L<->L	syn	ndhA	122495	123045	-	--
Bougainvillea-glabra-White-Stripe_122908	G	B.buttiana-Gautama-sRed_122773	C	G<->C	138,2	46	GTC<->GTG	V<->V	syn	ndhA	122495	123045	-	--
Bougainvillea-glabra-White-Stripe_122971	G	B.buttiana-Gautama-sRed_122836	C	G<->C	75,2	25	GGC<->GGG	G<->G	syn	ndhA	122495	123045	-	--
Bougainvillea-glabra-White-Stripe_123028	G	B.buttiana-Gautama-sRed_122893	T	G<->T	18,2	6	ACC<->ACA	T<->T	syn	ndhA	122495	123045	-	--
Bougainvillea-glabra-White-Stripe_123265	A	B.buttiana-Gautama-sRed_123130	C	A<->C	964,0	322	TCG<->GCG	S<->A	nonsyn	ndhH	123047	124228	-	--
Bougainvillea-glabra-White-Stripe_123431	G	B.buttiana-Gautama-sRed_123296	A	G<->A	798,2	266	AGC<->AGT	S<->S	syn	ndhH	123047	124228	-	--
Bougainvillea-glabra-White-Stripe_12372	T	B.buttiana-Gautama-sRed_12319	G	T<->G	--	--	--	--	--	intergenic	--	--	--	--
Bougainvillea-glabra-White-Stripe_123812	C	B.buttiana-Gautama-sRed_123677	T	C<->T	417,2	139	GAG<->GAA	E<->E	syn	ndhH	123047	124228	-	--
Bougainvillea-glabra-White-Stripe_124679	A	B.buttiana-Gautama-sRed_124554	G	A<->G	--	--	--	--	--	intergenic	--	--	--	--
Bougainvillea-glabra-White-Stripe_124686	T	B.buttiana-Gautama-sRed_124561	G	T<->G	--	--	--	--	--	intergenic	--	--	--	--
Bougainvillea-glabra-White-Stripe_124845	G	B.buttiana-Gautama-sRed_124720	A	G<->A	--	--	--	--	--	intergenic	--	--	--	--
Bougainvillea-glabra-White-Stripe_124863	T	B.buttiana-Gautama-sRed_124738	A	T<->A	5652,2	1884	GAA<->GAT	E<->D	nonsyn	ycf1	124857	130514	-	--
Bougainvillea-glabra-White-Stripe_124899	G	B.buttiana-Gautama-sRed_124774	T	G<->T	5616,2	1872	TTC<->TTA	F<->L	nonsyn	ycf1	124857	130514	-	--
Bougainvillea-glabra-White-Stripe_124900	A	B.buttiana-Gautama-sRed_124775	C	A<->C	5615,1	1872	TTC<->TGC	F<->C	nonsyn	ycf1	124857	130514	-	--
Bougainvillea-glabra-White-Stripe_124914	T	B.buttiana-Gautama-sRed_124789	G	T<->G	5601,2	1867	TTA<->TTC	L<->F	nonsyn	ycf1	124857	130514	-	--
Bougainvillea-glabra-White-Stripe_125031	G	B.buttiana-Gautama-sRed_124906	T	G<->T	5484,2	1828	AAC<->AAA	N<->K	nonsyn	ycf1	124857	130514	-	--
Bougainvillea-glabra-White-Stripe_125034	T	B.buttiana-Gautama-sRed_124909	G	T<->G	5481,2	1827	TTA<->TTC	L<->F	nonsyn	ycf1	124857	130514	-	--
Bougainvillea-glabra-White-Stripe_125264	C	B.buttiana-Gautama-sRed_125139	T	C<->T	5251,0	1751	GGG<->AGG	G<->R	nonsyn	ycf1	124857	130514	-	--
Bougainvillea-glabra-White-Stripe_125376	G	B.buttiana-Gautama-sRed_125251	A	G<->A	5139,2	1713	ACC<->ACT	T<->T	syn	ycf1	124857	130514	-	--
Bougainvillea-glabra-White-Stripe_125405	T	B.buttiana-Gautama-sRed_125280	C	T<->C	5110,0	1704	AAT<->GAT	N<->D	nonsyn	ycf1	124857	130514	-	--
Bougainvillea-glabra-White-Stripe_125496	C	B.buttiana-Gautama-sRed_125371	A	C<->A	5019,2	1673	CTG<->CTT	L<->L	syn	ycf1	124857	130514	-	--
Bougainvillea-glabra-White-Stripe_125524	T	B.buttiana-Gautama-sRed_125399	G	T<->G	4991,1	1664	TAC<->TCC	Y<->S	nonsyn	ycf1	124857	130514	-	--
Bougainvillea-glabra-White-Stripe_125571	G	B.buttiana-Gautama-sRed_125446	T	G<->T	4944,2	1648	GTC<->GTA	V<->V	syn	ycf1	124857	130514	-	--
Bougainvillea-glabra-White-Stripe_125586	C	B.buttiana-Gautama-sRed_125461	G	C<->G	4929,2	1643	ATG<->ATC	M<->I	nonsyn	ycf1	124857	130514	-	--
Bougainvillea-glabra-White-Stripe_125654	T	B.buttiana-Gautama-sRed_125529	A	T<->A	4861,0	1621	AAT<->TAT	N<->Y	nonsyn	ycf1	124857	130514	-	--
Bougainvillea-glabra-White-Stripe_125695	T	B.buttiana-Gautama-sRed_125570	A	T<->A	4820,1	1607	AAA<->ATA	K<->I	nonsyn	ycf1	124857	130514	-	--
Bougainvillea-glabra-White-Stripe_125758	C	B.buttiana-Gautama-sRed_125648	A	C<->A	4757,1	1586	GGT<->GTT	G<->V	nonsyn	ycf1	124857	130514	-	--
Bougainvillea-glabra-White-Stripe_125813	G	B.buttiana-Gautama-sRed_125703	T	G<->T	4702,0	1568	CAA<->AAA	Q<->K	nonsyn	ycf1	124857	130514	-	--
Bougainvillea-glabra-White-Stripe_125870	C	B.buttiana-Gautama-sRed_125760	T	C<->T	4645,0	1549	GTA<->ATA	V<->I	nonsyn	ycf1	124857	130514	-	--
Bougainvillea-glabra-White-Stripe_12594	A	B.buttiana-Gautama-sRed_12541	C	A<->C	--	--	--	--	--	intergenic	--	--	--	--
Bougainvillea-glabra-White-Stripe_126086	G	B.buttiana-Gautama-sRed_125976	A	G<->A	4429,0	1477	CCA<->TCA	P<->S	nonsyn	ycf1	124857	130514	-	--
Bougainvillea-glabra-White-Stripe_126136	G	B.buttiana-Gautama-sRed_126026	T	G<->T	4379,1	1460	GCT<->GAT	A<->D	nonsyn	ycf1	124857	130514	-	--
Bougainvillea-glabra-White-Stripe_126139	A	B.buttiana-Gautama-sRed_126029	T	A<->T	4376,1	1459	ATG<->AAG	M<->K	nonsyn	ycf1	124857	130514	-	--
Bougainvillea-glabra-White-Stripe_126155	T	B.buttiana-Gautama-sRed_126045	G	T<->G	4360,0	1454	AAA<->CAA	K<->Q	nonsyn	ycf1	124857	130514	-	--
Bougainvillea-glabra-White-Stripe_126162	G	B.buttiana-Gautama-sRed_126052	C	G<->C	4353,2	1451	AAC<->AAG	N<->K	nonsyn	ycf1	124857	130514	-	--
Bougainvillea-glabra-White-Stripe_126231	C	B.buttiana-Gautama-sRed_126121	A	C<->A	4284,2	1428	AAG<->AAT	K<->N	nonsyn	ycf1	124857	130514	-	--
Bougainvillea-glabra-White-Stripe_126294	A	B.buttiana-Gautama-sRed_126184	C	A<->C	4221,2	1407	GAT<->GAG	D<->E	nonsyn	ycf1	124857	130514	-	--
Bougainvillea-glabra-White-Stripe_126426	C	B.buttiana-Gautama-sRed_126316	T	C<->T	4089,2	1363	GGG<->GGA	G<->G	syn	ycf1	124857	130514	-	--
Bougainvillea-glabra-White-Stripe_126433	C	B.buttiana-Gautama-sRed_126323	A	C<->A	4082,1	1361	CGT<->CTT	R<->L	nonsyn	ycf1	124857	130514	-	--
Bougainvillea-glabra-White-Stripe_126541	A	B.buttiana-Gautama-sRed_126431	G	A<->G	3974,1	1325	GTC<->GCC	V<->A	nonsyn	ycf1	124857	130514	-	--
Bougainvillea-glabra-White-Stripe_126746	A	B.buttiana-Gautama-sRed_126636	C	A<->C	3769,0	1257	TTA<->GTA	L<->V	nonsyn	ycf1	124857	130514	-	--
Bougainvillea-glabra-White-Stripe_126851	G	B.buttiana-Gautama-sRed_126741	C	G<->C	3664,0	1222	CAA<->GAA	Q<->E	nonsyn	ycf1	124857	130514	-	--
Bougainvillea-glabra-White-Stripe_126878	C	B.buttiana-Gautama-sRed_126768	G	C<->G	3637,0	1213	GTA<->CTA	V<->L	nonsyn	ycf1	124857	130514	-	--
Bougainvillea-glabra-White-Stripe_126954	C	B.buttiana-Gautama-sRed_126844	A	C<->A	3561,2	1187	CCG<->CCT	P<->P	syn	ycf1	124857	130514	-	--
Bougainvillea-glabra-White-Stripe_127213	C	B.buttiana-Gautama-sRed_127103	T	C<->T	3302,1	1101	CGT<->CAT	R<->H	nonsyn	ycf1	124857	130514	-	--
Bougainvillea-glabra-White-Stripe_127215	G	B.buttiana-Gautama-sRed_127105	T	G<->T	3300,2	1100	AGC<->AGA	S<->R	nonsyn	ycf1	124857	130514	-	--
Bougainvillea-glabra-White-Stripe_127232	C	B.buttiana-Gautama-sRed_127122	T	C<->T	3283,0	1095	GGA<->AGA	G<->R	nonsyn	ycf1	124857	130514	-	--
Bougainvillea-glabra-White-Stripe_127263	T	B.buttiana-Gautama-sRed_127153	C	T<->C	3252,2	1084	TCA<->TCG	S<->S	syn	ycf1	124857	130514	-	--
Bougainvillea-glabra-White-Stripe_127274	G	B.buttiana-Gautama-sRed_127164	T	G<->T	3241,0	1081	CGA<->AGA	R<->R	syn	ycf1	124857	130514	-	--
Bougainvillea-glabra-White-Stripe_127290	C	B.buttiana-Gautama-sRed_127180	T	C<->T	3225,2	1075	ACG<->ACA	T<->T	syn	ycf1	124857	130514	-	--
Bougainvillea-glabra-White-Stripe_127305	A	B.buttiana-Gautama-sRed_127195	C	A<->C	3210,2	1070	ATT<->ATG	I<->M	nonsyn	ycf1	124857	130514	-	--
Bougainvillea-glabra-White-Stripe_127311	T	B.buttiana-Gautama-sRed_127201	G	T<->G	3204,2	1068	ATA<->ATC	I<->I	syn	ycf1	124857	130514	-	--
Bougainvillea-glabra-White-Stripe_127349	T	B.buttiana-Gautama-sRed_127239	C	T<->C	3166,0	1056	AAA<->GAA	K<->E	nonsyn	ycf1	124857	130514	-	--
Bougainvillea-glabra-White-Stripe_127388	T	B.buttiana-Gautama-sRed_127278	C	T<->C	3127,0	1043	AAT<->GAT	N<->D	nonsyn	ycf1	124857	130514	-	--
Bougainvillea-glabra-White-Stripe_127396	G	B.buttiana-Gautama-sRed_127286	T	G<->T	3119,1	1040	ACA<->AAA	T<->K	nonsyn	ycf1	124857	130514	-	--
Bougainvillea-glabra-White-Stripe_127399	A	B.buttiana-Gautama-sRed_127289	T	A<->T	3116,1	1039	ATA<->AAA	I<->K	nonsyn	ycf1	124857	130514	-	--
Bougainvillea-glabra-White-Stripe_127459	G	B.buttiana-Gautama-sRed_127349	C	G<->C	3056,1	1019	ACT<->AGT	T<->S	nonsyn	ycf1	124857	130514	-	--
Bougainvillea-glabra-White-Stripe_127555	T	B.buttiana-Gautama-sRed_127445	A	T<->A	2960,1	987	AAA<->ATA	K<->I	nonsyn	ycf1	124857	130514	-	--
Bougainvillea-glabra-White-Stripe_127556	T	B.buttiana-Gautama-sRed_127446	A	T<->A	2959,0	987	AAA<->TAA	K<->X	nonsense	ycf1	124857	130514	-	--
Bougainvillea-glabra-White-Stripe_127557	T	B.buttiana-Gautama-sRed_127447	A	T<->A	2958,2	986	TTA<->TTT	L<->F	nonsyn	ycf1	124857	130514	-	--
Bougainvillea-glabra-White-Stripe_127623	G	B.buttiana-Gautama-sRed_127519	T	G<->T	2892,2	964	CTC<->CTA	L<->L	syn	ycf1	124857	130514	-	--
Bougainvillea-glabra-White-Stripe_127643	T	B.buttiana-Gautama-sRed_127539	G	T<->G	2872,0	958	AAA<->CAA	K<->Q	nonsyn	ycf1	124857	130514	-	--
Bougainvillea-glabra-White-Stripe_127678	A	B.buttiana-Gautama-sRed_127574	C	A<->C	2837,1	946	ATA<->AGA	I<->R	nonsyn	ycf1	124857	130514	-	--
Bougainvillea-glabra-White-Stripe_128096	G	B.buttiana-Gautama-sRed_127992	A	G<->A	2419,0	807	CTG<->TTG	L<->L	syn	ycf1	124857	130514	-	--
Bougainvillea-glabra-White-Stripe_128147	T	B.buttiana-Gautama-sRed_128043	C	T<->C	2368,0	790	ATA<->GTA	I<->V	nonsyn	ycf1	124857	130514	-	--
Bougainvillea-glabra-White-Stripe_128233	G	B.buttiana-Gautama-sRed_128129	T	G<->T	2282,1	761	TCT<->TAT	S<->Y	nonsyn	ycf1	124857	130514	-	--
Bougainvillea-glabra-White-Stripe_128245	T	B.buttiana-Gautama-sRed_128141	A	T<->A	2270,1	757	AAA<->ATA	K<->I	nonsyn	ycf1	124857	130514	-	--
Bougainvillea-glabra-White-Stripe_128246	T	B.buttiana-Gautama-sRed_128142	A	T<->A	2269,0	757	AAA<->TAA	K<->X	nonsense	ycf1	124857	130514	-	--
Bougainvillea-glabra-White-Stripe_128247	T	B.buttiana-Gautama-sRed_128143	A	T<->A	2268,2	756	TTA<->TTT	L<->F	nonsyn	ycf1	124857	130514	-	--
Bougainvillea-glabra-White-Stripe_128335	T	B.buttiana-Gautama-sRed_128231	C	T<->C	2180,1	727	AAA<->AGA	K<->R	nonsyn	ycf1	124857	130514	-	--
Bougainvillea-glabra-White-Stripe_128352	G	B.buttiana-Gautama-sRed_128248	T	G<->T	2163,2	721	TCC<->TCA	S<->S	syn	ycf1	124857	130514	-	--
Bougainvillea-glabra-White-Stripe_128493	C	B.buttiana-Gautama-sRed_128389	A	C<->A	2022,2	674	AAG<->AAT	K<->N	nonsyn	ycf1	124857	130514	-	--
Bougainvillea-glabra-White-Stripe_128532	C	B.buttiana-Gautama-sRed_128428	A	C<->A	1983,2	661	GTG<->GTT	V<->V	syn	ycf1	124857	130514	-	--
Bougainvillea-glabra-White-Stripe_128635	T	B.buttiana-Gautama-sRed_128531	C	T<->C	1880,1	627	CAG<->CGG	Q<->R	nonsyn	ycf1	124857	130514	-	--
Bougainvillea-glabra-White-Stripe_128689	T	B.buttiana-Gautama-sRed_128585	C	T<->C	1826,1	609	CAC<->CGC	H<->R	nonsyn	ycf1	124857	130514	-	--
Bougainvillea-glabra-White-Stripe_128736	A	B.buttiana-Gautama-sRed_128632	C	A<->C	1779,2	593	TTT<->TTG	F<->L	nonsyn	ycf1	124857	130514	-	--
Bougainvillea-glabra-White-Stripe_128783	A	B.buttiana-Gautama-sRed_128679	C	A<->C	1732,0	578	TTA<->GTA	L<->V	nonsyn	ycf1	124857	130514	-	--
Bougainvillea-glabra-White-Stripe_128788	C	B.buttiana-Gautama-sRed_128684	T	C<->T	1727,1	576	AGT<->AAT	S<->N	nonsyn	ycf1	124857	130514	-	--
Bougainvillea-glabra-White-Stripe_12888	T	B.buttiana-Gautama-sRed_12819	A	T<->A	--	--	--	--	--	intergenic	--	--	--	--
Bougainvillea-glabra-White-Stripe_12889	C	B.buttiana-Gautama-sRed_12820	A	C<->A	--	--	--	--	--	intergenic	--	--	--	--
Bougainvillea-glabra-White-Stripe_128905	T	B.buttiana-Gautama-sRed_128801	G	T<->G	1610,1	537	TAT<->TCT	Y<->S	nonsyn	ycf1	124857	130514	-	--
Bougainvillea-glabra-White-Stripe_128940	A	B.buttiana-Gautama-sRed_128836	C	A<->C	1575,2	525	TTT<->TTG	F<->L	nonsyn	ycf1	124857	130514	-	--
Bougainvillea-glabra-White-Stripe_128948	T	B.buttiana-Gautama-sRed_128844	G	T<->G	1567,0	523	AAA<->CAA	K<->Q	nonsyn	ycf1	124857	130514	-	--
Bougainvillea-glabra-White-Stripe_128957	T	B.buttiana-Gautama-sRed_128853	G	T<->G	1558,0	520	ACG<->CCG	T<->P	nonsyn	ycf1	124857	130514	-	--
Bougainvillea-glabra-White-Stripe_128988	G	B.buttiana-Gautama-sRed_128884	A	G<->A	1527,2	509	TAC<->TAT	Y<->Y	syn	ycf1	124857	130514	-	--
Bougainvillea-glabra-White-Stripe_129074	T	B.buttiana-Gautama-sRed_128970	C	T<->C	1441,0	481	AAT<->GAT	N<->D	nonsyn	ycf1	124857	130514	-	--
Bougainvillea-glabra-White-Stripe_129099	C	B.buttiana-Gautama-sRed_128995	G	C<->G	1416,2	472	CTG<->CTC	L<->L	syn	ycf1	124857	130514	-	--
Bougainvillea-glabra-White-Stripe_130	T	B.buttiana-Gautama-sRed_131	C	T<->C	--	--	--	--	--	intergenic	--	--	--	--
Bougainvillea-glabra-White-Stripe_13197	G	B.buttiana-Gautama-sRed_13128	T	G<->T	--	--	--	--	--	intergenic	--	--	--	--
Bougainvillea-glabra-White-Stripe_13500	G	B.buttiana-Gautama-sRed_13431	A	G<->A	--	--	--	--	--	intergenic	--	--	--	--
Bougainvillea-glabra-White-Stripe_13524	A	B.buttiana-Gautama-sRed_13455	C	A<->C	--	--	--	--	--	intergenic	--	--	--	--
Bougainvillea-glabra-White-Stripe_13673	C	B.buttiana-Gautama-sRed_13604	T	C<->T	--	--	--	--	--	intergenic	--	--	--	--
Bougainvillea-glabra-White-Stripe_14421	C	B.buttiana-Gautama-sRed_14348	T	C<->T	--	--	--	--	--	intergenic	--	--	--	--
Bougainvillea-glabra-White-Stripe_14422	G	B.buttiana-Gautama-sRed_14349	A	G<->A	--	--	--	--	--	intergenic	--	--	--	--
Bougainvillea-glabra-White-Stripe_14495	A	B.buttiana-Gautama-sRed_14422	G	A<->G	--	--	--	--	--	intergenic	--	--	--	--
Bougainvillea-glabra-White-Stripe_14518	C	B.buttiana-Gautama-sRed_14445	A	C<->A	--	--	--	--	--	intergenic	--	--	--	--
Bougainvillea-glabra-White-Stripe_14545	A	B.buttiana-Gautama-sRed_14472	T	A<->T	--	--	--	--	--	intergenic	--	--	--	--
Bougainvillea-glabra-White-Stripe_14586	C	B.buttiana-Gautama-sRed_14513	A	C<->A	--	--	--	--	--	intergenic	--	--	--	--
Bougainvillea-glabra-White-Stripe_14598	G	B.buttiana-Gautama-sRed_14525	C	G<->C	--	--	--	--	--	intergenic	--	--	--	--
Bougainvillea-glabra-White-Stripe_14761	G	B.buttiana-Gautama-sRed_14688	A	G<->A	--	--	--	--	--	intergenic	--	--	--	--
Bougainvillea-glabra-White-Stripe_15491	A	B.buttiana-Gautama-sRed_15418	G	A<->G	31,0	11	TTA<->CTA	L<->L	syn	atpI	14778	15521	-	--
Bougainvillea-glabra-White-Stripe_15512	A	B.buttiana-Gautama-sRed_15439	G	A<->G	10,0	4	TTA<->CTA	L<->L	syn	atpI	14778	15521	-	--
Bougainvillea-glabra-White-Stripe_15626	A	B.buttiana-Gautama-sRed_15553	G	A<->G	--	--	--	--	--	intergenic	--	--	--	--
Bougainvillea-glabra-White-Stripe_15652	C	B.buttiana-Gautama-sRed_15579	T	C<->T	--	--	--	--	--	intergenic	--	--	--	--
Bougainvillea-glabra-White-Stripe_15742	T	B.buttiana-Gautama-sRed_15669	C	T<->C	710,1	237	TAA<->TGA	X<->X	stop_syn	rps2	15741	16451	-	--
Bougainvillea-glabra-White-Stripe_15974	C	B.buttiana-Gautama-sRed_15901	T	C<->T	478,0	160	GGG<->AGG	G<->R	nonsyn	rps2	15741	16451	-	--
Bougainvillea-glabra-White-Stripe_160	A	B.buttiana-Gautama-sRed_161	C	A<->C	--	--	--	--	--	intergenic	--	--	--	--
Bougainvillea-glabra-White-Stripe_16113	C	B.buttiana-Gautama-sRed_16040	G	C<->G	339,2	113	ACG<->ACC	T<->T	syn	rps2	15741	16451	-	--
Bougainvillea-glabra-White-Stripe_16605	G	B.buttiana-Gautama-sRed_16526	T	G<->T	--	--	--	--	--	intergenic	--	--	--	--
Bougainvillea-glabra-White-Stripe_16691	A	B.buttiana-Gautama-sRed_16612	C	A<->C	--	--	--	--	--	intergenic	--	--	--	--
Bougainvillea-glabra-White-Stripe_16757	A	B.buttiana-Gautama-sRed_16678	T	A<->T	4068,2	1356	TTT<->TTA	F<->L	nonsyn	rpoC2	16706	20824	-	--
Bougainvillea-glabra-White-Stripe_16856	G	B.buttiana-Gautama-sRed_16777	T	G<->T	3969,2	1323	GTC<->GTA	V<->V	syn	rpoC2	16706	20824	-	--
Bougainvillea-glabra-White-Stripe_171	G	B.buttiana-Gautama-sRed_172	C	G<->C	--	--	--	--	--	intergenic	--	--	--	--
Bougainvillea-glabra-White-Stripe_17332	T	B.buttiana-Gautama-sRed_17253	C	T<->C	3493,0	1165	AAA<->GAA	K<->E	nonsyn	rpoC2	16706	20824	-	--
Bougainvillea-glabra-White-Stripe_17624	C	B.buttiana-Gautama-sRed_17545	A	C<->A	3201,2	1067	AAG<->AAT	K<->N	nonsyn	rpoC2	16706	20824	-	--
Bougainvillea-glabra-White-Stripe_1794	A	B.buttiana-Gautama-sRed_1912	C	A<->C	--	--	--	--	--	intergenic	--	--	--	--
Bougainvillea-glabra-White-Stripe_1823	A	B.buttiana-Gautama-sRed_1931	G	A<->G	--	--	--	--	--	intergenic	--	--	--	--
Bougainvillea-glabra-White-Stripe_18597	G	B.buttiana-Gautama-sRed_18518	T	G<->T	2228,1	743	TCC<->TAC	S<->Y	nonsyn	rpoC2	16706	20824	-	--
Bougainvillea-glabra-White-Stripe_18925	T	B.buttiana-Gautama-sRed_18846	C	T<->C	1900,0	634	ATT<->GTT	I<->V	nonsyn	rpoC2	16706	20824	-	--
Bougainvillea-glabra-White-Stripe_18945	G	B.buttiana-Gautama-sRed_18866	A	G<->A	1880,1	627	ACT<->ATT	T<->I	nonsyn	rpoC2	16706	20824	-	--
Bougainvillea-glabra-White-Stripe_19005	A	B.buttiana-Gautama-sRed_18926	T	A<->T	1820,1	607	TTT<->TAT	F<->Y	nonsyn	rpoC2	16706	20824	-	--
Bougainvillea-glabra-White-Stripe_19145	C	B.buttiana-Gautama-sRed_19066	A	C<->A	1680,2	560	TTG<->TTT	L<->F	nonsyn	rpoC2	16706	20824	-	--
Bougainvillea-glabra-White-Stripe_1951	T	B.buttiana-Gautama-sRed_2050	G	T<->G	--	--	--	--	--	intergenic	--	--	--	--
Bougainvillea-glabra-White-Stripe_19662	C	B.buttiana-Gautama-sRed_19583	T	C<->T	1163,1	388	GGC<->GAC	G<->D	nonsyn	rpoC2	16706	20824	-	--
Bougainvillea-glabra-White-Stripe_19733	T	B.buttiana-Gautama-sRed_19654	G	T<->G	1092,2	364	ATA<->ATC	I<->I	syn	rpoC2	16706	20824	-	--
Bougainvillea-glabra-White-Stripe_19745	C	B.buttiana-Gautama-sRed_19666	A	C<->A	1080,2	360	TCG<->TCT	S<->S	syn	rpoC2	16706	20824	-	--
Bougainvillea-glabra-White-Stripe_20014	C	B.buttiana-Gautama-sRed_19935	T	C<->T	811,0	271	GTC<->ATC	V<->I	nonsyn	rpoC2	16706	20824	-	--
Bougainvillea-glabra-White-Stripe_20374	C	B.buttiana-Gautama-sRed_20295	A	C<->A	451,0	151	GTA<->TTA	V<->L	nonsyn	rpoC2	16706	20824	-	--
Bougainvillea-glabra-White-Stripe_21010	G	B.buttiana-Gautama-sRed_20939	A	G<->A	--	--	--	--	--	intergenic	--	--	--	--
Bougainvillea-glabra-White-Stripe_2136	T	B.buttiana-Gautama-sRed_2235	A	T<->A	--	--	--	--	--	intergenic	--	--	--	--
Bougainvillea-glabra-White-Stripe_21391	G	B.buttiana-Gautama-sRed_21320	C	G<->C	--	--	--	--	--	intergenic	--	--	--	--
Bougainvillea-glabra-White-Stripe_21639	C	B.buttiana-Gautama-sRed_21568	T	C<->T	--	--	--	--	--	intergenic	--	--	--	--
Bougainvillea-glabra-White-Stripe_21792	C	B.buttiana-Gautama-sRed_21721	G	C<->G	--	--	--	--	--	intergenic	--	--	--	--
Bougainvillea-glabra-White-Stripe_22498	A	B.buttiana-Gautama-sRed_22427	C	A<->C	--	--	--	--	--	intergenic	--	--	--	--
Bougainvillea-glabra-White-Stripe_22630	C	B.buttiana-Gautama-sRed_22559	T	C<->T	--	--	--	--	--	intergenic	--	--	--	--
Bougainvillea-glabra-White-Stripe_22791	T	B.buttiana-Gautama-sRed_22720	A	T<->A	--	--	--	--	--	intergenic	--	--	--	--
Bougainvillea-glabra-White-Stripe_22793	C	B.buttiana-Gautama-sRed_22722	T	C<->T	--	--	--	--	--	intergenic	--	--	--	--
Bougainvillea-glabra-White-Stripe_22809	C	B.buttiana-Gautama-sRed_22738	T	C<->T	--	--	--	--	--	intergenic	--	--	--	--
Bougainvillea-glabra-White-Stripe_22986	C	B.buttiana-Gautama-sRed_22914	A	C<->A	--	--	--	--	--	intergenic	--	--	--	--
Bougainvillea-glabra-White-Stripe_23039	C	B.buttiana-Gautama-sRed_22967	T	C<->T	--	--	--	--	--	intergenic	--	--	--	--
Bougainvillea-glabra-White-Stripe_23179	G	B.buttiana-Gautama-sRed_23107	A	G<->A	--	--	--	--	--	intergenic	--	--	--	--
Bougainvillea-glabra-White-Stripe_23182	G	B.buttiana-Gautama-sRed_23110	T	G<->T	--	--	--	--	--	intergenic	--	--	--	--
Bougainvillea-glabra-White-Stripe_23266	A	B.buttiana-Gautama-sRed_23194	G	A<->G	--	--	--	--	--	intergenic	--	--	--	--
Bougainvillea-glabra-White-Stripe_23303	A	B.buttiana-Gautama-sRed_23231	T	A<->T	--	--	--	--	--	intergenic	--	--	--	--
Bougainvillea-glabra-White-Stripe_23387	T	B.buttiana-Gautama-sRed_23315	G	T<->G	--	--	--	--	--	intergenic	--	--	--	--
Bougainvillea-glabra-White-Stripe_23589	T	B.buttiana-Gautama-sRed_23517	G	T<->G	250,0	84	AAA<->CAA	K<->Q	nonsyn	rpoC1	23409	23838	-	--
Bougainvillea-glabra-White-Stripe_23592	T	B.buttiana-Gautama-sRed_23520	C	T<->C	247,0	83	AAC<->GAC	N<->D	nonsyn	rpoC1	23409	23838	-	--
Bougainvillea-glabra-White-Stripe_2374	T	B.buttiana-Gautama-sRed_2473	G	T<->G	1365,2	455	TCA<->TCC	S<->S	syn	matK	2227	3738	-	--
Bougainvillea-glabra-White-Stripe_23882	G	B.buttiana-Gautama-sRed_23810	T	G<->T	3196,0	1066	CAT<->AAT	H<->N	nonsyn	rpoB	23865	27077	-	--
Bougainvillea-glabra-White-Stripe_24504	A	B.buttiana-Gautama-sRed_24432	G	A<->G	2574,2	858	CCT<->CCC	P<->P	syn	rpoB	23865	27077	-	--
Bougainvillea-glabra-White-Stripe_24536	C	B.buttiana-Gautama-sRed_24464	T	C<->T	2542,0	848	GTT<->ATT	V<->I	nonsyn	rpoB	23865	27077	-	--
Bougainvillea-glabra-White-Stripe_24670	A	B.buttiana-Gautama-sRed_24598	G	A<->G	2408,1	803	ATG<->ACG	M<->T	nonsyn	rpoB	23865	27077	-	--
Bougainvillea-glabra-White-Stripe_24938	C	B.buttiana-Gautama-sRed_24866	T	C<->T	2140,0	714	GCC<->ACC	A<->T	nonsyn	rpoB	23865	27077	-	--
Bougainvillea-glabra-White-Stripe_24956	C	B.buttiana-Gautama-sRed_24884	G	C<->G	2122,0	708	GAA<->CAA	E<->Q	nonsyn	rpoB	23865	27077	-	--
Bougainvillea-glabra-White-Stripe_25611	T	B.buttiana-Gautama-sRed_25539	C	T<->C	1467,2	489	CAA<->CAG	Q<->Q	syn	rpoB	23865	27077	-	--
Bougainvillea-glabra-White-Stripe_25689	C	B.buttiana-Gautama-sRed_25617	T	C<->T	1389,2	463	AGG<->AGA	R<->R	syn	rpoB	23865	27077	-	--
Bougainvillea-glabra-White-Stripe_25731	G	B.buttiana-Gautama-sRed_25659	A	G<->A	1347,2	449	TCC<->TCT	S<->S	syn	rpoB	23865	27077	-	--
Bougainvillea-glabra-White-Stripe_25748	T	B.buttiana-Gautama-sRed_25676	C	T<->C	1330,0	444	ATT<->GTT	I<->V	nonsyn	rpoB	23865	27077	-	--
Bougainvillea-glabra-White-Stripe_26367	C	B.buttiana-Gautama-sRed_26295	T	C<->T	711,2	237	CCG<->CCA	P<->P	syn	rpoB	23865	27077	-	--
Bougainvillea-glabra-White-Stripe_26427	C	B.buttiana-Gautama-sRed_26355	T	C<->T	651,2	217	GGG<->GGA	G<->G	syn	rpoB	23865	27077	-	--
Bougainvillea-glabra-White-Stripe_2704	C	B.buttiana-Gautama-sRed_2803	T	C<->T	1035,2	345	CAG<->CAA	Q<->Q	syn	matK	2227	3738	-	--
Bougainvillea-glabra-White-Stripe_27245	T	B.buttiana-Gautama-sRed_27173	G	T<->G	--	--	--	--	--	intergenic	--	--	--	--
Bougainvillea-glabra-White-Stripe_27287	G	B.buttiana-Gautama-sRed_27215	T	G<->T	--	--	--	--	--	intergenic	--	--	--	--
Bougainvillea-glabra-White-Stripe_27288	A	B.buttiana-Gautama-sRed_27216	T	A<->T	--	--	--	--	--	intergenic	--	--	--	--
Bougainvillea-glabra-White-Stripe_27350	T	B.buttiana-Gautama-sRed_27278	G	T<->G	--	--	--	--	--	intergenic	--	--	--	--
Bougainvillea-glabra-White-Stripe_27385	T	B.buttiana-Gautama-sRed_27313	G	T<->G	--	--	--	--	--	intergenic	--	--	--	--
Bougainvillea-glabra-White-Stripe_27403	T	B.buttiana-Gautama-sRed_27331	G	T<->G	--	--	--	--	--	intergenic	--	--	--	--
Bougainvillea-glabra-White-Stripe_27413	A	B.buttiana-Gautama-sRed_27341	C	A<->C	--	--	--	--	--	intergenic	--	--	--	--
Bougainvillea-glabra-White-Stripe_27428	A	B.buttiana-Gautama-sRed_27356	C	A<->C	--	--	--	--	--	intergenic	--	--	--	--
Bougainvillea-glabra-White-Stripe_27551	A	B.buttiana-Gautama-sRed_27479	G	A<->G	--	--	--	--	--	intergenic	--	--	--	--
Bougainvillea-glabra-White-Stripe_27553	G	B.buttiana-Gautama-sRed_27481	A	G<->A	--	--	--	--	--	intergenic	--	--	--	--
Bougainvillea-glabra-White-Stripe_27556	A	B.buttiana-Gautama-sRed_27484	G	A<->G	--	--	--	--	--	intergenic	--	--	--	--
Bougainvillea-glabra-White-Stripe_27557	A	B.buttiana-Gautama-sRed_27485	G	A<->G	--	--	--	--	--	intergenic	--	--	--	--
Bougainvillea-glabra-White-Stripe_27561	G	B.buttiana-Gautama-sRed_27489	A	G<->A	--	--	--	--	--	intergenic	--	--	--	--
Bougainvillea-glabra-White-Stripe_27644	G	B.buttiana-Gautama-sRed_27571	T	G<->T	--	--	--	--	--	intergenic	--	--	--	--
Bougainvillea-glabra-White-Stripe_27680	T	B.buttiana-Gautama-sRed_27607	G	T<->G	--	--	--	--	--	intergenic	--	--	--	--
Bougainvillea-glabra-White-Stripe_27786	G	B.buttiana-Gautama-sRed_27713	A	G<->A	--	--	--	--	--	intergenic	--	--	--	--
Bougainvillea-glabra-White-Stripe_27982	T	B.buttiana-Gautama-sRed_27911	A	T<->A	--	--	--	--	--	intergenic	--	--	--	--
Bougainvillea-glabra-White-Stripe_28049	C	B.buttiana-Gautama-sRed_27978	T	C<->T	--	--	--	--	--	intergenic	--	--	--	--
Bougainvillea-glabra-White-Stripe_28056	G	B.buttiana-Gautama-sRed_27985	A	G<->A	--	--	--	--	--	intergenic	--	--	--	--
Bougainvillea-glabra-White-Stripe_28085	T	B.buttiana-Gautama-sRed_28014	C	T<->C	--	--	--	--	--	intergenic	--	--	--	--
Bougainvillea-glabra-White-Stripe_28285	G	B.buttiana-Gautama-sRed_28221	T	G<->T	--	--	--	--	--	intergenic	--	--	--	--
Bougainvillea-glabra-White-Stripe_28369	C	B.buttiana-Gautama-sRed_28302	A	C<->A	--	--	--	--	--	intergenic	--	--	--	--
Bougainvillea-glabra-White-Stripe_28448	T	B.buttiana-Gautama-sRed_28381	G	T<->G	--	--	--	--	--	intergenic	--	--	--	--
Bougainvillea-glabra-White-Stripe_28711	G	B.buttiana-Gautama-sRed_28644	T	G<->T	--	--	--	--	--	intergenic	--	--	--	--
Bougainvillea-glabra-White-Stripe_29067	G	B.buttiana-Gautama-sRed_29000	A	G<->A	--	--	--	--	--	intergenic	--	--	--	--
Bougainvillea-glabra-White-Stripe_2925	C	B.buttiana-Gautama-sRed_3024	T	C<->T	814,0	272	GCG<->ACG	A<->T	nonsyn	matK	2227	3738	-	--
Bougainvillea-glabra-White-Stripe_293	A	B.buttiana-Gautama-sRed_308	T	A<->T	--	--	--	--	--	intergenic	--	--	--	--
Bougainvillea-glabra-White-Stripe_29305	G	B.buttiana-Gautama-sRed_29258	A	G<->A	--	--	--	--	--	intergenic	--	--	--	--
Bougainvillea-glabra-White-Stripe_29544	G	B.buttiana-Gautama-sRed_29497	A	G<->A	--	--	--	--	--	intergenic	--	--	--	--
Bougainvillea-glabra-White-Stripe_29582	A	B.buttiana-Gautama-sRed_29535	G	A<->G	--	--	--	--	--	intergenic	--	--	--	--
Bougainvillea-glabra-White-Stripe_29596	A	B.buttiana-Gautama-sRed_29549	C	A<->C	--	--	--	--	--	intergenic	--	--	--	--
Bougainvillea-glabra-White-Stripe_29599	G	B.buttiana-Gautama-sRed_29551	T	G<->T	--	--	--	--	--	intergenic	--	--	--	--
Bougainvillea-glabra-White-Stripe_29600	A	B.buttiana-Gautama-sRed_29552	T	A<->T	--	--	--	--	--	intergenic	--	--	--	--
Bougainvillea-glabra-White-Stripe_29682	C	B.buttiana-Gautama-sRed_29631	A	C<->A	--	--	--	--	--	intergenic	--	--	--	--
Bougainvillea-glabra-White-Stripe_30064	G	B.buttiana-Gautama-sRed_30012	T	G<->T	--	--	--	--	--	intergenic	--	--	--	--
Bougainvillea-glabra-White-Stripe_3011	G	B.buttiana-Gautama-sRed_3110	A	G<->A	728,1	243	ACC<->ATC	T<->I	nonsyn	matK	2227	3738	-	--
Bougainvillea-glabra-White-Stripe_30161	A	B.buttiana-Gautama-sRed_30115	G	A<->G	--	--	--	--	--	intergenic	--	--	--	--
Bougainvillea-glabra-White-Stripe_30165	A	B.buttiana-Gautama-sRed_30119	C	A<->C	--	--	--	--	--	intergenic	--	--	--	--
Bougainvillea-glabra-White-Stripe_30167	G	B.buttiana-Gautama-sRed_30121	A	G<->A	--	--	--	--	--	intergenic	--	--	--	--
Bougainvillea-glabra-White-Stripe_30252	C	B.buttiana-Gautama-sRed_30219	T	C<->T	--	--	--	--	--	intergenic	--	--	--	--
Bougainvillea-glabra-White-Stripe_30264	C	B.buttiana-Gautama-sRed_30231	A	C<->A	--	--	--	--	--	intergenic	--	--	--	--
Bougainvillea-glabra-White-Stripe_30434	C	B.buttiana-Gautama-sRed_30401	T	C<->T	--	--	--	--	--	intergenic	--	--	--	--
Bougainvillea-glabra-White-Stripe_30475	T	B.buttiana-Gautama-sRed_30442	G	T<->G	--	--	--	--	--	intergenic	--	--	--	--
Bougainvillea-glabra-White-Stripe_30628	T	B.buttiana-Gautama-sRed_30588	C	T<->C	--	--	--	--	--	intergenic	--	--	--	--
Bougainvillea-glabra-White-Stripe_31105	A	B.buttiana-Gautama-sRed_31089	C	A<->C	--	--	--	--	--	intergenic	--	--	--	--
Bougainvillea-glabra-White-Stripe_31309	T	B.buttiana-Gautama-sRed_31299	G	T<->G	--	--	--	--	--	intergenic	--	--	--	--
Bougainvillea-glabra-White-Stripe_31335	T	B.buttiana-Gautama-sRed_31325	G	T<->G	--	--	--	--	--	intergenic	--	--	--	--
Bougainvillea-glabra-White-Stripe_31378	A	B.buttiana-Gautama-sRed_31368	C	A<->C	--	--	--	--	--	intergenic	--	--	--	--
Bougainvillea-glabra-White-Stripe_31676	A	B.buttiana-Gautama-sRed_31666	C	A<->C	--	--	--	--	--	intergenic	--	--	--	--
Bougainvillea-glabra-White-Stripe_31830	A	B.buttiana-Gautama-sRed_31820	G	A<->G	--	--	--	--	--	intergenic	--	--	--	--
Bougainvillea-glabra-White-Stripe_31911	G	B.buttiana-Gautama-sRed_31901	T	G<->T	--	--	--	--	--	intergenic	--	--	--	--
Bougainvillea-glabra-White-Stripe_31917	A	B.buttiana-Gautama-sRed_31907	C	A<->C	--	--	--	--	--	intergenic	--	--	--	--
Bougainvillea-glabra-White-Stripe_32156	C	B.buttiana-Gautama-sRed_32127	T	C<->T	--	--	--	--	--	intergenic	--	--	--	--
Bougainvillea-glabra-White-Stripe_3222	G	B.buttiana-Gautama-sRed_3321	A	G<->A	517,0	173	CAT<->TAT	H<->Y	nonsyn	matK	2227	3738	-	--
Bougainvillea-glabra-White-Stripe_32251	G	B.buttiana-Gautama-sRed_32232	T	G<->T	--	--	--	--	--	intergenic	--	--	--	--
Bougainvillea-glabra-White-Stripe_32288	C	B.buttiana-Gautama-sRed_32269	T	C<->T	--	--	--	--	--	intergenic	--	--	--	--
Bougainvillea-glabra-White-Stripe_32330	G	B.buttiana-Gautama-sRed_32311	T	G<->T	--	--	--	--	--	intergenic	--	--	--	--
Bougainvillea-glabra-White-Stripe_32450	T	B.buttiana-Gautama-sRed_32431	G	T<->G	--	--	--	--	--	intergenic	--	--	--	--
Bougainvillea-glabra-White-Stripe_32481	C	B.buttiana-Gautama-sRed_32462	A	C<->A	--	--	--	--	--	intergenic	--	--	--	--
Bougainvillea-glabra-White-Stripe_32483	A	B.buttiana-Gautama-sRed_32464	C	A<->C	--	--	--	--	--	intergenic	--	--	--	--
Bougainvillea-glabra-White-Stripe_3255	T	B.buttiana-Gautama-sRed_3354	G	T<->G	484,0	162	ATT<->CTT	I<->L	nonsyn	matK	2227	3738	-	--
Bougainvillea-glabra-White-Stripe_32645	T	B.buttiana-Gautama-sRed_32621	G	T<->G	--	--	--	--	--	intergenic	--	--	--	--
Bougainvillea-glabra-White-Stripe_32652	A	B.buttiana-Gautama-sRed_32627	T	A<->T	--	--	--	--	--	intergenic	--	--	--	--
Bougainvillea-glabra-White-Stripe_32659	T	B.buttiana-Gautama-sRed_32634	A	T<->A	--	--	--	--	--	intergenic	--	--	--	--
Bougainvillea-glabra-White-Stripe_32908	C	B.buttiana-Gautama-sRed_32883	A	C<->A	--	--	--	--	--	intergenic	--	--	--	--
Bougainvillea-glabra-White-Stripe_32916	A	B.buttiana-Gautama-sRed_32891	G	A<->G	--	--	--	--	--	intergenic	--	--	--	--
Bougainvillea-glabra-White-Stripe_33175	T	B.buttiana-Gautama-sRed_33130	A	T<->A	--	--	--	--	--	intergenic	--	--	--	--
Bougainvillea-glabra-White-Stripe_33445	C	B.buttiana-Gautama-sRed_33400	T	C<->T	216,2	72	TGC<->TGT	C<->C	syn	psbD	33230	34291	+	--
Bougainvillea-glabra-White-Stripe_341	C	B.buttiana-Gautama-sRed_366	T	C<->T	--	--	--	--	--	intergenic	--	--	--	--
Bougainvillea-glabra-White-Stripe_34802	G	B.buttiana-Gautama-sRed_34757	C	G<->C	564,2	188	ACG<->ACC	T<->T	syn	psbC	34239	35660	+	--
Bougainvillea-glabra-White-Stripe_34943	G	B.buttiana-Gautama-sRed_34898	A	G<->A	705,2	235	GGG<->GGA	G<->G	syn	psbC	34239	35660	+	--
Bougainvillea-glabra-White-Stripe_35285	T	B.buttiana-Gautama-sRed_35240	G	T<->G	1047,2	349	GTT<->GTG	V<->V	syn	psbC	34239	35660	+	--
Bougainvillea-glabra-White-Stripe_35633	G	B.buttiana-Gautama-sRed_35588	T	G<->T	1395,2	465	CCG<->CCT	P<->P	syn	psbC	34239	35660	+	--
Bougainvillea-glabra-White-Stripe_35770	T	B.buttiana-Gautama-sRed_35725	G	T<->G	--	--	--	--	--	intergenic	--	--	--	--
Bougainvillea-glabra-White-Stripe_35786	G	B.buttiana-Gautama-sRed_35741	T	G<->T	--	--	--	--	--	intergenic	--	--	--	--
Bougainvillea-glabra-White-Stripe_36842	A	B.buttiana-Gautama-sRed_36820	G	A<->G	--	--	--	--	--	intergenic	--	--	--	--
Bougainvillea-glabra-White-Stripe_3705	G	B.buttiana-Gautama-sRed_3804	T	G<->T	34,0	12	CGA<->AGA	R<->R	syn	matK	2227	3738	-	--
Bougainvillea-glabra-White-Stripe_3711	G	B.buttiana-Gautama-sRed_3810	A	G<->A	28,0	10	CTA<->TTA	L<->L	syn	matK	2227	3738	-	--
Bougainvillea-glabra-White-Stripe_37138	A	B.buttiana-Gautama-sRed_37108	C	A<->C	--	--	--	--	--	intergenic	--	--	--	--
Bougainvillea-glabra-White-Stripe_37720	C	B.buttiana-Gautama-sRed_37690	G	C<->G	--	--	--	--	--	intergenic	--	--	--	--
Bougainvillea-glabra-White-Stripe_38056	T	B.buttiana-Gautama-sRed_38026	C	T<->C	1959,2	653	GGA<->GGG	G<->G	syn	psaB	37810	40014	-	--
Bougainvillea-glabra-White-Stripe_386	C	B.buttiana-Gautama-sRed_451	A	C<->A	--	--	--	--	--	intergenic	--	--	--	--
Bougainvillea-glabra-White-Stripe_38604	C	B.buttiana-Gautama-sRed_38574	A	C<->A	1411,0	471	GCA<->TCA	A<->S	nonsyn	psaB	37810	40014	-	--
Bougainvillea-glabra-White-Stripe_39241	G	B.buttiana-Gautama-sRed_39211	A	G<->A	774,2	258	CTC<->CTT	L<->L	syn	psaB	37810	40014	-	--
Bougainvillea-glabra-White-Stripe_39604	G	B.buttiana-Gautama-sRed_39574	A	G<->A	411,2	137	ACC<->ACT	T<->T	syn	psaB	37810	40014	-	--
Bougainvillea-glabra-White-Stripe_4033	A	B.buttiana-Gautama-sRed_4131	G	A<->G	--	--	--	--	--	intergenic	--	--	--	--
Bougainvillea-glabra-White-Stripe_4047	G	B.buttiana-Gautama-sRed_4145	T	G<->T	--	--	--	--	--	intergenic	--	--	--	--
Bougainvillea-glabra-White-Stripe_41261	T	B.buttiana-Gautama-sRed_41231	C	T<->C	1032,2	344	ACA<->ACG	T<->T	syn	psaA	40040	42292	-	--
Bougainvillea-glabra-White-Stripe_41873	C	B.buttiana-Gautama-sRed_41843	A	C<->A	420,2	140	GGG<->GGT	G<->G	syn	psaA	40040	42292	-	--
Bougainvillea-glabra-White-Stripe_42538	T	B.buttiana-Gautama-sRed_42505	C	T<->C	--	--	--	--	--	intergenic	--	--	--	--
Bougainvillea-glabra-White-Stripe_42677	C	B.buttiana-Gautama-sRed_42662	G	C<->G	--	--	--	--	--	intergenic	--	--	--	--
Bougainvillea-glabra-White-Stripe_42706	C	B.buttiana-Gautama-sRed_42691	A	C<->A	--	--	--	--	--	intergenic	--	--	--	--
Bougainvillea-glabra-White-Stripe_42807	G	B.buttiana-Gautama-sRed_42776	C	G<->C	--	--	--	--	--	intergenic	--	--	--	--
Bougainvillea-glabra-White-Stripe_42872	C	B.buttiana-Gautama-sRed_42822	A	C<->A	--	--	--	--	--	intergenic	--	--	--	--
Bougainvillea-glabra-White-Stripe_43071	G	B.buttiana-Gautama-sRed_43000	A	G<->A	--	--	--	--	--	intergenic	--	--	--	--
Bougainvillea-glabra-White-Stripe_43118	C	B.buttiana-Gautama-sRed_43047	A	C<->A	--	--	--	--	--	intergenic	--	--	--	--
Bougainvillea-glabra-White-Stripe_43564	T	B.buttiana-Gautama-sRed_43508	A	T<->A	--	--	--	--	--	intergenic	--	--	--	--
Bougainvillea-glabra-White-Stripe_43565	T	B.buttiana-Gautama-sRed_43509	G	T<->G	--	--	--	--	--	intergenic	--	--	--	--
Bougainvillea-glabra-White-Stripe_4362	G	B.buttiana-Gautama-sRed_4477	T	G<->T	--	--	--	--	--	intergenic	--	--	--	--
Bougainvillea-glabra-White-Stripe_43625	G	B.buttiana-Gautama-sRed_43569	T	G<->T	--	--	--	--	--	intergenic	--	--	--	--
Bougainvillea-glabra-White-Stripe_4372	T	B.buttiana-Gautama-sRed_4487	C	T<->C	--	--	--	--	--	intergenic	--	--	--	--
Bougainvillea-glabra-White-Stripe_43938	G	B.buttiana-Gautama-sRed_43882	T	G<->T	--	--	--	--	--	intergenic	--	--	--	--
Bougainvillea-glabra-White-Stripe_44192	G	B.buttiana-Gautama-sRed_44137	A	G<->A	117,2	39	ATC<->ATT	I<->I	syn	ycf3	44083	44308	-	--
Bougainvillea-glabra-White-Stripe_44243	T	B.buttiana-Gautama-sRed_44188	G	T<->G	66,2	22	CTA<->CTC	L<->L	syn	ycf3	44083	44308	-	--
Bougainvillea-glabra-White-Stripe_44441	T	B.buttiana-Gautama-sRed_44386	G	T<->G	--	--	--	--	--	intergenic	--	--	--	--
Bougainvillea-glabra-White-Stripe_44546	A	B.buttiana-Gautama-sRed_44491	C	A<->C	--	--	--	--	--	intergenic	--	--	--	--
Bougainvillea-glabra-White-Stripe_44575	A	B.buttiana-Gautama-sRed_44520	C	A<->C	--	--	--	--	--	intergenic	--	--	--	--
Bougainvillea-glabra-White-Stripe_44670	C	B.buttiana-Gautama-sRed_44615	T	C<->T	--	--	--	--	--	intergenic	--	--	--	--
Bougainvillea-glabra-White-Stripe_45070	C	B.buttiana-Gautama-sRed_44995	A	C<->A	--	--	--	--	--	intergenic	--	--	--	--
Bougainvillea-glabra-White-Stripe_4533	G	B.buttiana-Gautama-sRed_4648	T	G<->T	--	--	--	--	--	intergenic	--	--	--	--
Bougainvillea-glabra-White-Stripe_45338	G	B.buttiana-Gautama-sRed_45262	T	G<->T	--	--	--	--	--	intergenic	--	--	--	--
Bougainvillea-glabra-White-Stripe_45374	G	B.buttiana-Gautama-sRed_45321	T	G<->T	--	--	--	--	--	intergenic	--	--	--	--
Bougainvillea-glabra-White-Stripe_45413	A	B.buttiana-Gautama-sRed_45410	C	A<->C	--	--	--	--	--	intergenic	--	--	--	--
Bougainvillea-glabra-White-Stripe_45436	A	B.buttiana-Gautama-sRed_45433	C	A<->C	--	--	--	--	--	intergenic	--	--	--	--
Bougainvillea-glabra-White-Stripe_45466	G	B.buttiana-Gautama-sRed_45463	T	G<->T	--	--	--	--	--	intergenic	--	--	--	--
Bougainvillea-glabra-White-Stripe_45494	T	B.buttiana-Gautama-sRed_45491	G	T<->G	--	--	--	--	--	intergenic	--	--	--	--
Bougainvillea-glabra-White-Stripe_4550	G	B.buttiana-Gautama-sRed_4665	C	G<->C	--	--	--	--	--	intergenic	--	--	--	--
Bougainvillea-glabra-White-Stripe_45776	A	B.buttiana-Gautama-sRed_45766	C	A<->C	--	--	--	--	--	intergenic	--	--	--	--
Bougainvillea-glabra-White-Stripe_45777	T	B.buttiana-Gautama-sRed_45767	G	T<->G	--	--	--	--	--	intergenic	--	--	--	--
Bougainvillea-glabra-White-Stripe_46284	C	B.buttiana-Gautama-sRed_46269	A	C<->A	--	--	--	--	--	intergenic	--	--	--	--
Bougainvillea-glabra-White-Stripe_46326	T	B.buttiana-Gautama-sRed_46311	C	T<->C	--	--	--	--	--	intergenic	--	--	--	--
Bougainvillea-glabra-White-Stripe_46375	G	B.buttiana-Gautama-sRed_46360	T	G<->T	--	--	--	--	--	intergenic	--	--	--	--
Bougainvillea-glabra-White-Stripe_46376	A	B.buttiana-Gautama-sRed_46361	T	A<->T	--	--	--	--	--	intergenic	--	--	--	--
Bougainvillea-glabra-White-Stripe_46381	A	B.buttiana-Gautama-sRed_46366	C	A<->C	--	--	--	--	--	intergenic	--	--	--	--
Bougainvillea-glabra-White-Stripe_46386	G	B.buttiana-Gautama-sRed_46369	C	G<->C	--	--	--	--	--	intergenic	--	--	--	--
Bougainvillea-glabra-White-Stripe_46396	G	B.buttiana-Gautama-sRed_46377	A	G<->A	--	--	--	--	--	intergenic	--	--	--	--
Bougainvillea-glabra-White-Stripe_46401	T	B.buttiana-Gautama-sRed_46382	C	T<->C	--	--	--	--	--	intergenic	--	--	--	--
Bougainvillea-glabra-White-Stripe_46409	G	B.buttiana-Gautama-sRed_46394	A	G<->A	--	--	--	--	--	intergenic	--	--	--	--
Bougainvillea-glabra-White-Stripe_46412	G	B.buttiana-Gautama-sRed_46397	T	G<->T	--	--	--	--	--	intergenic	--	--	--	--
Bougainvillea-glabra-White-Stripe_46417	A	B.buttiana-Gautama-sRed_46402	T	A<->T	--	--	--	--	--	intergenic	--	--	--	--
Bougainvillea-glabra-White-Stripe_46418	A	B.buttiana-Gautama-sRed_46403	C	A<->C	--	--	--	--	--	intergenic	--	--	--	--
Bougainvillea-glabra-White-Stripe_46498	A	B.buttiana-Gautama-sRed_46483	G	A<->G	567,2	189	AAT<->AAC	N<->N	syn	rps4	46459	47064	-	--
Bougainvillea-glabra-White-Stripe_46513	C	B.buttiana-Gautama-sRed_46498	G	C<->G	552,2	184	GTG<->GTC	V<->V	syn	rps4	46459	47064	-	--
Bougainvillea-glabra-White-Stripe_46555	A	B.buttiana-Gautama-sRed_46540	C	A<->C	510,2	170	CCT<->CCG	P<->P	syn	rps4	46459	47064	-	--
Bougainvillea-glabra-White-Stripe_46564	G	B.buttiana-Gautama-sRed_46549	T	G<->T	501,2	167	CAC<->CAA	H<->Q	nonsyn	rps4	46459	47064	-	--
Bougainvillea-glabra-White-Stripe_46759	T	B.buttiana-Gautama-sRed_46744	C	T<->C	306,2	102	CCA<->CCG	P<->P	syn	rps4	46459	47064	-	--
Bougainvillea-glabra-White-Stripe_472	G	B.buttiana-Gautama-sRed_548	C	G<->C	--	--	--	--	--	intergenic	--	--	--	--
Bougainvillea-glabra-White-Stripe_47267	T	B.buttiana-Gautama-sRed_47246	G	T<->G	--	--	--	--	--	intergenic	--	--	--	--
Bougainvillea-glabra-White-Stripe_47369	T	B.buttiana-Gautama-sRed_47348	G	T<->G	--	--	--	--	--	intergenic	--	--	--	--
Bougainvillea-glabra-White-Stripe_4737	T	B.buttiana-Gautama-sRed_4850	A	T<->A	--	--	--	--	--	intergenic	--	--	--	--
Bougainvillea-glabra-White-Stripe_47653	T	B.buttiana-Gautama-sRed_47619	G	T<->G	--	--	--	--	--	intergenic	--	--	--	--
Bougainvillea-glabra-White-Stripe_47780	G	B.buttiana-Gautama-sRed_47760	T	G<->T	--	--	--	--	--	intergenic	--	--	--	--
Bougainvillea-glabra-White-Stripe_47858	T	B.buttiana-Gautama-sRed_47828	G	T<->G	--	--	--	--	--	intergenic	--	--	--	--
Bougainvillea-glabra-White-Stripe_47883	T	B.buttiana-Gautama-sRed_47847	G	T<->G	--	--	--	--	--	intergenic	--	--	--	--
Bougainvillea-glabra-White-Stripe_4791	A	B.buttiana-Gautama-sRed_4908	C	A<->C	--	--	--	--	--	intergenic	--	--	--	--
Bougainvillea-glabra-White-Stripe_48014	C	B.buttiana-Gautama-sRed_47978	T	C<->T	--	--	--	--	--	intergenic	--	--	--	--
Bougainvillea-glabra-White-Stripe_4808	G	B.buttiana-Gautama-sRed_4925	T	G<->T	--	--	--	--	--	intergenic	--	--	--	--
Bougainvillea-glabra-White-Stripe_48152	C	B.buttiana-Gautama-sRed_48114	A	C<->A	--	--	--	--	--	intergenic	--	--	--	--
Bougainvillea-glabra-White-Stripe_48244	A	B.buttiana-Gautama-sRed_48206	G	A<->G	--	--	--	--	--	intergenic	--	--	--	--
Bougainvillea-glabra-White-Stripe_49050	A	B.buttiana-Gautama-sRed_48988	G	A<->G	--	--	--	--	--	intergenic	--	--	--	--
Bougainvillea-glabra-White-Stripe_4930	A	B.buttiana-Gautama-sRed_5047	C	A<->C	--	--	--	--	--	intergenic	--	--	--	--
Bougainvillea-glabra-White-Stripe_49479	T	B.buttiana-Gautama-sRed_49410	C	T<->C	--	--	--	--	--	intergenic	--	--	--	--
Bougainvillea-glabra-White-Stripe_49517	A	B.buttiana-Gautama-sRed_49448	C	A<->C	--	--	--	--	--	intergenic	--	--	--	--
Bougainvillea-glabra-White-Stripe_49527	G	B.buttiana-Gautama-sRed_49458	T	G<->T	--	--	--	--	--	intergenic	--	--	--	--
Bougainvillea-glabra-White-Stripe_49533	G	B.buttiana-Gautama-sRed_49464	T	G<->T	--	--	--	--	--	intergenic	--	--	--	--
Bougainvillea-glabra-White-Stripe_49541	A	B.buttiana-Gautama-sRed_49474	T	A<->T	--	--	--	--	--	intergenic	--	--	--	--
Bougainvillea-glabra-White-Stripe_49593	G	B.buttiana-Gautama-sRed_49526	T	G<->T	--	--	--	--	--	intergenic	--	--	--	--
Bougainvillea-glabra-White-Stripe_4981	T	B.buttiana-Gautama-sRed_5098	G	T<->G	--	--	--	--	--	intergenic	--	--	--	--
Bougainvillea-glabra-White-Stripe_49814	A	B.buttiana-Gautama-sRed_49747	G	A<->G	--	--	--	--	--	intergenic	--	--	--	--
Bougainvillea-glabra-White-Stripe_49996	A	B.buttiana-Gautama-sRed_49929	G	A<->G	--	--	--	--	--	intergenic	--	--	--	--
Bougainvillea-glabra-White-Stripe_5001	G	B.buttiana-Gautama-sRed_5118	T	G<->T	--	--	--	--	--	intergenic	--	--	--	--
Bougainvillea-glabra-White-Stripe_50109	C	B.buttiana-Gautama-sRed_50042	A	C<->A	412,0	138	GTA<->TTA	V<->L	nonsyn	ndhJ	50044	50520	-	--
Bougainvillea-glabra-White-Stripe_5055	T	B.buttiana-Gautama-sRed_5182	G	T<->G	--	--	--	--	--	intergenic	--	--	--	--
Bougainvillea-glabra-White-Stripe_50573	G	B.buttiana-Gautama-sRed_50506	C	G<->C	--	--	--	--	--	intergenic	--	--	--	--
Bougainvillea-glabra-White-Stripe_50608	C	B.buttiana-Gautama-sRed_50541	A	C<->A	--	--	--	--	--	intergenic	--	--	--	--
Bougainvillea-glabra-White-Stripe_51108	G	B.buttiana-Gautama-sRed_51026	T	G<->T	393,2	131	CTC<->CTA	L<->L	syn	ndhK	50646	51500	-	--
Bougainvillea-glabra-White-Stripe_51291	A	B.buttiana-Gautama-sRed_51209	G	A<->G	210,2	70	AGT<->AGC	S<->S	syn	ndhK	50646	51500	-	--
Bougainvillea-glabra-White-Stripe_51406	T	B.buttiana-Gautama-sRed_51324	G	T<->G	337,0	113	AGA<->CGA	R<->R	syn	ndhC	51380	51742	-	--
Bougainvillea-glabra-White-Stripe_51406	T	B.buttiana-Gautama-sRed_51324	G	T<->G	95,1	32	GAG<->GCG	E<->A	nonsyn	ndhK	50646	51500	-	--
Bougainvillea-glabra-White-Stripe_51991	A	B.buttiana-Gautama-sRed_51909	C	A<->C	--	--	--	--	--	intergenic	--	--	--	--
Bougainvillea-glabra-White-Stripe_51992	T	B.buttiana-Gautama-sRed_51910	A	T<->A	--	--	--	--	--	intergenic	--	--	--	--
Bougainvillea-glabra-White-Stripe_520	C	B.buttiana-Gautama-sRed_639	A	C<->A	--	--	--	--	--	intergenic	--	--	--	--
Bougainvillea-glabra-White-Stripe_52082	A	B.buttiana-Gautama-sRed_52000	C	A<->C	--	--	--	--	--	intergenic	--	--	--	--
Bougainvillea-glabra-White-Stripe_52124	A	B.buttiana-Gautama-sRed_52042	T	A<->T	--	--	--	--	--	intergenic	--	--	--	--
Bougainvillea-glabra-White-Stripe_52137	T	B.buttiana-Gautama-sRed_52051	A	T<->A	--	--	--	--	--	intergenic	--	--	--	--
Bougainvillea-glabra-White-Stripe_52138	T	B.buttiana-Gautama-sRed_52052	A	T<->A	--	--	--	--	--	intergenic	--	--	--	--
Bougainvillea-glabra-White-Stripe_52144	A	B.buttiana-Gautama-sRed_52058	G	A<->G	--	--	--	--	--	intergenic	--	--	--	--
Bougainvillea-glabra-White-Stripe_52146	T	B.buttiana-Gautama-sRed_52060	A	T<->A	--	--	--	--	--	intergenic	--	--	--	--
Bougainvillea-glabra-White-Stripe_52329	C	B.buttiana-Gautama-sRed_52246	A	C<->A	--	--	--	--	--	intergenic	--	--	--	--
Bougainvillea-glabra-White-Stripe_52404	T	B.buttiana-Gautama-sRed_52321	G	T<->G	--	--	--	--	--	intergenic	--	--	--	--
Bougainvillea-glabra-White-Stripe_52415	T	B.buttiana-Gautama-sRed_52332	C	T<->C	--	--	--	--	--	intergenic	--	--	--	--
Bougainvillea-glabra-White-Stripe_52473	G	B.buttiana-Gautama-sRed_52390	T	G<->T	--	--	--	--	--	intergenic	--	--	--	--
Bougainvillea-glabra-White-Stripe_52481	T	B.buttiana-Gautama-sRed_52398	C	T<->C	--	--	--	--	--	intergenic	--	--	--	--
Bougainvillea-glabra-White-Stripe_52553	T	B.buttiana-Gautama-sRed_52470	C	T<->C	--	--	--	--	--	intergenic	--	--	--	--
Bougainvillea-glabra-White-Stripe_52819	G	B.buttiana-Gautama-sRed_52729	T	G<->T	--	--	--	--	--	intergenic	--	--	--	--
Bougainvillea-glabra-White-Stripe_52981	T	B.buttiana-Gautama-sRed_52891	G	T<->G	--	--	--	--	--	intergenic	--	--	--	--
Bougainvillea-glabra-White-Stripe_53266	A	B.buttiana-Gautama-sRed_53176	C	A<->C	--	--	--	--	--	intergenic	--	--	--	--
Bougainvillea-glabra-White-Stripe_53284	C	B.buttiana-Gautama-sRed_53194	A	C<->A	--	--	--	--	--	intergenic	--	--	--	--
Bougainvillea-glabra-White-Stripe_53297	C	B.buttiana-Gautama-sRed_53207	T	C<->T	--	--	--	--	--	intergenic	--	--	--	--
Bougainvillea-glabra-White-Stripe_53377	C	B.buttiana-Gautama-sRed_53287	T	C<->T	--	--	--	--	--	intergenic	--	--	--	--
Bougainvillea-glabra-White-Stripe_53505	T	B.buttiana-Gautama-sRed_53415	G	T<->G	--	--	--	--	--	intergenic	--	--	--	--
Bougainvillea-glabra-White-Stripe_53638	C	B.buttiana-Gautama-sRed_53548	T	C<->T	--	--	--	--	--	intergenic	--	--	--	--
Bougainvillea-glabra-White-Stripe_53668	A	B.buttiana-Gautama-sRed_53578	C	A<->C	--	--	--	--	--	intergenic	--	--	--	--
Bougainvillea-glabra-White-Stripe_53669	T	B.buttiana-Gautama-sRed_53579	G	T<->G	--	--	--	--	--	intergenic	--	--	--	--
Bougainvillea-glabra-White-Stripe_53691	T	B.buttiana-Gautama-sRed_53599	A	T<->A	--	--	--	--	--	intergenic	--	--	--	--
Bougainvillea-glabra-White-Stripe_53745	G	B.buttiana-Gautama-sRed_53654	C	G<->C	--	--	--	--	--	intergenic	--	--	--	--
Bougainvillea-glabra-White-Stripe_53857	G	B.buttiana-Gautama-sRed_53766	A	G<->A	398,1	133	TCA<->TTA	S<->L	nonsyn	atpE	53853	54254	-	--
Bougainvillea-glabra-White-Stripe_53877	G	B.buttiana-Gautama-sRed_53786	T	G<->T	378,2	126	GTC<->GTA	V<->V	syn	atpE	53853	54254	-	--
Bougainvillea-glabra-White-Stripe_54001	C	B.buttiana-Gautama-sRed_53910	T	C<->T	254,1	85	AGT<->AAT	S<->N	nonsyn	atpE	53853	54254	-	--
Bougainvillea-glabra-White-Stripe_54168	G	B.buttiana-Gautama-sRed_54077	A	G<->A	87,2	29	GGC<->GGT	G<->G	syn	atpE	53853	54254	-	--
Bougainvillea-glabra-White-Stripe_54347	A	B.buttiana-Gautama-sRed_54256	G	A<->G	1401,2	467	GAT<->GAC	D<->D	syn	atpB	54251	55747	-	--
Bougainvillea-glabra-White-Stripe_5455	T	B.buttiana-Gautama-sRed_5582	G	T<->G	--	--	--	--	--	intergenic	--	--	--	--
Bougainvillea-glabra-White-Stripe_55340	C	B.buttiana-Gautama-sRed_55249	T	C<->T	408,2	136	GCG<->GCA	A<->A	syn	atpB	54251	55747	-	--
Bougainvillea-glabra-White-Stripe_56061	A	B.buttiana-Gautama-sRed_55970	C	A<->C	--	--	--	--	--	intergenic	--	--	--	--
Bougainvillea-glabra-White-Stripe_56071	T	B.buttiana-Gautama-sRed_55980	G	T<->G	--	--	--	--	--	intergenic	--	--	--	--
Bougainvillea-glabra-White-Stripe_56162	C	B.buttiana-Gautama-sRed_56071	A	C<->A	--	--	--	--	--	intergenic	--	--	--	--
Bougainvillea-glabra-White-Stripe_5624	C	B.buttiana-Gautama-sRed_5751	A	C<->A	--	--	--	--	--	intergenic	--	--	--	--
Bougainvillea-glabra-White-Stripe_56496	T	B.buttiana-Gautama-sRed_56405	G	T<->G	29,1	10	GTA<->GGA	V<->G	nonsyn	rbcL	56468	57979	+	--
Bougainvillea-glabra-White-Stripe_56503	T	B.buttiana-Gautama-sRed_56412	G	T<->G	36,2	12	ATT<->ATG	I<->M	nonsyn	rbcL	56468	57979	+	--
Bougainvillea-glabra-White-Stripe_56505	C	B.buttiana-Gautama-sRed_56414	A	C<->A	38,1	13	TCA<->TAA	S<->X	nonsense	rbcL	56468	57979	+	--
Bougainvillea-glabra-White-Stripe_56612	A	B.buttiana-Gautama-sRed_56521	G	A<->G	145,0	49	AAC<->GAC	N<->D	nonsyn	rbcL	56468	57979	+	--
Bougainvillea-glabra-White-Stripe_56614	C	B.buttiana-Gautama-sRed_56523	A	C<->A	147,2	49	AAC<->AAA	N<->K	nonsyn	rbcL	56468	57979	+	--
Bougainvillea-glabra-White-Stripe_5675	C	B.buttiana-Gautama-sRed_5802	G	C<->G	--	--	--	--	--	intergenic	--	--	--	--
Bougainvillea-glabra-White-Stripe_57076	G	B.buttiana-Gautama-sRed_56985	T	G<->T	609,2	203	GCG<->GCT	A<->A	syn	rbcL	56468	57979	+	--
Bougainvillea-glabra-White-Stripe_57424	C	B.buttiana-Gautama-sRed_57333	T	C<->T	957,2	319	CAC<->CAT	H<->H	syn	rbcL	56468	57979	+	--
Bougainvillea-glabra-White-Stripe_57606	A	B.buttiana-Gautama-sRed_57515	G	A<->G	1139,1	380	AAT<->AGT	N<->S	nonsyn	rbcL	56468	57979	+	--
Bougainvillea-glabra-White-Stripe_57959	A	B.buttiana-Gautama-sRed_57868	C	A<->C	1492,0	498	AAA<->CAA	K<->Q	nonsyn	rbcL	56468	57979	+	--
Bougainvillea-glabra-White-Stripe_57960	A	B.buttiana-Gautama-sRed_57869	C	A<->C	1493,1	498	AAA<->ACA	K<->T	nonsyn	rbcL	56468	57979	+	--
Bougainvillea-glabra-White-Stripe_57962	G	B.buttiana-Gautama-sRed_57871	A	G<->A	1495,0	499	GAG<->AAG	E<->K	nonsyn	rbcL	56468	57979	+	--
Bougainvillea-glabra-White-Stripe_57963	A	B.buttiana-Gautama-sRed_57872	C	A<->C	1496,1	499	GAG<->GCG	E<->A	nonsyn	rbcL	56468	57979	+	--
Bougainvillea-glabra-White-Stripe_57971	G	B.buttiana-Gautama-sRed_57880	T	G<->T	1504,0	502	GAA<->TAA	E<->X	nonsense	rbcL	56468	57979	+	--
Bougainvillea-glabra-White-Stripe_58021	G	B.buttiana-Gautama-sRed_57930	A	G<->A	--	--	--	--	--	intergenic	--	--	--	--
Bougainvillea-glabra-White-Stripe_58148	C	B.buttiana-Gautama-sRed_58049	A	C<->A	--	--	--	--	--	intergenic	--	--	--	--
Bougainvillea-glabra-White-Stripe_58351	C	B.buttiana-Gautama-sRed_58254	T	C<->T	--	--	--	--	--	intergenic	--	--	--	--
Bougainvillea-glabra-White-Stripe_58949	G	B.buttiana-Gautama-sRed_58845	C	G<->C	257,1	86	AGT<->ACT	S<->T	nonsyn	accD	58693	60174	+	--
Bougainvillea-glabra-White-Stripe_58958	G	B.buttiana-Gautama-sRed_58854	A	G<->A	266,1	89	GGC<->GAC	G<->D	nonsyn	accD	58693	60174	+	--
Bougainvillea-glabra-White-Stripe_59200	A	B.buttiana-Gautama-sRed_59096	G	A<->G	508,0	170	AGT<->GGT	S<->G	nonsyn	accD	58693	60174	+	--
Bougainvillea-glabra-White-Stripe_59538	C	B.buttiana-Gautama-sRed_59434	G	C<->G	846,2	282	ATC<->ATG	I<->M	nonsyn	accD	58693	60174	+	--
Bougainvillea-glabra-White-Stripe_59606	C	B.buttiana-Gautama-sRed_59502	T	C<->T	914,1	305	ACC<->ATC	T<->I	nonsyn	accD	58693	60174	+	--
Bougainvillea-glabra-White-Stripe_60129	G	B.buttiana-Gautama-sRed_60025	T	G<->T	1437,2	479	CAG<->CAT	Q<->H	nonsyn	accD	58693	60174	+	--
Bougainvillea-glabra-White-Stripe_60233	T	B.buttiana-Gautama-sRed_60129	G	T<->G	--	--	--	--	--	intergenic	--	--	--	--
Bougainvillea-glabra-White-Stripe_60320	A	B.buttiana-Gautama-sRed_60215	C	A<->C	--	--	--	--	--	intergenic	--	--	--	--
Bougainvillea-glabra-White-Stripe_60435	A	B.buttiana-Gautama-sRed_60330	G	A<->G	--	--	--	--	--	intergenic	--	--	--	--
Bougainvillea-glabra-White-Stripe_60504	G	B.buttiana-Gautama-sRed_60417	T	G<->T	--	--	--	--	--	intergenic	--	--	--	--
Bougainvillea-glabra-White-Stripe_60646	G	B.buttiana-Gautama-sRed_60552	A	G<->A	--	--	--	--	--	intergenic	--	--	--	--
Bougainvillea-glabra-White-Stripe_60697	G	B.buttiana-Gautama-sRed_60603	A	G<->A	--	--	--	--	--	intergenic	--	--	--	--
Bougainvillea-glabra-White-Stripe_60829	C	B.buttiana-Gautama-sRed_60756	A	C<->A	42,2	14	GTC<->GTA	V<->V	syn	psaI	60788	60898	+	--
Bougainvillea-glabra-White-Stripe_60836	C	B.buttiana-Gautama-sRed_60763	G	C<->G	49,0	17	CTA<->GTA	L<->V	nonsyn	psaI	60788	60898	+	--
Bougainvillea-glabra-White-Stripe_60875	A	B.buttiana-Gautama-sRed_60802	G	A<->G	88,0	30	ATT<->GTT	I<->V	nonsyn	psaI	60788	60898	+	--
Bougainvillea-glabra-White-Stripe_60980	G	B.buttiana-Gautama-sRed_60907	T	G<->T	--	--	--	--	--	intergenic	--	--	--	--
Bougainvillea-glabra-White-Stripe_61441	G	B.buttiana-Gautama-sRed_61362	T	G<->T	240,2	80	TTG<->TTT	L<->F	nonsyn	ycf4	61202	61756	+	--
Bougainvillea-glabra-White-Stripe_61684	G	B.buttiana-Gautama-sRed_61605	T	G<->T	483,2	161	TTG<->TTT	L<->F	nonsyn	ycf4	61202	61756	+	--
Bougainvillea-glabra-White-Stripe_61937	A	B.buttiana-Gautama-sRed_61858	G	A<->G	--	--	--	--	--	intergenic	--	--	--	--
Bougainvillea-glabra-White-Stripe_61994	C	B.buttiana-Gautama-sRed_61915	G	C<->G	--	--	--	--	--	intergenic	--	--	--	--
Bougainvillea-glabra-White-Stripe_62155	C	B.buttiana-Gautama-sRed_62076	A	C<->A	--	--	--	--	--	intergenic	--	--	--	--
Bougainvillea-glabra-White-Stripe_62235	G	B.buttiana-Gautama-sRed_62165	T	G<->T	--	--	--	--	--	intergenic	--	--	--	--
Bougainvillea-glabra-White-Stripe_62345	T	B.buttiana-Gautama-sRed_62275	C	T<->C	--	--	--	--	--	intergenic	--	--	--	--
Bougainvillea-glabra-White-Stripe_62417	C	B.buttiana-Gautama-sRed_62340	G	C<->G	--	--	--	--	--	intergenic	--	--	--	--
Bougainvillea-glabra-White-Stripe_62422	G	B.buttiana-Gautama-sRed_62343	A	G<->A	--	--	--	--	--	intergenic	--	--	--	--
Bougainvillea-glabra-White-Stripe_62425	A	B.buttiana-Gautama-sRed_62346	C	A<->C	--	--	--	--	--	intergenic	--	--	--	--
Bougainvillea-glabra-White-Stripe_62451	A	B.buttiana-Gautama-sRed_62362	T	A<->T	--	--	--	--	--	intergenic	--	--	--	--
Bougainvillea-glabra-White-Stripe_62496	G	B.buttiana-Gautama-sRed_62407	T	G<->T	--	--	--	--	--	intergenic	--	--	--	--
Bougainvillea-glabra-White-Stripe_62502	T	B.buttiana-Gautama-sRed_62412	C	T<->C	--	--	--	--	--	intergenic	--	--	--	--
Bougainvillea-glabra-White-Stripe_62573	C	B.buttiana-Gautama-sRed_62489	G	C<->G	--	--	--	--	--	intergenic	--	--	--	--
Bougainvillea-glabra-White-Stripe_63046	G	B.buttiana-Gautama-sRed_62960	A	G<->A	379,0	127	GGG<->AGG	G<->R	nonsyn	cemA	62668	63357	+	--
Bougainvillea-glabra-White-Stripe_63389	C	B.buttiana-Gautama-sRed_63310	A	C<->A	--	--	--	--	--	intergenic	--	--	--	--
Bougainvillea-glabra-White-Stripe_63403	G	B.buttiana-Gautama-sRed_63324	T	G<->T	--	--	--	--	--	intergenic	--	--	--	--
Bougainvillea-glabra-White-Stripe_63486	G	B.buttiana-Gautama-sRed_63407	A	G<->A	--	--	--	--	--	intergenic	--	--	--	--
Bougainvillea-glabra-White-Stripe_63532	C	B.buttiana-Gautama-sRed_63453	A	C<->A	--	--	--	--	--	intergenic	--	--	--	--
Bougainvillea-glabra-White-Stripe_63695	T	B.buttiana-Gautama-sRed_63616	G	T<->G	63,2	21	TCT<->TCG	S<->S	syn	petA	63633	64595	+	--
Bougainvillea-glabra-White-Stripe_6372	A	B.buttiana-Gautama-sRed_6481	C	A<->C	--	--	--	--	--	intergenic	--	--	--	--
Bougainvillea-glabra-White-Stripe_63761	A	B.buttiana-Gautama-sRed_63682	T	A<->T	129,2	43	GGA<->GGT	G<->G	syn	petA	63633	64595	+	--
Bougainvillea-glabra-White-Stripe_63809	C	B.buttiana-Gautama-sRed_63730	T	C<->T	177,2	59	TGC<->TGT	C<->C	syn	petA	63633	64595	+	--
Bougainvillea-glabra-White-Stripe_63995	C	B.buttiana-Gautama-sRed_63916	T	C<->T	363,2	121	ACC<->ACT	T<->T	syn	petA	63633	64595	+	--
Bougainvillea-glabra-White-Stripe_6402	T	B.buttiana-Gautama-sRed_6511	A	T<->A	--	--	--	--	--	intergenic	--	--	--	--
Bougainvillea-glabra-White-Stripe_6403	A	B.buttiana-Gautama-sRed_6512	T	A<->T	--	--	--	--	--	intergenic	--	--	--	--
Bougainvillea-glabra-White-Stripe_6411	A	B.buttiana-Gautama-sRed_6523	G	A<->G	--	--	--	--	--	intergenic	--	--	--	--
Bougainvillea-glabra-White-Stripe_64144	C	B.buttiana-Gautama-sRed_64065	A	C<->A	512,1	171	GCT<->GAT	A<->D	nonsyn	petA	63633	64595	+	--
Bougainvillea-glabra-White-Stripe_64161	T	B.buttiana-Gautama-sRed_64082	C	T<->C	529,0	177	TAC<->CAC	Y<->H	nonsyn	petA	63633	64595	+	--
Bougainvillea-glabra-White-Stripe_6417	T	B.buttiana-Gautama-sRed_6533	A	T<->A	--	--	--	--	--	intergenic	--	--	--	--
Bougainvillea-glabra-White-Stripe_6418	C	B.buttiana-Gautama-sRed_6534	A	C<->A	--	--	--	--	--	intergenic	--	--	--	--
Bougainvillea-glabra-White-Stripe_6419	T	B.buttiana-Gautama-sRed_6535	A	T<->A	--	--	--	--	--	intergenic	--	--	--	--
Bougainvillea-glabra-White-Stripe_6420	T	B.buttiana-Gautama-sRed_6536	A	T<->A	--	--	--	--	--	intergenic	--	--	--	--
Bougainvillea-glabra-White-Stripe_64228	A	B.buttiana-Gautama-sRed_64149	G	A<->G	596,1	199	AAC<->AGC	N<->S	nonsyn	petA	63633	64595	+	--
Bougainvillea-glabra-White-Stripe_6428	A	B.buttiana-Gautama-sRed_6549	T	A<->T	--	--	--	--	--	intergenic	--	--	--	--
Bougainvillea-glabra-White-Stripe_6430	T	B.buttiana-Gautama-sRed_6551	A	T<->A	--	--	--	--	--	intergenic	--	--	--	--
Bougainvillea-glabra-White-Stripe_64350	A	B.buttiana-Gautama-sRed_64271	G	A<->G	718,0	240	AAT<->GAT	N<->D	nonsyn	petA	63633	64595	+	--
Bougainvillea-glabra-White-Stripe_6440	A	B.buttiana-Gautama-sRed_6562	T	A<->T	--	--	--	--	--	intergenic	--	--	--	--
Bougainvillea-glabra-White-Stripe_6441	A	B.buttiana-Gautama-sRed_6563	T	A<->T	--	--	--	--	--	intergenic	--	--	--	--
Bougainvillea-glabra-White-Stripe_6444	T	B.buttiana-Gautama-sRed_6566	G	T<->G	--	--	--	--	--	intergenic	--	--	--	--
Bougainvillea-glabra-White-Stripe_6462	T	B.buttiana-Gautama-sRed_6582	G	T<->G	--	--	--	--	--	intergenic	--	--	--	--
Bougainvillea-glabra-White-Stripe_64638	A	B.buttiana-Gautama-sRed_64559	T	A<->T	--	--	--	--	--	intergenic	--	--	--	--
Bougainvillea-glabra-White-Stripe_64659	T	B.buttiana-Gautama-sRed_64580	C	T<->C	--	--	--	--	--	intergenic	--	--	--	--
Bougainvillea-glabra-White-Stripe_64790	T	B.buttiana-Gautama-sRed_64709	G	T<->G	--	--	--	--	--	intergenic	--	--	--	--
Bougainvillea-glabra-White-Stripe_64896	C	B.buttiana-Gautama-sRed_64811	A	C<->A	--	--	--	--	--	intergenic	--	--	--	--
Bougainvillea-glabra-White-Stripe_65046	T	B.buttiana-Gautama-sRed_64961	C	T<->C	--	--	--	--	--	intergenic	--	--	--	--
Bougainvillea-glabra-White-Stripe_65094	G	B.buttiana-Gautama-sRed_65015	C	G<->C	--	--	--	--	--	intergenic	--	--	--	--
Bougainvillea-glabra-White-Stripe_65095	A	B.buttiana-Gautama-sRed_65016	T	A<->T	--	--	--	--	--	intergenic	--	--	--	--
Bougainvillea-glabra-White-Stripe_65159	A	B.buttiana-Gautama-sRed_65076	T	A<->T	--	--	--	--	--	intergenic	--	--	--	--
Bougainvillea-glabra-White-Stripe_65170	A	B.buttiana-Gautama-sRed_65089	T	A<->T	--	--	--	--	--	intergenic	--	--	--	--
Bougainvillea-glabra-White-Stripe_65171	T	B.buttiana-Gautama-sRed_65090	A	T<->A	--	--	--	--	--	intergenic	--	--	--	--
Bougainvillea-glabra-White-Stripe_65172	T	B.buttiana-Gautama-sRed_65091	A	T<->A	--	--	--	--	--	intergenic	--	--	--	--
Bougainvillea-glabra-White-Stripe_65177	T	B.buttiana-Gautama-sRed_65096	A	T<->A	--	--	--	--	--	intergenic	--	--	--	--
Bougainvillea-glabra-White-Stripe_65181	T	B.buttiana-Gautama-sRed_65100	G	T<->G	--	--	--	--	--	intergenic	--	--	--	--
Bougainvillea-glabra-White-Stripe_65192	A	B.buttiana-Gautama-sRed_65109	T	A<->T	--	--	--	--	--	intergenic	--	--	--	--
Bougainvillea-glabra-White-Stripe_65194	G	B.buttiana-Gautama-sRed_65111	A	G<->A	--	--	--	--	--	intergenic	--	--	--	--
Bougainvillea-glabra-White-Stripe_65199	A	B.buttiana-Gautama-sRed_65116	T	A<->T	--	--	--	--	--	intergenic	--	--	--	--
Bougainvillea-glabra-White-Stripe_65201	G	B.buttiana-Gautama-sRed_65118	A	G<->A	--	--	--	--	--	intergenic	--	--	--	--
Bougainvillea-glabra-White-Stripe_65235	G	B.buttiana-Gautama-sRed_65148	A	G<->A	--	--	--	--	--	intergenic	--	--	--	--
Bougainvillea-glabra-White-Stripe_65436	A	B.buttiana-Gautama-sRed_65349	G	A<->G	--	--	--	--	--	intergenic	--	--	--	--
Bougainvillea-glabra-White-Stripe_65605	A	B.buttiana-Gautama-sRed_65512	C	A<->C	120,2	40	CTT<->CTG	L<->L	syn	psbJ	65602	65724	-	--
Bougainvillea-glabra-White-Stripe_65652	T	B.buttiana-Gautama-sRed_65559	G	T<->G	73,0	25	ATA<->CTA	I<->L	nonsyn	psbJ	65602	65724	-	--
Bougainvillea-glabra-White-Stripe_65659	G	B.buttiana-Gautama-sRed_65566	A	G<->A	66,2	22	ATC<->ATT	I<->I	syn	psbJ	65602	65724	-	--
Bougainvillea-glabra-White-Stripe_65833	C	B.buttiana-Gautama-sRed_65740	T	C<->T	--	--	--	--	--	intergenic	--	--	--	--
Bougainvillea-glabra-White-Stripe_65853	T	B.buttiana-Gautama-sRed_65760	G	T<->G	--	--	--	--	--	intergenic	--	--	--	--
Bougainvillea-glabra-White-Stripe_66280	A	B.buttiana-Gautama-sRed_66187	C	A<->C	102,2	34	GGT<->GGG	G<->G	syn	psbE	66130	66381	-	--
Bougainvillea-glabra-White-Stripe_6643	G	B.buttiana-Gautama-sRed_6749	T	G<->T	--	--	--	--	--	intergenic	--	--	--	--
Bougainvillea-glabra-White-Stripe_66474	A	B.buttiana-Gautama-sRed_66388	C	A<->C	--	--	--	--	--	intergenic	--	--	--	--
Bougainvillea-glabra-White-Stripe_66571	G	B.buttiana-Gautama-sRed_66485	T	G<->T	--	--	--	--	--	intergenic	--	--	--	--
Bougainvillea-glabra-White-Stripe_66603	A	B.buttiana-Gautama-sRed_66517	C	A<->C	--	--	--	--	--	intergenic	--	--	--	--
Bougainvillea-glabra-White-Stripe_66608	G	B.buttiana-Gautama-sRed_66522	T	G<->T	--	--	--	--	--	intergenic	--	--	--	--
Bougainvillea-glabra-White-Stripe_66610	A	B.buttiana-Gautama-sRed_66524	T	A<->T	--	--	--	--	--	intergenic	--	--	--	--
Bougainvillea-glabra-White-Stripe_6677	C	B.buttiana-Gautama-sRed_6783	A	C<->A	--	--	--	--	--	intergenic	--	--	--	--
Bougainvillea-glabra-White-Stripe_6690	G	B.buttiana-Gautama-sRed_6798	A	G<->A	--	--	--	--	--	intergenic	--	--	--	--
Bougainvillea-glabra-White-Stripe_6693	T	B.buttiana-Gautama-sRed_6801	G	T<->G	--	--	--	--	--	intergenic	--	--	--	--
Bougainvillea-glabra-White-Stripe_6695	T	B.buttiana-Gautama-sRed_6803	A	T<->A	--	--	--	--	--	intergenic	--	--	--	--
Bougainvillea-glabra-White-Stripe_6696	C	B.buttiana-Gautama-sRed_6804	A	C<->A	--	--	--	--	--	intergenic	--	--	--	--
Bougainvillea-glabra-White-Stripe_66969	T	B.buttiana-Gautama-sRed_67028	G	T<->G	--	--	--	--	--	intergenic	--	--	--	--
Bougainvillea-glabra-White-Stripe_66991	A	B.buttiana-Gautama-sRed_67050	C	A<->C	--	--	--	--	--	intergenic	--	--	--	--
Bougainvillea-glabra-White-Stripe_6701	T	B.buttiana-Gautama-sRed_6809	A	T<->A	--	--	--	--	--	intergenic	--	--	--	--
Bougainvillea-glabra-White-Stripe_67011	C	B.buttiana-Gautama-sRed_67070	T	C<->T	--	--	--	--	--	intergenic	--	--	--	--
Bougainvillea-glabra-White-Stripe_6702	C	B.buttiana-Gautama-sRed_6810	A	C<->A	--	--	--	--	--	intergenic	--	--	--	--
Bougainvillea-glabra-White-Stripe_6703	C	B.buttiana-Gautama-sRed_6811	A	C<->A	--	--	--	--	--	intergenic	--	--	--	--
Bougainvillea-glabra-White-Stripe_67032	C	B.buttiana-Gautama-sRed_67091	A	C<->A	--	--	--	--	--	intergenic	--	--	--	--
Bougainvillea-glabra-White-Stripe_67039	A	B.buttiana-Gautama-sRed_67098	T	A<->T	--	--	--	--	--	intergenic	--	--	--	--
Bougainvillea-glabra-White-Stripe_67050	C	B.buttiana-Gautama-sRed_67109	A	C<->A	--	--	--	--	--	intergenic	--	--	--	--
Bougainvillea-glabra-White-Stripe_6706	T	B.buttiana-Gautama-sRed_6814	A	T<->A	--	--	--	--	--	intergenic	--	--	--	--
Bougainvillea-glabra-White-Stripe_6707	C	B.buttiana-Gautama-sRed_6815	A	C<->A	--	--	--	--	--	intergenic	--	--	--	--
Bougainvillea-glabra-White-Stripe_6710	T	B.buttiana-Gautama-sRed_6818	G	T<->G	--	--	--	--	--	intergenic	--	--	--	--
Bougainvillea-glabra-White-Stripe_6712	C	B.buttiana-Gautama-sRed_6820	T	C<->T	--	--	--	--	--	intergenic	--	--	--	--
Bougainvillea-glabra-White-Stripe_6714	C	B.buttiana-Gautama-sRed_6822	G	C<->G	--	--	--	--	--	intergenic	--	--	--	--
Bougainvillea-glabra-White-Stripe_6717	T	B.buttiana-Gautama-sRed_6827	A	T<->A	--	--	--	--	--	intergenic	--	--	--	--
Bougainvillea-glabra-White-Stripe_6720	A	B.buttiana-Gautama-sRed_6830	C	A<->C	--	--	--	--	--	intergenic	--	--	--	--
Bougainvillea-glabra-White-Stripe_67215	A	B.buttiana-Gautama-sRed_67274	C	A<->C	--	--	--	--	--	intergenic	--	--	--	--
Bougainvillea-glabra-White-Stripe_67337	C	B.buttiana-Gautama-sRed_67396	A	C<->A	--	--	--	--	--	intergenic	--	--	--	--
Bougainvillea-glabra-White-Stripe_67353	C	B.buttiana-Gautama-sRed_67412	A	C<->A	--	--	--	--	--	intergenic	--	--	--	--
Bougainvillea-glabra-White-Stripe_67368	A	B.buttiana-Gautama-sRed_67427	C	A<->C	--	--	--	--	--	intergenic	--	--	--	--
Bougainvillea-glabra-White-Stripe_67369	G	B.buttiana-Gautama-sRed_67428	T	G<->T	--	--	--	--	--	intergenic	--	--	--	--
Bougainvillea-glabra-White-Stripe_67541	G	B.buttiana-Gautama-sRed_67600	A	G<->A	60,2	20	GGG<->GGA	G<->G	syn	petG	67482	67595	+	--
Bougainvillea-glabra-White-Stripe_67589	C	B.buttiana-Gautama-sRed_67648	T	C<->T	108,2	36	GAC<->GAT	D<->D	syn	petG	67482	67595	+	--
Bougainvillea-glabra-White-Stripe_67652	C	B.buttiana-Gautama-sRed_67711	A	C<->A	--	--	--	--	--	intergenic	--	--	--	--
Bougainvillea-glabra-White-Stripe_67660	G	B.buttiana-Gautama-sRed_67719	T	G<->T	--	--	--	--	--	intergenic	--	--	--	--
Bougainvillea-glabra-White-Stripe_67812	G	B.buttiana-Gautama-sRed_67871	T	G<->T	--	--	--	--	--	intergenic	--	--	--	--
Bougainvillea-glabra-White-Stripe_67915	T	B.buttiana-Gautama-sRed_68003	C	T<->C	--	--	--	--	--	intergenic	--	--	--	--
Bougainvillea-glabra-White-Stripe_68170	C	B.buttiana-Gautama-sRed_68258	G	C<->G	--	--	--	--	--	intergenic	--	--	--	--
Bougainvillea-glabra-White-Stripe_6854	A	B.buttiana-Gautama-sRed_6964	G	A<->G	--	--	--	--	--	intergenic	--	--	--	--
Bougainvillea-glabra-White-Stripe_68626	T	B.buttiana-Gautama-sRed_68700	C	T<->C	--	--	--	--	--	intergenic	--	--	--	--
Bougainvillea-glabra-White-Stripe_6949	A	B.buttiana-Gautama-sRed_7059	C	A<->C	--	--	--	--	--	intergenic	--	--	--	--
Bougainvillea-glabra-White-Stripe_69496	C	B.buttiana-Gautama-sRed_69551	T	C<->T	22,0	8	CTT<->TTT	L<->F	nonsyn	rps18	69475	69786	+	--
Bougainvillea-glabra-White-Stripe_69507	C	B.buttiana-Gautama-sRed_69562	T	C<->T	33,2	11	TCC<->TCT	S<->S	syn	rps18	69475	69786	+	--
Bougainvillea-glabra-White-Stripe_697	A	B.buttiana-Gautama-sRed_816	G	A<->G	963,2	321	ATT<->ATC	I<->I	syn	psbA	598	1659	-	--
Bougainvillea-glabra-White-Stripe_69924	C	B.buttiana-Gautama-sRed_69949	A	C<->A	--	--	--	--	--	intergenic	--	--	--	--
Bougainvillea-glabra-White-Stripe_7008	A	B.buttiana-Gautama-sRed_7120	C	A<->C	--	--	--	--	--	intergenic	--	--	--	--
Bougainvillea-glabra-White-Stripe_7013	T	B.buttiana-Gautama-sRed_7125	A	T<->A	--	--	--	--	--	intergenic	--	--	--	--
Bougainvillea-glabra-White-Stripe_7025	A	B.buttiana-Gautama-sRed_7134	C	A<->C	--	--	--	--	--	intergenic	--	--	--	--
Bougainvillea-glabra-White-Stripe_7026	A	B.buttiana-Gautama-sRed_7135	T	A<->T	--	--	--	--	--	intergenic	--	--	--	--
Bougainvillea-glabra-White-Stripe_70484	C	B.buttiana-Gautama-sRed_70499	A	C<->A	--	--	--	--	--	intergenic	--	--	--	--
Bougainvillea-glabra-White-Stripe_70781	C	B.buttiana-Gautama-sRed_70780	T	C<->T	--	--	--	--	--	intergenic	--	--	--	--
Bougainvillea-glabra-White-Stripe_70881	G	B.buttiana-Gautama-sRed_70880	A	G<->A	--	--	--	--	--	intergenic	--	--	--	--
Bougainvillea-glabra-White-Stripe_71067	C	B.buttiana-Gautama-sRed_71066	A	C<->A	--	--	--	--	--	intergenic	--	--	--	--
Bougainvillea-glabra-White-Stripe_71161	T	B.buttiana-Gautama-sRed_71159	C	T<->C	--	--	--	--	--	intergenic	--	--	--	--
Bougainvillea-glabra-White-Stripe_71391	C	B.buttiana-Gautama-sRed_71389	T	C<->T	--	--	--	--	--	intergenic	--	--	--	--
Bougainvillea-glabra-White-Stripe_71409	G	B.buttiana-Gautama-sRed_71407	T	G<->T	--	--	--	--	--	intergenic	--	--	--	--
Bougainvillea-glabra-White-Stripe_7141	C	B.buttiana-Gautama-sRed_7247	G	C<->G	--	--	--	--	--	intergenic	--	--	--	--
Bougainvillea-glabra-White-Stripe_7142	A	B.buttiana-Gautama-sRed_7248	G	A<->G	--	--	--	--	--	intergenic	--	--	--	--
Bougainvillea-glabra-White-Stripe_71422	G	B.buttiana-Gautama-sRed_71418	T	G<->T	--	--	--	--	--	intergenic	--	--	--	--
Bougainvillea-glabra-White-Stripe_71769	T	B.buttiana-Gautama-sRed_71767	C	T<->C	--	--	--	--	--	intergenic	--	--	--	--
Bougainvillea-glabra-White-Stripe_71778	A	B.buttiana-Gautama-sRed_71776	G	A<->G	--	--	--	--	--	intergenic	--	--	--	--
Bougainvillea-glabra-White-Stripe_71974	C	B.buttiana-Gautama-sRed_71972	A	C<->A	--	--	--	--	--	intergenic	--	--	--	--
Bougainvillea-glabra-White-Stripe_72104	T	B.buttiana-Gautama-sRed_72104	G	T<->G	--	--	--	--	--	intergenic	--	--	--	--
Bougainvillea-glabra-White-Stripe_72785	C	B.buttiana-Gautama-sRed_72772	G	C<->G	--	--	--	--	--	intergenic	--	--	--	--
Bougainvillea-glabra-White-Stripe_72930	T	B.buttiana-Gautama-sRed_72916	C	T<->C	--	--	--	--	--	intergenic	--	--	--	--
Bougainvillea-glabra-White-Stripe_73083	A	B.buttiana-Gautama-sRed_73065	G	A<->G	--	--	--	--	--	intergenic	--	--	--	--
Bougainvillea-glabra-White-Stripe_73091	C	B.buttiana-Gautama-sRed_73073	A	C<->A	--	--	--	--	--	intergenic	--	--	--	--
Bougainvillea-glabra-White-Stripe_73110	T	B.buttiana-Gautama-sRed_73092	A	T<->A	--	--	--	--	--	intergenic	--	--	--	--
Bougainvillea-glabra-White-Stripe_73122	A	B.buttiana-Gautama-sRed_73100	T	A<->T	--	--	--	--	--	intergenic	--	--	--	--
Bougainvillea-glabra-White-Stripe_73124	G	B.buttiana-Gautama-sRed_73102	T	G<->T	--	--	--	--	--	intergenic	--	--	--	--
Bougainvillea-glabra-White-Stripe_73129	A	B.buttiana-Gautama-sRed_73107	T	A<->T	--	--	--	--	--	intergenic	--	--	--	--
Bougainvillea-glabra-White-Stripe_73286	T	B.buttiana-Gautama-sRed_73264	G	T<->G	--	--	--	--	--	intergenic	--	--	--	--
Bougainvillea-glabra-White-Stripe_73463	G	B.buttiana-Gautama-sRed_73441	T	G<->T	--	--	--	--	--	intergenic	--	--	--	--
Bougainvillea-glabra-White-Stripe_74413	G	B.buttiana-Gautama-sRed_74397	T	G<->T	456,2	152	GGG<->GGT	G<->G	syn	psbB	73958	75484	+	--
Bougainvillea-glabra-White-Stripe_7520	T	B.buttiana-Gautama-sRed_7623	C	T<->C	39,2	13	GCT<->GCC	A<->A	syn	psbK	7482	7661	+	--
Bougainvillea-glabra-White-Stripe_75319	G	B.buttiana-Gautama-sRed_75303	A	G<->A	1362,2	454	GGG<->GGA	G<->G	syn	psbB	73958	75484	+	--
Bougainvillea-glabra-White-Stripe_75583	T	B.buttiana-Gautama-sRed_75567	G	T<->G	--	--	--	--	--	intergenic	--	--	--	--
Bougainvillea-glabra-White-Stripe_75714	C	B.buttiana-Gautama-sRed_75698	A	C<->A	49,0	17	CTT<->ATT	L<->I	nonsyn	psbT	75666	75773	+	--
Bougainvillea-glabra-White-Stripe_76367	C	B.buttiana-Gautama-sRed_76345	T	C<->T	--	--	--	--	--	intergenic	--	--	--	--
Bougainvillea-glabra-White-Stripe_76390	T	B.buttiana-Gautama-sRed_76368	C	T<->C	--	--	--	--	--	intergenic	--	--	--	--
Bougainvillea-glabra-White-Stripe_766	G	B.buttiana-Gautama-sRed_885	A	G<->A	894,2	298	AAC<->AAT	N<->N	syn	psbA	598	1659	-	--
Bougainvillea-glabra-White-Stripe_7668	T	B.buttiana-Gautama-sRed_7771	A	T<->A	--	--	--	--	--	intergenic	--	--	--	--
Bougainvillea-glabra-White-Stripe_76729	A	B.buttiana-Gautama-sRed_76696	C	A<->C	--	--	--	--	--	intergenic	--	--	--	--
Bougainvillea-glabra-White-Stripe_76758	T	B.buttiana-Gautama-sRed_76724	C	T<->C	--	--	--	--	--	intergenic	--	--	--	--
Bougainvillea-glabra-White-Stripe_76809	A	B.buttiana-Gautama-sRed_76775	G	A<->G	--	--	--	--	--	intergenic	--	--	--	--
Bougainvillea-glabra-White-Stripe_7688	T	B.buttiana-Gautama-sRed_7791	G	T<->G	--	--	--	--	--	intergenic	--	--	--	--
Bougainvillea-glabra-White-Stripe_76897	C	B.buttiana-Gautama-sRed_76863	A	C<->A	--	--	--	--	--	intergenic	--	--	--	--
Bougainvillea-glabra-White-Stripe_76984	T	B.buttiana-Gautama-sRed_76965	A	T<->A	--	--	--	--	--	intergenic	--	--	--	--
Bougainvillea-glabra-White-Stripe_76985	C	B.buttiana-Gautama-sRed_76966	A	C<->A	--	--	--	--	--	intergenic	--	--	--	--
Bougainvillea-glabra-White-Stripe_77027	C	B.buttiana-Gautama-sRed_77015	T	C<->T	--	--	--	--	--	intergenic	--	--	--	--
Bougainvillea-glabra-White-Stripe_77050	C	B.buttiana-Gautama-sRed_77038	T	C<->T	--	--	--	--	--	intergenic	--	--	--	--
Bougainvillea-glabra-White-Stripe_77113	C	B.buttiana-Gautama-sRed_77101	T	C<->T	--	--	--	--	--	intergenic	--	--	--	--
Bougainvillea-glabra-White-Stripe_7723	A	B.buttiana-Gautama-sRed_7826	G	A<->G	--	--	--	--	--	intergenic	--	--	--	--
Bougainvillea-glabra-White-Stripe_77521	C	B.buttiana-Gautama-sRed_77509	T	C<->T	--	--	--	--	--	intergenic	--	--	--	--
Bougainvillea-glabra-White-Stripe_77530	T	B.buttiana-Gautama-sRed_77518	G	T<->G	--	--	--	--	--	intergenic	--	--	--	--
Bougainvillea-glabra-White-Stripe_77797	T	B.buttiana-Gautama-sRed_77785	C	T<->C	--	--	--	--	--	intergenic	--	--	--	--
Bougainvillea-glabra-White-Stripe_77922	G	B.buttiana-Gautama-sRed_77910	A	G<->A	--	--	--	--	--	intergenic	--	--	--	--
Bougainvillea-glabra-White-Stripe_77962	G	B.buttiana-Gautama-sRed_77950	T	G<->T	--	--	--	--	--	intergenic	--	--	--	--
Bougainvillea-glabra-White-Stripe_77994	A	B.buttiana-Gautama-sRed_77982	G	A<->G	--	--	--	--	--	intergenic	--	--	--	--
Bougainvillea-glabra-White-Stripe_78012	A	B.buttiana-Gautama-sRed_78000	G	A<->G	--	--	--	--	--	intergenic	--	--	--	--
Bougainvillea-glabra-White-Stripe_78193	G	B.buttiana-Gautama-sRed_78171	T	G<->T	--	--	--	--	--	intergenic	--	--	--	--
Bougainvillea-glabra-White-Stripe_78200	T	B.buttiana-Gautama-sRed_78178	C	T<->C	--	--	--	--	--	intergenic	--	--	--	--
Bougainvillea-glabra-White-Stripe_7821	A	B.buttiana-Gautama-sRed_7924	C	A<->C	--	--	--	--	--	intergenic	--	--	--	--
Bougainvillea-glabra-White-Stripe_78239	G	B.buttiana-Gautama-sRed_78217	T	G<->T	--	--	--	--	--	intergenic	--	--	--	--
Bougainvillea-glabra-White-Stripe_78375	T	B.buttiana-Gautama-sRed_78347	A	T<->A	--	--	--	--	--	intergenic	--	--	--	--
Bougainvillea-glabra-White-Stripe_78573	A	B.buttiana-Gautama-sRed_78545	C	A<->C	--	--	--	--	--	intergenic	--	--	--	--
Bougainvillea-glabra-White-Stripe_78580	G	B.buttiana-Gautama-sRed_78552	T	G<->T	--	--	--	--	--	intergenic	--	--	--	--
Bougainvillea-glabra-White-Stripe_7927	A	B.buttiana-Gautama-sRed_8030	C	A<->C	--	--	--	--	--	intergenic	--	--	--	--
Bougainvillea-glabra-White-Stripe_79331	T	B.buttiana-Gautama-sRed_79304	A	T<->A	--	--	--	--	--	intergenic	--	--	--	--
Bougainvillea-glabra-White-Stripe_79334	T	B.buttiana-Gautama-sRed_79307	C	T<->C	--	--	--	--	--	intergenic	--	--	--	--
Bougainvillea-glabra-White-Stripe_79424	G	B.buttiana-Gautama-sRed_79397	T	G<->T	--	--	--	--	--	intergenic	--	--	--	--
Bougainvillea-glabra-White-Stripe_79447	A	B.buttiana-Gautama-sRed_79420	T	A<->T	--	--	--	--	--	intergenic	--	--	--	--
Bougainvillea-glabra-White-Stripe_79448	T	B.buttiana-Gautama-sRed_79421	C	T<->C	--	--	--	--	--	intergenic	--	--	--	--
Bougainvillea-glabra-White-Stripe_79568	T	B.buttiana-Gautama-sRed_79510	G	T<->G	965,1	322	GAC<->GCC	D<->A	nonsyn	rpoA	79504	80532	-	--
Bougainvillea-glabra-White-Stripe_79605	G	B.buttiana-Gautama-sRed_79547	C	G<->C	928,0	310	CAG<->GAG	Q<->E	nonsyn	rpoA	79504	80532	-	--
Bougainvillea-glabra-White-Stripe_79614	T	B.buttiana-Gautama-sRed_79556	G	T<->G	919,0	307	AAA<->CAA	K<->Q	nonsyn	rpoA	79504	80532	-	--
Bougainvillea-glabra-White-Stripe_79626	C	B.buttiana-Gautama-sRed_79568	G	C<->G	907,0	303	GAA<->CAA	E<->Q	nonsyn	rpoA	79504	80532	-	--
Bougainvillea-glabra-White-Stripe_79765	T	B.buttiana-Gautama-sRed_79707	C	T<->C	768,2	256	CAA<->CAG	Q<->Q	syn	rpoA	79504	80532	-	--
Bougainvillea-glabra-White-Stripe_79767	G	B.buttiana-Gautama-sRed_79709	T	G<->T	766,0	256	CAA<->AAA	Q<->K	nonsyn	rpoA	79504	80532	-	--
Bougainvillea-glabra-White-Stripe_79930	G	B.buttiana-Gautama-sRed_79872	T	G<->T	603,2	201	CTC<->CTA	L<->L	syn	rpoA	79504	80532	-	--
Bougainvillea-glabra-White-Stripe_80005	G	B.buttiana-Gautama-sRed_79947	C	G<->C	528,2	176	TTC<->TTG	F<->L	nonsyn	rpoA	79504	80532	-	--
Bougainvillea-glabra-White-Stripe_80082	G	B.buttiana-Gautama-sRed_80024	A	G<->A	451,0	151	CTC<->TTC	L<->F	nonsyn	rpoA	79504	80532	-	--
Bougainvillea-glabra-White-Stripe_80341	A	B.buttiana-Gautama-sRed_80283	G	A<->G	192,2	64	CGT<->CGC	R<->R	syn	rpoA	79504	80532	-	--
Bougainvillea-glabra-White-Stripe_8040	C	B.buttiana-Gautama-sRed_8144	A	C<->A	--	--	--	--	--	intergenic	--	--	--	--
Bougainvillea-glabra-White-Stripe_80504	G	B.buttiana-Gautama-sRed_80446	A	G<->A	29,1	10	ACT<->ATT	T<->I	nonsyn	rpoA	79504	80532	-	--
Bougainvillea-glabra-White-Stripe_80610	C	B.buttiana-Gautama-sRed_80552	T	C<->T	411,2	137	CGG<->CGA	R<->R	syn	rps11	80604	81020	-	--
Bougainvillea-glabra-White-Stripe_80799	T	B.buttiana-Gautama-sRed_80741	G	T<->G	222,2	74	ACA<->ACC	T<->T	syn	rps11	80604	81020	-	--
Bougainvillea-glabra-White-Stripe_80817	T	B.buttiana-Gautama-sRed_80759	C	T<->C	204,2	68	ACA<->ACG	T<->T	syn	rps11	80604	81020	-	--
Bougainvillea-glabra-White-Stripe_80980	G	B.buttiana-Gautama-sRed_80922	C	G<->C	41,1	14	GCA<->GGA	A<->G	nonsyn	rps11	80604	81020	-	--
Bougainvillea-glabra-White-Stripe_81132	G	B.buttiana-Gautama-sRed_81074	T	G<->T	--	--	--	--	--	intergenic	--	--	--	--
Bougainvillea-glabra-White-Stripe_81210	G	B.buttiana-Gautama-sRed_81152	A	G<->A	51,2	17	ATC<->ATT	I<->I	syn	rpl36	81147	81260	-	--
Bougainvillea-glabra-White-Stripe_81689	G	B.buttiana-Gautama-sRed_81632	T	G<->T	--	--	--	--	--	intergenic	--	--	--	--
Bougainvillea-glabra-White-Stripe_81696	G	B.buttiana-Gautama-sRed_81639	T	G<->T	--	--	--	--	--	intergenic	--	--	--	--
Bougainvillea-glabra-White-Stripe_81872	G	B.buttiana-Gautama-sRed_81815	A	G<->A	255,2	85	CCC<->CCT	P<->P	syn	rps8	81722	82126	-	--
Bougainvillea-glabra-White-Stripe_8208	A	B.buttiana-Gautama-sRed_8312	C	A<->C	--	--	--	--	--	intergenic	--	--	--	--
Bougainvillea-glabra-White-Stripe_82104	C	B.buttiana-Gautama-sRed_82047	T	C<->T	23,1	8	GGT<->GAT	G<->D	nonsyn	rps8	81722	82126	-	--
Bougainvillea-glabra-White-Stripe_8241	T	B.buttiana-Gautama-sRed_8345	A	T<->A	--	--	--	--	--	intergenic	--	--	--	--
Bougainvillea-glabra-White-Stripe_82411	T	B.buttiana-Gautama-sRed_82354	C	T<->C	233,1	78	CAA<->CGA	Q<->R	nonsyn	rpl14	82278	82643	-	--
Bougainvillea-glabra-White-Stripe_8242	C	B.buttiana-Gautama-sRed_8346	A	C<->A	--	--	--	--	--	intergenic	--	--	--	--
Bougainvillea-glabra-White-Stripe_8243	C	B.buttiana-Gautama-sRed_8347	A	C<->A	--	--	--	--	--	intergenic	--	--	--	--
Bougainvillea-glabra-White-Stripe_82479	T	B.buttiana-Gautama-sRed_82422	G	T<->G	165,2	55	TCA<->TCC	S<->S	syn	rpl14	82278	82643	-	--
Bougainvillea-glabra-White-Stripe_8253	T	B.buttiana-Gautama-sRed_8351	A	T<->A	--	--	--	--	--	intergenic	--	--	--	--
Bougainvillea-glabra-White-Stripe_8254	T	B.buttiana-Gautama-sRed_8352	A	T<->A	--	--	--	--	--	intergenic	--	--	--	--
Bougainvillea-glabra-White-Stripe_8279	T	B.buttiana-Gautama-sRed_8377	A	T<->A	--	--	--	--	--	intergenic	--	--	--	--
Bougainvillea-glabra-White-Stripe_8322	G	B.buttiana-Gautama-sRed_8420	A	G<->A	--	--	--	--	--	intergenic	--	--	--	--
Bougainvillea-glabra-White-Stripe_8333	A	B.buttiana-Gautama-sRed_8431	T	A<->T	--	--	--	--	--	intergenic	--	--	--	--
Bougainvillea-glabra-White-Stripe_8334	T	B.buttiana-Gautama-sRed_8432	C	T<->C	--	--	--	--	--	intergenic	--	--	--	--
Bougainvillea-glabra-White-Stripe_83668	T	B.buttiana-Gautama-sRed_83602	G	T<->G	--	--	--	--	--	intergenic	--	--	--	--
Bougainvillea-glabra-White-Stripe_83778	T	B.buttiana-Gautama-sRed_83712	G	T<->G	--	--	--	--	--	intergenic	--	--	--	--
Bougainvillea-glabra-White-Stripe_83834	T	B.buttiana-Gautama-sRed_83767	A	T<->A	--	--	--	--	--	intergenic	--	--	--	--
Bougainvillea-glabra-White-Stripe_83897	A	B.buttiana-Gautama-sRed_83821	T	A<->T	--	--	--	--	--	intergenic	--	--	--	--
Bougainvillea-glabra-White-Stripe_83898	A	B.buttiana-Gautama-sRed_83822	C	A<->C	--	--	--	--	--	intergenic	--	--	--	--
Bougainvillea-glabra-White-Stripe_83935	C	B.buttiana-Gautama-sRed_83859	G	C<->G	--	--	--	--	--	intergenic	--	--	--	--
Bougainvillea-glabra-White-Stripe_84046	T	B.buttiana-Gautama-sRed_83970	G	T<->G	--	--	--	--	--	intergenic	--	--	--	--
Bougainvillea-glabra-White-Stripe_84056	A	B.buttiana-Gautama-sRed_83980	C	A<->C	--	--	--	--	--	intergenic	--	--	--	--
Bougainvillea-glabra-White-Stripe_84176	T	B.buttiana-Gautama-sRed_84101	A	T<->A	--	--	--	--	--	intergenic	--	--	--	--
Bougainvillea-glabra-White-Stripe_84239	G	B.buttiana-Gautama-sRed_84164	T	G<->T	--	--	--	--	--	intergenic	--	--	--	--
Bougainvillea-glabra-White-Stripe_84285	C	B.buttiana-Gautama-sRed_84210	A	C<->A	652,0	218	GAA<->TAA	E<->X	nonsense	rps3	84280	84936	-	--
Bougainvillea-glabra-White-Stripe_84584	G	B.buttiana-Gautama-sRed_84509	C	G<->C	353,1	118	GCA<->GGA	A<->G	nonsyn	rps3	84280	84936	-	--
Bougainvillea-glabra-White-Stripe_84647	A	B.buttiana-Gautama-sRed_84572	C	A<->C	290,1	97	ATA<->AGA	I<->R	nonsyn	rps3	84280	84936	-	--
Bougainvillea-glabra-White-Stripe_8477	A	B.buttiana-Gautama-sRed_8576	C	A<->C	--	--	--	--	--	intergenic	--	--	--	--
Bougainvillea-glabra-White-Stripe_84849	A	B.buttiana-Gautama-sRed_84774	G	A<->G	88,0	30	TCT<->CCT	S<->P	nonsyn	rps3	84280	84936	-	--
Bougainvillea-glabra-White-Stripe_8497	T	B.buttiana-Gautama-sRed_8589	A	T<->A	--	--	--	--	--	intergenic	--	--	--	--
Bougainvillea-glabra-White-Stripe_8507	A	B.buttiana-Gautama-sRed_8601	T	A<->T	--	--	--	--	--	intergenic	--	--	--	--
Bougainvillea-glabra-White-Stripe_8508	A	B.buttiana-Gautama-sRed_8602	T	A<->T	--	--	--	--	--	intergenic	--	--	--	--
Bougainvillea-glabra-White-Stripe_8515	T	B.buttiana-Gautama-sRed_8609	A	T<->A	--	--	--	--	--	intergenic	--	--	--	--
Bougainvillea-glabra-White-Stripe_8522	T	B.buttiana-Gautama-sRed_8612	A	T<->A	--	--	--	--	--	intergenic	--	--	--	--
Bougainvillea-glabra-White-Stripe_8524	T	B.buttiana-Gautama-sRed_8614	A	T<->A	--	--	--	--	--	intergenic	--	--	--	--
Bougainvillea-glabra-White-Stripe_8525	C	B.buttiana-Gautama-sRed_8615	A	C<->A	--	--	--	--	--	intergenic	--	--	--	--
Bougainvillea-glabra-White-Stripe_8526	A	B.buttiana-Gautama-sRed_8616	G	A<->G	--	--	--	--	--	intergenic	--	--	--	--
Bougainvillea-glabra-White-Stripe_85310	G	B.buttiana-Gautama-sRed_85235	A	G<->A	117,2	39	ACC<->ACT	T<->T	syn	rpl22	84938	85426	-	--
Bougainvillea-glabra-White-Stripe_85322	C	B.buttiana-Gautama-sRed_85247	A	C<->A	105,2	35	GCG<->GCT	A<->A	syn	rpl22	84938	85426	-	--
Bougainvillea-glabra-White-Stripe_85404	T	B.buttiana-Gautama-sRed_85329	C	T<->C	23,1	8	CAC<->CGC	H<->R	nonsyn	rpl22	84938	85426	-	--
Bougainvillea-glabra-White-Stripe_8542	T	B.buttiana-Gautama-sRed_8632	G	T<->G	--	--	--	--	--	intergenic	--	--	--	--
Bougainvillea-glabra-White-Stripe_85458	A	B.buttiana-Gautama-sRed_85372	G	A<->G	--	--	--	--	--	intergenic	--	--	--	--
Bougainvillea-glabra-White-Stripe_85614	T	B.buttiana-Gautama-sRed_85489	C	T<->C	189,2	63	ACA<->ACG	T<->T	syn	rps19	85524	85802	-	--
Bougainvillea-glabra-White-Stripe_85620	G	B.buttiana-Gautama-sRed_85495	A	G<->A	183,2	61	TAC<->TAT	Y<->Y	syn	rps19	85524	85802	-	--
Bougainvillea-glabra-White-Stripe_85650	G	B.buttiana-Gautama-sRed_85525	T	G<->T	153,2	51	ATC<->ATA	I<->I	syn	rps19	85524	85802	-	--
Bougainvillea-glabra-White-Stripe_8665	C	B.buttiana-Gautama-sRed_8744	G	C<->G	--	--	--	--	--	intergenic	--	--	--	--
Bougainvillea-glabra-White-Stripe_8698	T	B.buttiana-Gautama-sRed_8777	A	T<->A	--	--	--	--	--	intergenic	--	--	--	--
Bougainvillea-glabra-White-Stripe_8699	T	B.buttiana-Gautama-sRed_8778	A	T<->A	--	--	--	--	--	intergenic	--	--	--	--
Bougainvillea-glabra-White-Stripe_8700	C	B.buttiana-Gautama-sRed_8779	A	C<->A	--	--	--	--	--	intergenic	--	--	--	--
Bougainvillea-glabra-White-Stripe_8703	T	B.buttiana-Gautama-sRed_8782	G	T<->G	--	--	--	--	--	intergenic	--	--	--	--
Bougainvillea-glabra-White-Stripe_8707	T	B.buttiana-Gautama-sRed_8786	C	T<->C	--	--	--	--	--	intergenic	--	--	--	--
Bougainvillea-glabra-White-Stripe_8711	A	B.buttiana-Gautama-sRed_8789	T	A<->T	--	--	--	--	--	intergenic	--	--	--	--
Bougainvillea-glabra-White-Stripe_8713	A	B.buttiana-Gautama-sRed_8791	C	A<->C	--	--	--	--	--	intergenic	--	--	--	--
Bougainvillea-glabra-White-Stripe_8714	T	B.buttiana-Gautama-sRed_8792	A	T<->A	--	--	--	--	--	intergenic	--	--	--	--
Bougainvillea-glabra-White-Stripe_8720	T	B.buttiana-Gautama-sRed_8797	A	T<->A	--	--	--	--	--	intergenic	--	--	--	--
Bougainvillea-glabra-White-Stripe_8721	T	B.buttiana-Gautama-sRed_8798	A	T<->A	--	--	--	--	--	intergenic	--	--	--	--
Bougainvillea-glabra-White-Stripe_8731	A	B.buttiana-Gautama-sRed_8806	G	A<->G	--	--	--	--	--	intergenic	--	--	--	--
Bougainvillea-glabra-White-Stripe_8743	T	B.buttiana-Gautama-sRed_8820	A	T<->A	--	--	--	--	--	intergenic	--	--	--	--
Bougainvillea-glabra-White-Stripe_8747	T	B.buttiana-Gautama-sRed_8824	A	T<->A	--	--	--	--	--	intergenic	--	--	--	--
Bougainvillea-glabra-White-Stripe_8749	T	B.buttiana-Gautama-sRed_8826	A	T<->A	--	--	--	--	--	intergenic	--	--	--	--
Bougainvillea-glabra-White-Stripe_8750	T	B.buttiana-Gautama-sRed_8827	A	T<->A	--	--	--	--	--	intergenic	--	--	--	--
Bougainvillea-glabra-White-Stripe_8758	A	B.buttiana-Gautama-sRed_8837	G	A<->G	--	--	--	--	--	intergenic	--	--	--	--
Bougainvillea-glabra-White-Stripe_8760	A	B.buttiana-Gautama-sRed_8839	T	A<->T	--	--	--	--	--	intergenic	--	--	--	--
Bougainvillea-glabra-White-Stripe_8762	A	B.buttiana-Gautama-sRed_8841	T	A<->T	--	--	--	--	--	intergenic	--	--	--	--
Bougainvillea-glabra-White-Stripe_8773	A	B.buttiana-Gautama-sRed_8854	T	A<->T	--	--	--	--	--	intergenic	--	--	--	--
Bougainvillea-glabra-White-Stripe_8791	G	B.buttiana-Gautama-sRed_8872	A	G<->A	--	--	--	--	--	intergenic	--	--	--	--
Bougainvillea-glabra-White-Stripe_8843	C	B.buttiana-Gautama-sRed_8925	A	C<->A	--	--	--	--	--	intergenic	--	--	--	--
Bougainvillea-glabra-White-Stripe_9036	C	B.buttiana-Gautama-sRed_9119	A	C<->A	--	--	--	--	--	intergenic	--	--	--	--
Bougainvillea-glabra-White-Stripe_9240	T	B.buttiana-Gautama-sRed_9199	C	T<->C	--	--	--	--	--	intergenic	--	--	--	--
Bougainvillea-glabra-White-Stripe_9299	C	B.buttiana-Gautama-sRed_9258	T	C<->T	--	--	--	--	--	intergenic	--	--	--	--
Bougainvillea-glabra-White-Stripe_9427	C	B.buttiana-Gautama-sRed_9386	T	C<->T	--	--	--	--	--	intergenic	--	--	--	--
Bougainvillea-glabra-White-Stripe_9492	A	B.buttiana-Gautama-sRed_9450	T	A<->T	--	--	--	--	--	intergenic	--	--	--	--
Bougainvillea-glabra-White-Stripe_9521	C	B.buttiana-Gautama-sRed_9479	G	C<->G	--	--	--	--	--	intergenic	--	--	--	--
Bougainvillea-glabra-White-Stripe_9547	G	B.buttiana-Gautama-sRed_9505	C	G<->C	--	--	--	--	--	intergenic	--	--	--	--
Bougainvillea-glabra-White-Stripe_9579	T	B.buttiana-Gautama-sRed_9537	G	T<->G	--	--	--	--	--	intergenic	--	--	--	--
Bougainvillea-glabra-White-Stripe_9580	C	B.buttiana-Gautama-sRed_9538	A	C<->A	--	--	--	--	--	intergenic	--	--	--	--
Bougainvillea-glabra-White-Stripe_9621	A	B.buttiana-Gautama-sRed_9579	G	A<->G	--	--	--	--	--	intergenic	--	--	--	--
Bougainvillea-glabra-White-Stripe_9687	G	B.buttiana-Gautama-sRed_9645	A	G<->A	--	--	--	--	--	intergenic	--	--	--	--
Bougainvillea-glabra-White-Stripe_9839	A	B.buttiana-Gautama-sRed_9797	C	A<->C	--	--	--	--	--	intergenic	--	--	--	--
Bougainvillea-glabra-White-Stripe_9940	A	B.buttiana-Gautama-sRed_9898	G	A<->G	--	--	--	--	--	intergenic	--	--	--	--
Sample Sequence ID	InDel type	Sample InDel start	Sample InDel end	Reference sequence ID	Ref start	Ref end	InDel sequence	Lastz alignment strand	Not Alignment length	N number	Gap number	Mismatch number	Alignment pattern	Ref sequence	Sample sequence
B.buttiana-Gautama-sRed	Insertion	514	521	Bougainvillea-glabra-White-Stripe	444	444	ATTAAGA	+	0	0	2	1	||||||||||||||||||||||G|||||||||||||||||||||||||||-|||||||||||||G||||||||||||||X|||||||||||||||||||||	AAAATACCTAATCATAATAATACTTTATTAAGATAATACTTTTTTTTTTA	AAAATACCTAATCATAATAATACTTTATTAAGAATTAAGATAATACNTTT
B.buttiana-Gautama-sRed	Deletion	1839	1839	Bougainvillea-glabra-White-Stripe	1721	1722	A	+	0	0	0	0	||||||||||||||||||||||||||||||||||||||||||||||||||-||||||||||||||||||||||||||||||||||||||||||||||||||	GACTCCCAAGCACGAGAATTCTCTATAAAAAAAAATAGACAATTGAAAGC	GACTCCCAAGCACGAGAATTCTCTATAAAAAAAATAGACAATTGAAAGCT
B.buttiana-Gautama-sRed	Insertion	3851	3852	Bougainvillea-glabra-White-Stripe	3752	3752	A	+	0	0	0	2	|||X|||||X||||||||||||||||||||||||||||||||||||||||-||||||||||||||||||||||||||||||||||||||||||||||||||	GGAATTCTTCCATTTAAAATGAAAACAAAAAAAATATGAAAATAGAGGGT	GGAATTCTTCCATTTAAAATGAAAACAAAAAAAAATATGAAAATAGAGGG
B.buttiana-Gautama-sRed	Insertion	4167	4174	Bougainvillea-glabra-White-Stripe	4069	4069	TAAAAAA	+	0	0	0	2	||||||||||||||X|||||||||||||X|||||||||||||||||||||-||||||||||||||||||||||||||||||||||||||||||||||||||	TGGAGAATTTAATAGTTAGGATTCACTAAAAAATATACTCTTGGGAGAAG	TGGATAATTTAATAGTTAGGATTCACTAAAAAATAAAAAATATACTCTTG
B.buttiana-Gautama-sRed	Insertion	4368	4378	Bougainvillea-glabra-White-Stripe	4263	4263	AATTCAAATA	+	0	0	0	0	||||||||||||||||||||||||||||||||||||||||||||||||||-||||||||||||||||||||||||||||||||||||||||||||||||||	TTGAATTCATATCGGTCCCTTCCAAGAAGTTTTGTACCGATTTGGTAAGA	TTGAATTCATATCGGTCCCTTCCAAGAATTCAAATAAAGTTTTGTACCGA
B.buttiana-Gautama-sRed	Insertion	5129	5139	Bougainvillea-glabra-White-Stripe	5012	5012	ATAAGAAAAA	+	0	0	0	3	|||||||||||||||||||X|||||||||||||||||||X||||||||||-|||||||||||||||||||||||||||||||||||||||||||X||||||	AGAAAATAGAAAAATGTAAGTTAAGTAAATTGTGTTGGATTGGCACTACA	AGAAAATAGAAAAATTTAAGTTAAGTATAAGAAAAAAAATTGTGTTGGAT
B.buttiana-Gautama-sRed	Insertion	8144	8145	Bougainvillea-glabra-White-Stripe	8041	8041	A	+	0	0	0	1	|||||||||||||||||||||||||||||||||||||||||||||||||X-||||||||||||||||||||||||||||||||||||||||||||||||||	AAATAGAGAATCTATTTTCTTTTTTCAAAAAAAATAAAATGATCTTGGAG	AAATAGAGAATCTATTTTCTTTTTTAAAAAAAAAATAAAATGATCTTGGA
B.buttiana-Gautama-sRed	Insertion	9095	9096	Bougainvillea-glabra-White-Stripe	9013	9013	A	+	0	0	0	1	||||||||||||||||||||||||||||||||||||||||||||||||||-|||||||||||||||||||||||X||||||||||||||||||||||||||	ATTGAAGCAACAGCAAGACCAATAAGAAAAAACTGTTTCCATTCTAAAAC	ATTGAAGCAACAGCAAGACCAATAAGAAAAAAACTGTTTCCATTCTAAAA
B.buttiana-Gautama-sRed	Deletion	4000	4000	Bougainvillea-glabra-White-Stripe	3901	3903	TT	+	0	0	0	0	||||||||||||||||||||||||||||||||||||||||||||||||||-||||||||||||||||||||||||||||||||||||||||||||||||||	CTCCCTATTTTTTTCCATCTAATTGGTTTTTTTTGTTATAGGATAACAAA	CTCCCTATTTTTTTCCATCTAATTGGTTTTTTGTTATAGGATAACAAAAC
B.buttiana-Gautama-sRed	Deletion	4769	4769	Bougainvillea-glabra-White-Stripe	4655	4662	AATAAAT	+	0	0	0	0	||||||||||||||||||||||||||||||||||||||||||||||||||-||||||||||||||||||||||||||||||||||||||||||||||||||	GATAAAAATTATTAGATAAAATAAAAAATAAATAAAATTTTAGACCAAAT	GATAAAAATTATTAGATAAAATAAAAAAAATTTTAGACCAAATATTATGT
B.buttiana-Gautama-sRed	Deletion	5813	5813	Bougainvillea-glabra-White-Stripe	5687	5697	GTTGTGACAA	+	0	0	0	1	||||||||||||||||||||||||||||||||||||||X|||||||||||-||||||||||||||||||||||||||||||||||||||||||||||||||	TTCTGCATTCTGATCCAAATCCAATTGTTGTGACAATTAAAATACAAAGG	TTCTGCATTCTGATGCAAATCCAATTTTAAAATACAAAGGGCGTTTCCTT
B.buttiana-Gautama-sRed	Deletion	5935	5935	Bougainvillea-glabra-White-Stripe	5819	5827	TTTTTTTT	+	0	0	0	0	||||||||||||||||||||||||||||||||||||||||||||||||||-||||||||||||||||||||||||||||||||||||||||||||||||||	AAAATGGCAGCAACATACCTTTTTTGTTTTTTTTTTATTTCTTTCTATCA	AAAATGGCAGCAACATACCTTTTTTGTTATTTCTTTCTATCAATATTTCT
B.buttiana-Gautama-sRed	Deletion	7511	7511	Bougainvillea-glabra-White-Stripe	7406	7409	ATT	+	0	0	0	1	|||||||||||||||||||||||||||||||||||||||||||||||||X-||||||||||||||||||||||||||||||||||||||||||||||||||	GGATTTTTGGTCTATCTTTTTTTTTTATTTTTTTTTTTTCATTTTTCACT	GGATTTTTGGTCTATCTTTTTTTTTATTTTTTTTTTCATTTTTCACTTCT
B.buttiana-Gautama-sRed	Deletion	9450	9450	Bougainvillea-glabra-White-Stripe	9492	9493	A	+	0	0	0	2	|||||||||||||||||||||||||||||||||||||||||||||||||X-||||||||||||||||||||||||||||X|||||||||||||||||||||	GATCAAAACCTTTATTTTTTTTTTTAAAAGGAATTAATCCTTTACCTCTC	GATCAAAACCTTTATTTTTTTTTTTTAAGGAATTAATCCTTTACCTCTCA
B.buttiana-Gautama-sRed	Deletion	10390	10390	Bougainvillea-glabra-White-Stripe	10433	10439	AATATA	+	0	0	0	3	||||||||||||||||||||||||||||||||||||||X|||||||||||-|||||||||||||X||||||||||||X|||||||||||||||||||||||	GAAAGGTATTAATAGAATTCTAAATTAATATAAATATAATTAATAGAATT	GAAAGGTATTAATATAATTCTAAATTAATATAATTAATATAATTTTAAGT
B.buttiana-Gautama-sRed	Insertion	13720	13729	Bougainvillea-glabra-White-Stripe	13789	13789	TATTTCTCA	+	0	0	0	0	||||||||||||||||||||||||||||||||||||||||||||||||||-||||||||||||||||||||||||||||||||||||||||||||||||||	AAGTCCAAGACCATAAAAGAAATACGTATTTCTTTTCTCGGATTAAACAA	AAGTCCAAGACCATAAAAGAAATACGTATTTCTCATATTTCTTTTCTCGG
B.buttiana-Gautama-sRed	Insertion	14472	14473	Bougainvillea-glabra-White-Stripe	14546	14546	T	+	0	0	1	3	||||||||||||||||||||||X||||||||||G|||||||||||||||X-||||||||||||||||||||||||||||||||||||||||X|||||||||	ATCTAACCTAACAATATCGACAATAATAACTTATAGCCATTAGATCCCAC	ATCTAACCTNACAATATCGACAATAGTTAACTTATAGCCATTAGATCCCA
B.buttiana-Gautama-sRed	Deletion	11997	11997	Bougainvillea-glabra-White-Stripe	12046	12051	AAAAT	+	0	0	0	0	||||||||||||||||||||||||||||||||||||||||||||||||||-||||||||||||||||||||||||||||||||||||||||||||||||||	TTAATTCGTTTTTTGGAAACAAAAAAAAAATAAAAATAATACCTATAGTG	TTAATTCGTTTTTTGGAAACAAAAAAAAAAATAATACCTATAGTGGAAGA
B.buttiana-Gautama-sRed	Deletion	12545	12545	Bougainvillea-glabra-White-Stripe	12599	12605	TTTATG	+	0	0	0	1	|||||||||||||||||||||||||||||||||||||||||||||X||||-||||||||||||||||||||||||||||||||||||||||||||||||||	GCTCTCACGCTCAATTACTTCAAATTTTTATGTTTATGGTAAATTTCCAT	GCTCTCACGCTCAATTACTTCCAATTTTTATGGTAAATTTCCATATCTTT
B.buttiana-Gautama-sRed	Deletion	14258	14258	Bougainvillea-glabra-White-Stripe	14322	14332	TTGATTCAAT	+	0	0	10	0	|||||GGGGGGGGGG|||||||||||||||||||||||||||||||||||-||||||||||||||||||||||||||||||||||||||||||||||||||	ATCTTTTTCTTTATTTTATCTGTTTATTGATTCAATTCACATTCAAAAAC	ATCTTTTTCTTTATTTTATCTGTTTATCACATTCAAAAACGAAATGGAAG
B.buttiana-Gautama-sRed	Deletion	14455	14455	Bougainvillea-glabra-White-Stripe	14529	14530	A	+	0	0	1	3	||||||||||||||||X||||||||||||||||||||||X||||||||||-|||||||||||||||XG|||||||||||||||||||||||||||||||||	TAATCATTCTTCGTACCATCTAACCTAACAATATCGACAATAANTAACTT	TAATCATTCTTCGTAACATCTAACCTACAATATCGACAATAGTTAACTTA
B.buttiana-Gautama-sRed	Deletion	16513	16513	Bougainvillea-glabra-White-Stripe	16587	16593	CCGTTA	+	0	0	0	1	||||||||||||||||||||||||||||||||||||||||||||||||||-||||||||||||X|||||||||||||||||||||||||||||||||||||	AATCCAAACCATTAATTCCTTTCTATCCGTTATTGTTATTATTTGAATTT	AATCCAAACCATTAATTCCTTTCTATTTGTTATTATTTTAATTTCTTTAT
B.buttiana-Gautama-sRed	Deletion	22739	22739	Bougainvillea-glabra-White-Stripe	22811	22812	T	+	0	0	0	3	||||||||||||||||||||||||||||||X|X|||||||||||||||X|-||||||||||||||||||||||||||||||||||||||||||||||||||	CATTGATTCAGTCGTTTTTTACTTCCTTTTTTTTTTTCTTTTTTTATTTT	CATTGAATTAGTCGTTTTTTACTTTCTTTTTTTTTTCTTTTTTTATTTTG
B.buttiana-Gautama-sRed	Insertion	27768	27770	Bougainvillea-glabra-White-Stripe	27841	27841	AA	+	0	0	0	0	||||||||||||||||||||||||||||||||||||||||||||||||||-||||||||||||||||||||||||||||||||||||||||||||||||||	AAAGGGATTCAAAATGAAAGTACAATAAAAAAAATAAGTTCAGTAATCCA	AAAGGGATTCAAAATGAAAGTACAATAAAAAAAAAATAAGTTCAGTAATC
B.buttiana-Gautama-sRed	Insertion	28028	28035	Bougainvillea-glabra-White-Stripe	28099	28099	GGTTCTC	+	0	0	0	3	X||||||X||||||||||||||||||||||||||||X|||||||||||||-||||||||||||||||||||||||||||||||||||||||||||||||||	ATACGTACTTGATTCTAAGCATCTGGAAATGAAAAGTGAAAGTTTTTTTA	ATACGTACTTGACTCTAAGCATCTGGGGTTCTCAAATGAAAAGTGAAAGT
B.buttiana-Gautama-sRed	Deletion	27495	27495	Bougainvillea-glabra-White-Stripe	27568	27569	T	+	0	0	0	5	|||||||||||||||||||||||||||||||||X|X||XX|||X||||||-||||||||||||||||||||||||||||||||||||||||||||||||||	AAATTGAGAATGAAAAAAAGTAAAGATTTTTTTTTTATTGAAAAGACGCA	AAATTGAGAGTAAAGGAAAATAAAGATTTTTTTTTATTGAAAAGACGCAA
B.buttiana-Gautama-sRed	Deletion	28292	28292	Bougainvillea-glabra-White-Stripe	28357	28360	TTT	+	0	0	0	1	||||||||||||||||||||||||||||||||||||||||||||||||||-|||||||||X||||||||||||||||||||||||||||||||||||||||	CTCAGGTATTCGATTGGATAACTGGCTTTTTTTTTTATCGAATAGAAAAA	CTCAGGTATTCGATTGGATAACTGGCTTTTTTTATAGAATAGAAAAAGTT
B.buttiana-Gautama-sRed	Deletion	29595	29595	Bougainvillea-glabra-White-Stripe	29644	29647	AAA	+	0	0	1	4	||X|GXX|||||||||||||||||||||||||||||||||||||||||||-|||||||||||||||||||||||||||||||||||X||||||||||||||	GTACAACTTTCTACACTACAAAAAACAAAAAAAAAACACCAATCTAATAG	GTACAACTTTCTACACTACAAAAAACAAAAAAACACCAATCTAATAGATA
B.buttiana-Gautama-sRed	Deletion	29882	29882	Bougainvillea-glabra-White-Stripe	29934	29935	T	+	0	0	0	0	||||||||||||||||||||||||||||||||||||||||||||||||||-||||||||||||||||||||||||||||||||||||||||||||||||||	GAATATTTACTTCCATAATCTCATCGTTTTTTTTTACTTCGCAATAACTC	GAATATTTACTTCCATAATCTCATCGTTTTTTTTACTTCGCAATAACTCG
B.buttiana-Gautama-sRed	Deletion	30450	30450	Bougainvillea-glabra-White-Stripe	30484	30491	AATAAAA	+	0	0	0	2	X||||||||||||||||||||||||||||||||||||||||X||||||||-||||||||||||||||||||||||||||||||||||||||||||||||||	GAAAAGTATTTTGTCAGTATAACTATAATAAAAAATAAAAAGAAAAAAAA	GAAAAGTATTTTGTCAGGATAACTATAATAAAAAGAAAAAAAAATTGTCT
B.buttiana-Gautama-sRed	Insertion	30621	30622	Bougainvillea-glabra-White-Stripe	30661	30661	C	+	0	0	0	1	|||||||||||||||||X||||||||||||||||||||||||||||||||-||||||||||||||||||||||||||||||||||||||||||||||||||	TTGGAATTCGAAACTTGGAATCCTAAATAGGATCTTATCAATAAAAAATG	TTGGAATTCGAAACTTGGAATCCTAACATAGGATCTTATCAATAAAAAAT
B.buttiana-Gautama-sRed	Insertion	30724	30732	Bougainvillea-glabra-White-Stripe	30763	30763	TTTTTTTT	+	0	0	9	0	||||||||||||||||||||||||||||||||||||||||||||||||||-|||||||||||||||||||||||||||GGGGGGGGG||||||||||||||	TGGCTGAAGTAATGAAAATTTTCAGGATGAGAAATAAATGAAAAAGAAAA	TGGCTGAAGTAATGAAAATTTTCAGGTTTTTTTTATGAGAAATAAATGAA
B.buttiana-Gautama-sRed	Insertion	30815	30822	Bougainvillea-glabra-White-Stripe	30837	30837	GAAAGTG	+	0	0	3	0	GGG|||||||||||||||||||||||||||||||||||||||||||||||-||||||||||||||||||||||||||||||||||||||||||||||||||	GAAATTCTATTGTCTTCCATCTCCCAGAAAGTGGAATTGATATATTTTAT	GAAATTCTATTGTCTTCCATCTCCCAGAAAGTGGAAAGTGGAATTGATAT
B.buttiana-Gautama-sRed	Deletion	30964	30964	Bougainvillea-glabra-White-Stripe	30980	30981	T	+	0	0	0	0	||||||||||||||||||||||||||||||||||||||||||||||||||-||||||||||||||||||||||||||||||||||||||||||||||||||	CCGGAAACTGAGGTATAGAGTATCGATTTTTTTTTTATGATTTGATTCAA	CCGGAAACTGAGGTATAGAGTATCGATTTTTTTTTATGATTTGATTCAAA
B.buttiana-Gautama-sRed	Deletion	31100	31100	Bougainvillea-glabra-White-Stripe	31117	31125	TTTCAAAT	+	0	0	0	1	||||||||||||||||||||||||||||||||||||||X|||||||||||-||||||||||||||||||||||||||||||||||||||||||||||||||	CACGAATTACTAGTAATTTTTCCTTATTTCAAATTTTCAAATCGATTGAG	CACGAATTACTAGTCATTTTTCCTTATTTCAAATCGATTGAGAATCAATC
B.buttiana-Gautama-sRed	Insertion	32135	32145	Bougainvillea-glabra-White-Stripe	32164	32164	TGGAAAGATT	+	0	0	0	1	||||||||||||||||||||||||||||||||||||||||||X|||||||-||||||||||||||||||||||||||||||||||||||||||||||||||	TATTTTTTGAATAAAATCCGTTGGAACGAAATTAACAAATGAAAAAGTAA	TATTTTTTGAATAAAATCTGTTGGAATGGAAAGATTCGAAATTAACAAAT
B.buttiana-Gautama-sRed	Deletion	32065	32065	Bougainvillea-glabra-White-Stripe	32090	32095	ATAAG	+	10	0	0	0	||||||||||||||||||||||||||||||||||||||||-||||||||||||||||||||||||||||||||||||||||||||||||||	ACTTTTATTCATTATAATGAATAATTATAAGATAAGATAAGTCGTCTCTC	ACTTTTATTCATTATAATGAATAATTATAAGATAAGTCGTCTCTCGAATC
B.buttiana-Gautama-sRed	Insertion	35743	35745	Bougainvillea-glabra-White-Stripe	35788	35788	TT	+	0	0	0	2	||||||||||||||||||||||||||||||||X|||||||||||||||X|-||||||||||||||||||||||||||||||||||||||||||||||||||	TTCATTTCTAATTTCTATCTAATTGATTTTTTTTTCTGGCTCGGCTAGGT	TTCATTTCGAATTTCTATCTAATTTATTTTTTTTTTTCTGGCTCGGCTAG
B.buttiana-Gautama-sRed	Insertion	36656	36665	Bougainvillea-glabra-White-Stripe	36699	36699	TTGAATGAA	+	0	0	0	0	||||||||||||||||||||||||||||||||||||||||||||||||||-||||||||||||||||||||||||||||||||||||||||||||||||||	AGAGGGAGGGGTCAAACTTTAAATTCTTGAATGAAATATATAAAAAAAGA	AGAGGGAGGGGTCAAACTTTAAATTCTTGAATGAATTGAATGAAATATAT
B.buttiana-Gautama-sRed	Deletion	37032	37032	Bougainvillea-glabra-White-Stripe	37055	37063	AAAACAAA	+	0	0	0	0	||||||||||||||||||||||||||||||||||||||||||||||||||-||||||||||||||||||||||||||||||||||||||||||||||||||	GTTCTTTTTTTCTCTCACCACAAAGCAAAACAAAAAAACACAAAAAACTA	GTTCTTTTTTTCTCTCACCACAAAGCAAAACACAAAAAACTAAAAAATGA
B.buttiana-Gautama-sRed	Insertion	43958	43959	Bougainvillea-glabra-White-Stripe	44014	44014	T	+	0	0	0	0	||||||||||||||||||||||||||||||||||||||||||||||||||-||||||||||||||||||||||||||||||||||||||||||||||||||	TGGACGATGCATATGTAGCGAGCCTATTTTTTTTTTAGTATTTACTAGCG	TGGACGATGCATATGTAGCGAGCCTATTTTTTTTTTTAGTATTTACTAGC
B.buttiana-Gautama-sRed	Deletion	44648	44648	Bougainvillea-glabra-White-Stripe	44704	44710	ATAAGA	+	0	0	0	1	||||||||||||||||X|||||||||||||||||||||||||||||||||-||||||||||||||||||||||||||||||||||||||||||||||||||	CAACCATTTTTTTTGTCCCAATCCAGATAAGAATAAGAAAGGGTAATAGG	CAACCATTTTTTTTGTCCCAATCCAGATAAGAAAGGGTAATAGGTAGGTA
B.buttiana-Gautama-sRed	Insertion	46202	46204	Bougainvillea-glabra-White-Stripe	46219	46219	TA	+	0	0	0	0	||||||||||||||||||||||||||||||||||||||||||||||||||-||||||||||||||||||||||||||||||||||||||||||||||||||	ACCTAACAGTTAGGTCCTTCTTTTTTTTTTTATTTTGATATATTCTATTT	ACCTAACAGTTAGGTCCTTCTTTTTTTATTTTTATTTTGATATATTCTAT
B.buttiana-Gautama-sRed	Deletion	45011	45011	Bougainvillea-glabra-White-Stripe	45087	45088	A	+	0	0	0	1	|||||||||||||||||||||||||||||||||X||||||||||||||||-||||||||||||||||||||||||||||||||||||||||||||||||||	ACTAGGAGCCGTCAAATTAACTAAATAAAAAAAAAATCAAATCACACCAT	ACTAGGAGCAGTCAAATTAACTAAATAAAAAAAAATCAAATCACACCATC
B.buttiana-Gautama-sRed	Deletion	45661	45661	Bougainvillea-glabra-White-Stripe	45665	45672	TATACAC	+	0	0	0	0	||||||||||||||||||||||||||||||||||||||||||||||||||-||||||||||||||||||||||||||||||||||||||||||||||||||	TTTATTTTTGTTGTGTCCATAGCAAGTATACACTATACAATTAAATAGAA	TTTATTTTTGTTGTGTCCATAGCAAGTATACAATTAAATAGAAATATCCA
B.buttiana-Gautama-sRed	Deletion	45939	45939	Bougainvillea-glabra-White-Stripe	45950	45957	AATATTA	+	0	0	0	0	||||||||||||||||||||||||||||||||||||||||||||||||||-||||||||||||||||||||||||||||||||||||||||||||||||||	TACCTATCCAAACCAAACAAAAATAGAATATTAAATATTAATAGAAATAC	TACCTATCCAAACCAAACAAAAATAGAATATTAATAGAAATACGAATTAT
B.buttiana-Gautama-sRed	Deletion	47091	47091	Bougainvillea-glabra-White-Stripe	47107	47113	TATATA	+	0	0	0	0	||||||||||||||||||||||||||||||||||||||||||||||||||-||||||||||||||||||||||||||||||||||||||||||||||||||	ATTTTCTTTATTTAAATTTAATAATTTATATATATATATTTCATTTTACA	ATTTTCTTTATTTAAATTTAATAATTTATATATTTCATTTTACAAAATAA
B.buttiana-Gautama-sRed	Deletion	47258	47258	Bougainvillea-glabra-White-Stripe	47280	47281	A	+	0	0	0	1	|||||||||||||||||||||||||||||||||||||X||||||||||||-||||||||||||||||||||||||||||||||||||||||||||||||||	TTGTATTAAAATTTAAAAATGTAAGTAAAAAAAAAGGGGTAAAGCTCGGC	TTGTATTAAAATTGAAAAATGTAAGTAAAAAAAAGGGGTAAAGCTCGGCA
B.buttiana-Gautama-sRed	Deletion	47615	47615	Bougainvillea-glabra-White-Stripe	47648	47650	TT	+	0	0	0	1	||||||||||||||||||||||||||||||||||||||||||||||||||-|||X||||||||||||||||||||||||||||||||||||||||||||||	AGTTTAGGCTTAGCTATTAACTATTCTTTTTTTTTTTCATCTTTTCGAAT	AGTTTAGGCTTAGCTATTAACTATTCTTTGTTTTTCATCTTTTCGAATAT
B.buttiana-Gautama-sRed	Deletion	47839	47839	Bougainvillea-glabra-White-Stripe	47870	47876	AATTAA	+	0	0	0	2	||||||||||||||||||||||||||||||||||||||X|||||||||||-|||||||X||||||||||||||||||||||||||||||||||||||||||	AATACTAATATAATTAAAATAAATAGAATTAAAATTTTCTATTTTAGTTA	AATACTAATATAATGAAAATAAATAGAATTTTCGATTTTAGTTATAGAAG
B.buttiana-Gautama-sRed	Deletion	48076	48076	Bougainvillea-glabra-White-Stripe	48113	48115	CA	+	0	0	0	1	||||||||||||||||||||||||||||||||||||||||||||||||||-|||||||||||||||||||||||||||||||||||||X||||||||||||	ATAGAATCATTTCTGATTAGACCGATCACAAATATAGGCTTCCGATAGAG	ATAGAATCATTTCTGATTAGACCGATCAAATATAGGCTTCCGATAGAGAT
B.buttiana-Gautama-sRed	Insertion	48358	48359	Bougainvillea-glabra-White-Stripe	48402	48402	T	+	0	0	0	1	||||||||||||||||X|||||||||||||||||||||||||||||||||-||||||||||||||||||||||||||||||||||||||||||||||||||	CAAATTCAGAGAAACCCTGGAATTAAAAAAATGGGCAATCCTGAGCCAAC	CAAATTCAGAGAAACCCTGGAATTAATAAAAATGGGCAATCCTGAGCCAA
B.buttiana-Gautama-sRed	Deletion	48609	48609	Bougainvillea-glabra-White-Stripe	48654	48658	TATT	+	0	0	1	1	||||||||||||||||||||||||||||G|||||||||||||||||||||-|||||||||||||||||||||||||||||||||X||||||||||||||||	GGTATTTTTTTTTTCTCATTTTTATATATTTATGAAATGAAAAAATTTAT	GGTANTTTTTTTTTCTCATTTTTATATATGAAATGAAAAAATTTATATGA
B.buttiana-Gautama-sRed	Deletion	49020	49020	Bougainvillea-glabra-White-Stripe	49083	49090	TGAATAA	+	0	0	0	1	|||||||||||||||||X||||||||||||||||||||||||||||||||-||||||||||||||||||||||||||||||||||||||||||||||||||	ATTAGATACGTACAAATAAATATCTTTGAATAATGAATAAGTAGTACTCA	ATTAGATACGTACAAATAAATATCTTTGAATAAGTAGTACTCATTTGAGT
B.buttiana-Gautama-sRed	Insertion	52174	52183	Bougainvillea-glabra-White-Stripe	52266	52266	GGTTGGTTA	+	0	0	0	0	||||||||||||||||||||||||||||||||||||||||||||||||||-||||||||||||||||||||||||||||||||||||||||||||||||||	CCCAAGCTTTATCTACAAATAAATTTGGTTGGAATTAAATTATTAACCCA	CCCAAGCTTTATCTACAAATAAATTTGGTTGGTTAGGTTGGAATTAAATT
B.buttiana-Gautama-sRed	Deletion	52088	52088	Bougainvillea-glabra-White-Stripe	52175	52181	TATTAT	+	0	0	7	3	||||X||GGGGGGG|||||X|X||||||||||||||||||||||||||||-||||||||||||||||||||||||||||||||||||||||||||||||||	TTATTAATTTCTTTAATAAATTATTATATTATTATTTGATTTGATTTCTA	TTATTAATTTCTTTAATAAATTATTATATTTGATTTGATTTCTATGTTTC
B.buttiana-Gautama-sRed	Insertion	58144	58146	Bougainvillea-glabra-White-Stripe	58243	58243	TA	+	0	0	0	0	||||||||||||||||||||||||||||||||||||||||||||||||||-||||||||||||||||||||||||||||||||||||||||||||||||||	TTGGTAGAATTTGTATATTCTTATATTATATATTCCGTAGGTTCGGATCA	TTGGTAGAATTTGTATATTCTTATATTATATATATTCCGTAGGTTCGGAT
B.buttiana-Gautama-sRed	Deletion	58392	58392	Bougainvillea-glabra-White-Stripe	58490	58497	TCATATA	+	0	0	0	0	||||||||||||||||||||||||||||||||||||||||||||||||||-||||||||||||||||||||||||||||||||||||||||||||||||||	ATATTCATATACAATGAAGTTTTTTTTCATATATTCATATACAATGAAGT	ATATTCATATACAATGAAGTTTTTTTTTCATATACAATGAAGTGATACCA
B.buttiana-Gautama-sRed	Deletion	60133	60133	Bougainvillea-glabra-White-Stripe	60238	60239	A	+	0	0	0	5	||||||||||||XX|X||X||||||||||||||||||||||||||X||||-||||||||||||||||||||||||||||||||||||||||||||||||||	TATTTGGTTTTTGTTTTATTGTAATCAAAAAAAAACCAGAAGACTGGGGG	TATTTGGTTTTTGTTTTATTGGAATCAAAAAAAACCAGAAGACTGGGGGT
B.buttiana-Gautama-sRed	Deletion	60460	60460	Bougainvillea-glabra-White-Stripe	60548	60549	A	+	0	0	6	1	||||||X|||||||||||||||||||||||||||||||||||||||||||-||||||||||||||||||||||||GGGGGG||||||||||||||||||||	TTTTCTTTTTTGAATTATTAGAAGACAAAAAAAAAATAAGAAAAGATGAA	TTTTCTTTTTTGAATTATTAGAAGACAAAAAAAAATAAGAAAAGATGAAG
B.buttiana-Gautama-sRed	Deletion	60484	60484	Bougainvillea-glabra-White-Stripe	60573	60579	AATAAT	+	0	0	1	0	|||||||||||||||||||||||||G||||||||||||||||||||||||-||||||||||||||||||||||||||||||||||||||||||||||||||	CAAAAAAAAAATAAGAAAAGATGAAGAATAATAATAATAAAGTAAAGTCG	CNAAAAAAAAATAAGAAAAGATGAAGAATAATAAAGTAAAGTCGATTAGC
B.buttiana-Gautama-sRed	Deletion	60990	60990	Bougainvillea-glabra-White-Stripe	61064	61071	CTAATTT	+	0	0	0	0	||||||||||||||||||||||||||||||||||||||||||||||||||-||||||||||||||||||||||||||||||||||||||||||||||||||	GGTAGATTTTATTATCTTCGATCTAACTAATTTCTAATTTAAAGTAAAGA	GGTAGATTTTATTATCTTCGATCTAACTAATTTAAAGTAAAGATTCACAC
B.buttiana-Gautama-sRed	Insertion	62444	62450	Bougainvillea-glabra-White-Stripe	62534	62534	AAAAAA	+	0	0	1	3	||||||||||||X||||XG|||||||||||||||||||||||||||||||-|||||||||||||||||||||||||||||||||||||||X||||||||||	GATTCAAAGACTAATTATCAAATCACAAAAAAAAACAGAGAATAGATTCA	GATTCAAAGACTAATTATCAAATCACAAAAAAAAAAAAAAACAGAGAATA
B.buttiana-Gautama-sRed	Insertion	63271	63278	Bougainvillea-glabra-White-Stripe	63357	63357	AAAAGAA	+	0	0	0	2	||||||||||||||||||||||||||||||||||||||||||||||||||-||||||||||||||||||||||||||||||||X|||||||||||||X|||	GTGATTTATCATTCAATGAATGACTGAAAAGAAAAAATATACAGACATTA	GTGATTTATCATTCAATGAATGACTGAAAAGAAAAAAGAAAAAATATACA
B.buttiana-Gautama-sRed	Deletion	62278	62278	Bougainvillea-glabra-White-Stripe	62349	62356	AATTGAA	+	0	0	0	1	||||||||||||||||||||||||||||||||||||||||||||||X|||-||||||||||||||||||||||||||||||||||||||||||||||||||	GTCTTGAAATCAAAATAATATTTATTAATTGAAAATTGAAGTGGCTCTGC	GTCTTGAAATCAAAATAATATTCATTAATTGAAGTGGCTCTGCCACGTAT
B.buttiana-Gautama-sRed	Deletion	62573	62573	Bougainvillea-glabra-White-Stripe	62658	62660	AA	+	0	0	0	0	||||||||||||||||||||||||||||||||||||||||||||||||||-||||||||||||||||||||||||||||||||||||||||||||||||||	ATGGGTTCGTTAATAATTTATAGATGAAAAAAAAAAATGGAAAAAAAGAA	ATGGGTTCGTTAATAATTTATAGATGAAAAAAAAATGGAAAAAAAGAAAG
B.buttiana-Gautama-sRed	Deletion	64617	64617	Bougainvillea-glabra-White-Stripe	64697	64699	TT	+	0	0	0	1	||||||||||||X|||||||||||||||||||||||||||||||||||||-||||||||||||||||||||||||||||||||||||||||||||||||||	ACCAAGAAATAAATATGAAAAGGTTCTTTTTTTTTTTTTTATACGCTTTT	ACCAAGAAATAAATATGAAAAGGTTCTTTTTTTTTTTTATACGCTTTTTC
B.buttiana-Gautama-sRed	Deletion	64765	64765	Bougainvillea-glabra-White-Stripe	64846	64851	TATGC	+	0	0	1	1	|||||||||||||||||||||||||||||||||||||G||||||||||||-|||||||||||||||||||||||||||||||||||||||||||||X||||	ATGATGTCACTATNTATCATATATCATATGCTATTTCAATGGCATAGAGT	ATGATGTCACTATGTATCATATATCATATTTCAATGGCATAGAGTGTATT
B.buttiana-Gautama-sRed	Deletion	65380	65380	Bougainvillea-glabra-White-Stripe	65468	65474	AAAATA	+	0	0	0	1	||||||||||||||||||X|||||||||||||||||||||||||||||||-||||||||||||||||||||||||||||||||||||||||||||||||||	TTTTTCATTTATACGAAAAAATTATTAAAATAAAAATAATTAATAATAAG	TTTTTCATTTATACGAAAAAATTATTAAAATAATTAATAATAAGATTAAA
B.buttiana-Gautama-sRed	Insertion	66364	66371	Bougainvillea-glabra-White-Stripe	66457	66457	GACTTTA	+	0	0	0	1	||||||||||||||||||||||||||||||||||||||||||||||||||-|||||||||||||||||X||||||||||||||||||||||||||||||||	GAGATCAATAAATTTTCATTTACTTTTACTTTACGGTAACTTTAACTTTT	GAGATCAATAAATTTTCATTTACTTTGACTTTATACTTTACGGTAACTTT
B.buttiana-Gautama-sRed	Insertion	68838	68840	Bougainvillea-glabra-White-Stripe	68765	68765	AA	+	0	0	0	0	||||||||||||||||||||||||||||||||||||||||||||||||||-||||||||||||||||||||||||||||||||||||||||||||||||||	GACTTAAGGTTCGAATGAAAATTTCTAAAAAAAAGAGAAAGAGTTAGAAC	GACTTAAGGTTCGAATGAAAATTTCTAAAAAAAAAAGAGAAAGAGTTAGA
B.buttiana-Gautama-sRed	Deletion	68274	68274	Bougainvillea-glabra-White-Stripe	68187	68196	GTAAAGTAA	+	0	0	0	1	|||||||||||||||||||||||||||||||||X||||||||||||||||-||||||||||||||||||||||||||||||||||||||||||||||||||	TATGAAAAACAAATCTGTTGTAAAGTGTAAAGTAAAAAAAAAAGACTTTT	TATGAAAAAGAAATCTGTTGTAAAGTAAAAAAAAGACTTTTCGGGAATAT
B.buttiana-Gautama-sRed	Deletion	68347	68347	Bougainvillea-glabra-White-Stripe	68269	68274	CTACA	+	0	0	0	0	||||||||||||||||||||||||||||||||||||||||||||||||||-||||||||||||||||||||||||||||||||||||||||||||||||||	TTTTTTCTTAAAAAAAAATATCTTATCTACACTACAGGATTAATGTACAT	TTTTTTCTTAAAAAAAAATATCTTATCTACAGGATTAATGTACATTTTAA
B.buttiana-Gautama-sRed	Deletion	68736	68736	Bougainvillea-glabra-White-Stripe	68663	68664	A	+	0	0	0	1	|||||||||||||X||||||||||||||||||||||||||||||||||||-||||||||||||||||||||||||||||||||||||||||||||||||||	TTCTTTCTTCTTTCTCTTTTTATTTGAAAAAAAATATTCAAATAATATAT	TTCTTTCTTCTTTCTCTTTTTATTTGAAAAAAATATTCAAATAATATATT
B.buttiana-Gautama-sRed	Deletion	68985	68985	Bougainvillea-glabra-White-Stripe	68911	68919	ATATTATT	+	0	0	0	0	||||||||||||||||||||||||||||||||||||||||||||||||||-||||||||||||||||||||||||||||||||||||||||||||||||||	CGTATTTCTTAATTTATTTACTATTAATATTATTATATTACCCTATATGA	CGTATTTCTTAATTTATTTACTATTAATATTACCCTATATGATTGCAACG
B.buttiana-Gautama-sRed	Insertion	72056	72058	Bougainvillea-glabra-White-Stripe	72058	72058	AA	+	0	0	0	1	||||||||||||||||||||||||||||||||||||||||||||||||||-||||||||||||||||||||||||||||||||||||||||||||||X|||	TCCCAAAGTTTCTTTTTTTTGATCCGAAAAAAAAATAAGGAAGAAATTCT	TCCCAAAGTTTCTTTTTTTTGATCCGAAAAAAAAAAATAAGGAAGAAATT
B.buttiana-Gautama-sRed	Deletion	69827	69827	Bougainvillea-glabra-White-Stripe	69773	69779	ATAAAT	+	0	0	0	0	||||||||||||||||||||||||||||||||||||||||||||||||||-||||||||||||||||||||||||||||||||||||||||||||||||||	TAGAACTGCTAGTTTTAGAACCAAAAATAAATATAAATAATAGGCTTACT	TAGAACTGCTAGTTTTAGAACCAAAAATAAATAATAGGCTTACTCTTTAT
B.buttiana-Gautama-sRed	Deletion	70585	70585	Bougainvillea-glabra-White-Stripe	70571	70572	T	+	0	0	0	0	||||||||||||||||||||||||||||||||||||||||||||||||||-||||||||||||||||||||||||||||||||||||||||||||||||||	ATAACCTTCCCGACCACGATTTTTTCTTTTTTTTTTTTTAGTTTTAGACA	ATAACCTTCCCGACCACGATTTTTTCTTTTTTTTTTTTAGTTTTAGACAT
B.buttiana-Gautama-sRed	Deletion	71145	71145	Bougainvillea-glabra-White-Stripe	71147	71148	A	+	0	0	0	1	||||||||||||||||||||||||||||||||||||||||||||||||||-|||||||||||||X||||||||||||||||||||||||||||||||||||	TCACTGGTACTGATCATTTATACTGGAAAAAAATTATTTCTTTTCATTTG	TCACTGGTACTGATCATTTATACTGGAAAAAATTATTTCCTTTCATTTGC
B.buttiana-Gautama-sRed	Insertion	73489	73492	Bougainvillea-glabra-White-Stripe	73511	73511	AAA	+	0	0	0	1	||X|||||||||||||||||||||||||||||||||||||||||||||||-||||||||||||||||||||||||||||||||||||||||||||||||||	TTTGGAACACCAATAGGCATTAAATGAAAAAAAAAAAGAATTAAGTACTA	TTTGGAACACCAATAGGCATTAAATGAAAAAAAAAAAAAAGAATTAAGTA
B.buttiana-Gautama-sRed	Insertion	73611	73614	Bougainvillea-glabra-White-Stripe	73630	73630	AAA	+	0	0	0	0	||||||||||||||||||||||||||||||||||||||||||||||||||-||||||||||||||||||||||||||||||||||||||||||||||||||	TCTGCATAGATTAGAAAAGTTTAGTGAAAAAAAAAAGATAGAATAAATGA	TCTGCATAGATTAGAAAAGTTTAGTGAAAAAAAAAAAAAGATAGAATAAA
B.buttiana-Gautama-sRed	Deletion	72802	72802	Bougainvillea-glabra-White-Stripe	72816	72817	A	+	0	0	0	1	|||||||||||||||||||X||||||||||||||||||||||||||||||-||||||||||||||||||||||||||||||||||||||||||||||||||	ATTCCTCATATAACTATTAAAAATAGAAAAAAAAATAGAATTTATTAAAC	ATTCCTCATATAACTATTAAAAATAGAAAAAAAATAGAATTTATTAAACT
B.buttiana-Gautama-sRed	Deletion	73012	73012	Bougainvillea-glabra-White-Stripe	73027	73028	T	+	0	0	3	0	||||||||||||||||||||||||||||||||||||||||||||||||||-||||||||||||||||||||||||GGG|||||||||||||||||||||||	GACAAATGCTTCCAATATCACTTGTGTTTTTTTTTTTGTTAAGAATTCCC	GACAAATGCTTCCAATATCACTTGTGTTTTTTTTTTGTTAAGAATTCCCC
B.buttiana-Gautama-sRed	Deletion	73036	73036	Bougainvillea-glabra-White-Stripe	73052	73055	CTT	+	0	0	1	2	|||||||||||||||||||||||||G||||||||||||||||||||||||-||||||||||||||||||||||||||||X|||||||X|||||||||||||	GTTTTTTTTTTTGTTAAGAATTCCCCCTTTTTTTTTTCATTTCATATTTT	GNTTTTTTTTTTGTTAAGAATTCCCCTTTTTTTTCATTTCATATTTTTTC
B.buttiana-Gautama-sRed	Deletion	76544	76544	Bougainvillea-glabra-White-Stripe	76567	76577	AAAATGGATC	+	0	0	0	0	||||||||||||||||||||||||||||||||||||||||||||||||||-||||||||||||||||||||||||||||||||||||||||||||||||||	TCTGGTATCTGGAACACGGAATATATAAAATGGATCAAGAAATATTTGAA	TCTGGTATCTGGAACACGGAATATATAAGAAATATTTGAACTATGATTCA
B.buttiana-Gautama-sRed	Deletion	76599	76599	Bougainvillea-glabra-White-Stripe	76632	76633	A	+	0	0	0	0	||||||||||||||||||||||||||||||||||||||||||||||||||-||||||||||||||||||||||||||||||||||||||||||||||||||	AATATTTAGACCTCTCGATCGGATTCAAAAAAAAAATTTCTTTGAAAAGA	AATATTTAGACCTCTCGATCGGATTCAAAAAAAAATTTCTTTGAAAAGAA
B.buttiana-Gautama-sRed	Deletion	76703	76703	Bougainvillea-glabra-White-Stripe	76737	76738	T	+	0	0	0	2	||||||||||||||||||||||||||||||||||||||||||X|||||||-||||||||||||||||||||X|||||||||||||||||||||||||||||	CCTATTTTGTTTAACCAAAATAGACATTTTTTTTGTATTTTTAGTTGTAT	CCTATTTTGTTTAACCAACATAGACATTTTTTTGTATTTTTAGTTGCATT
B.buttiana-Gautama-sRed	Deletion	78342	78342	Bougainvillea-glabra-White-Stripe	78365	78371	AGATTT	+	0	0	0	1	||||||||||||||||||||||||||||||||||||||||||||||||||-||||X|||||||||||||||||||||||||||||||||||||||||||||	ATGTGTGATTTTGCATAAAATAATCCAGATTTTTTTTTCATTTTTTTTTA	ATGTGTGATTTTGCATAAAATAATCCTTTTATCATTTTTTTTTATTCTTA
B.buttiana-Gautama-sRed	Insertion	81612	81613	Bougainvillea-glabra-White-Stripe	81670	81670	T	+	0	0	0	2	||||||||||||||||||||||||||||||||||||||||||||||||||-|||||||||||||||||||X||||||X|||||||||||||||||||||||	TGATATTAGACAACCCGTCTTTTCTCTTTTTTTTTTCACAAATAGGAAAT	TGATATTAGACAACCCGTCTTTTCTCTTTTTTTTTTTCACAAATAGTAAA
B.buttiana-Gautama-sRed	Insertion	82591	82594	Bougainvillea-glabra-White-Stripe	82648	82648	TTT	+	0	0	0	0	||||||||||||||||||||||||||||||||||||||||||||||||||-||||||||||||||||||||||||||||||||||||||||||||||||||	AATGGGTCTGAGGTTGAATCATATCATTTTTTTTTATCTGTTCTTTCAAT	AATGGGTCTGAGGTTGAATCATATCATTTTTTTTTTTTATCTGTTCTTTC
B.buttiana-Gautama-sRed	Insertion	84011	84012	Bougainvillea-glabra-White-Stripe	84087	84087	T	+	0	0	0	2	|||||||||X|||||||||X||||||||||||||||||||||||||||||-||||||||||||||||||||||||||||||||||||||||||||||||||	TCATACTATAGGACTAGGTCTTTTACTTTTTTTTAACAAAACCAACGAGT	TCATACTATAGGACTAGGTCTTTTACTTTTTTTTTAACAAAACCAACGAG
B.buttiana-Gautama-sRed	Deletion	83217	83217	Bougainvillea-glabra-White-Stripe	83272	83278	AAAAAT	+	0	0	0	0	||||||||||||||||||||||||||||||||||||||||||||||||||-||||||||||||||||||||||||||||||||||||||||||||||||||	TCTTCTCATCCGGCTCCTCGCGAATGAAAAATTTGAATATTGAATTCAAT	TCTTCTCATCCGGCTCCTCGCGAATGTTGAATATTGAATTCAATTTTCAT
B.buttiana-Gautama-sRed	Deletion	83320	83320	Bougainvillea-glabra-White-Stripe	83381	83386	TTTAT	+	0	0	0	0	||||||||||||||||||||||||||||||||||||||||||||||||||-||||||||||||||||||||||||||||||||||||||||||||||||||	TTCATCTAATTTTTTTTATAAAAATCTTTATTTTATTTTGTTTTTTATTG	TTCATCTAATTTTTTTTATAAAAATCTTTATTTTGTTTTTTATTGTATTG
B.buttiana-Gautama-sRed	Deletion	83370	83370	Bougainvillea-glabra-White-Stripe	83436	83437	A	+	0	0	0	0	||||||||||||||||||||||||||||||||||||||||||||||||||-||||||||||||||||||||||||||||||||||||||||||||||||||	GATTGCTCATATTTTAACAATCCAATAAAAAAAGGAATTTTCGCGGGCGA	GATTGCTCATATTTTAACAATCCAATAAAAAAGGAATTTTCGCGGGCGAA
B.buttiana-Gautama-sRed	Deletion	83767	83767	Bougainvillea-glabra-White-Stripe	83834	83835	T	+	0	0	9	1	|||||||||||||||||||||||||||||||||||||||||||||||||X-|||||||||||||||||||||||||||||||||||||||||GGGGGGGGG	TTGGAATCATATATCTTTTATATTTCTTTTTTTTCTTTCTCTCACCTTTC	TTGGAATCATATATCTTTTATATTTATTTTTTTCTTTCTCTCACCTTTCC
B.buttiana-Gautama-sRed	Deletion	83808	83808	Bougainvillea-glabra-White-Stripe	83876	83885	TCTATTTTG	+	0	0	1	3	|||||||XG|||||||||||||||||||||||||||||||||||||||||-||||||||||||XX||||||||||||||||||||||||||||||||||||	CACCTTTCCATTTATCTGCATCCCTTTCTATTTTGTATATTTTCATTAAA	CACCTTTCCATTTATCTGCATCCCTTTATATTTTCATTTCATTTTGCTTG
B.buttiana-Gautama-sRed	Insertion	113567	113568	Bougainvillea-glabra-White-Stripe	113670	113670	T	+	0	0	1	1	||||||||||||||||||||||||G|||||||||||||||||||||||X|-||||||||||||||||||||||||||||||||||||||||||||||||||	AAAAAAAAATATAACAAGATTCAAGATTTTTTTTATAATTCTAGATTTTT	NAAAAAAAATATAACAAGATTCAATATTTTTTTTTATAATTCTAGATTTT
B.buttiana-Gautama-sRed	Insertion	113643	113653	Bougainvillea-glabra-White-Stripe	113745	113745	GTTAAAAAAA	+	0	0	0	0	||||||||||||||||||||||||||||||||||||||||||||||||||-||||||||||||||||||||||||||||||||||||||||||||||||||	ACTTTTTATTTTACATAACATAGAATTTTCAATTAAGATTAACTAAAAAG	ACTTTTTATTTTACATAACATAGAATGTTAAAAAAATTTCAATTAAGATT
B.buttiana-Gautama-sRed	Insertion	115285	115287	Bougainvillea-glabra-White-Stripe	115419	115419	TT	+	0	0	0	1	||||||||||X|||||||||||||||||||||||||||||||||||||||-||||||||||||||||||||||||||||||||||||||||||||||||||	CCATTTCAAAAATTTTAATTGAGGGATTTTTTTTAAATATAAATTTTTTA	CCATTTCAAAAATTTTAATTGAGGGATTTTTTTTTTAAATATAAATTTTT
B.buttiana-Gautama-sRed	Deletion	113819	113819	Bougainvillea-glabra-White-Stripe	113912	113913	T	+	0	0	0	1	||||||||||||||||||||||||||||||||||||||||||||||||||-|||||||||||||||X||||||||||||||||||||||||||||||||||	AAGTCAAAAATTTGATTCATTATTTCTTTTATTAATCTTAATGAATTTTG	AAGTCAAAAATTTGATTCATTATTTCTTTATTAATCTTAATTAATTTTGT
B.buttiana-Gautama-sRed	Deletion	114345	114345	Bougainvillea-glabra-White-Stripe	114443	114450	AATAAAC	+	0	0	1	2	|||||||||||||||||X||||||||||||||||||||||||||||||||-||||||||||||||||||||||||||||||||||X|||||G|||||||||	ATTTATTTTCAATCTAAAATATAGAAAATAAACAATTTCAATTGACAAAT	ATTTATTTTCAATCTAAAATATAGAAAATTTCAATTGACAAATTTTTTGA
B.buttiana-Gautama-sRed	Deletion	114385	114385	Bougainvillea-glabra-White-Stripe	114490	114491	A	+	0	0	7	1	|||GGGGGGG||||||||||||||||||||||||||||||||||X|||||-||||||||||||||||||||||||||||||||||||||||||||||||||	AATTTTTTGATTGAAACTTTATATATATTTTTTTTTATTATGTAGAATAA	AATTTTTTGATTGAAACTTTCTATATTTTTTTTTTATTATGTAGAATAAG
B.buttiana-Gautama-sRed	Deletion	114583	114583	Bougainvillea-glabra-White-Stripe	114689	114692	TTT	+	0	0	0	2	|||||||||||||||||||||||||||||||||||||||||||||||||X-|||||||||||||||||||||||||||X||||||||||||||||||||||	TTTGTCACAACCAAATATTAATTTTTTTTTTTATTTTATATGAAATATGC	TTTGTCACAACCAAATATTAATTTTATTTATTTTATATGAAATATGCAGT
B.buttiana-Gautama-sRed	Insertion	118076	118077	Bougainvillea-glabra-White-Stripe	118208	118208	A	+	0	0	0	0	||||||||||||||||||||||||||||||||||||||||||||||||||-||||||||||||||||||||||||||||||||||||||||||||||||||	CTTTTCGGGTACGGGGTTTTGTCGGTAAAAAAAAATCCAAATAGAATAAA	CTTTTCGGGTACGGGGTTTTGTCGGTAAAAAAAAAATCCAAATAGAATAA
B.buttiana-Gautama-sRed	Insertion	119232	119239	Bougainvillea-glabra-White-Stripe	119383	119383	ATTTTTT	+	0	0	1	0	||||||||||||||||||||||||||||||||||||||||||||||||||-|||||||||||||G||||||||||||||||||||||||||||||||||||	GAATGGAAATTAATACGATAAAATAGTTTGATTGATAATAAAAAAAAATT	GAATGGAAATTAATACGATAAAATAGATTTTTTTTTGATTGATAATNAAA
B.buttiana-Gautama-sRed	Deletion	118716	118716	Bougainvillea-glabra-White-Stripe	118861	118868	AATAAAA	+	0	0	0	0	||||||||||||||||||||||||||||||||||||||||||||||||||-||||||||||||||||||||||||||||||||||||||||||||||||||	TAGTTAATATAAAATAGAATAATAATAATAAAAAAAAATACTACTTATTC	TAGTTAATATAAAATAGAATAATAATAAAAATACTACTTATTCAATAAAT
B.buttiana-Gautama-sRed	Insertion	120126	120134	Bougainvillea-glabra-White-Stripe	120271	120271	TTAGTAAT	+	0	0	0	1	||||||||||||||||X|||||||||||||||||||||||||||||||||-||||||||||||||||||||||||||||||||||||||||||||||||||	AAAAATTTCAATTAAATAAAAGAACCTTAGTAATTGGGAATTGTTCTTCA	AAAAATTTCAATTAAATAAAAGAACCTTAGTAATTTAGTAATTGGGAATT
B.buttiana-Gautama-sRed	Insertion	121792	121800	Bougainvillea-glabra-White-Stripe	121940	121940	AACAATAA	+	0	0	0	1	|||||||||||||||||||||||||||||||||||||||||||||||||X-||||||||||||||||||||||||||||||||||||||||||||||||||	ATTTCTTTTATTTAGGCTTAAAATACAACAAAGTAAAGGATTACTTCGTT	ATTTCTTTTATTTAGGCTTAAAATAAAACAATAAAACAAAGTAAAGGATT
B.buttiana-Gautama-sRed	Insertion	122289	122299	Bougainvillea-glabra-White-Stripe	122434	122434	AATACGTTTA	+	0	0	0	0	||||||||||||||||||||||||||||||||||||||||||||||||||-||||||||||||||||||||||||||||||||||||||||||||||||||	GAATAAAAAAATAAAGATATCTATTCAATTTCATTCTTCGTAAAAACTTA	GAATAAAAAAATAAAGATATCTATTCAATACGTTTAAATTTCATTCTTCG
B.buttiana-Gautama-sRed	Insertion	124176	124186	Bougainvillea-glabra-White-Stripe	124311	124311	ATCTAATAAA	+	0	0	0	0	||||||||||||||||||||||||||||||||||||||||||||||||||-||||||||||||||||||||||||||||||||||||||||||||||||||	CAAAAAGAAGTTCATCAAAATTCAAGTCAAATAATTCAAAACGACTCTTC	CAAAAAGAAGTTCATCAAAATTCAAGATCTAATAAATCAAATAATTCAAA
B.buttiana-Gautama-sRed	Deletion	121931	121931	Bougainvillea-glabra-White-Stripe	122072	122077	TTTAT	+	0	0	0	0	||||||||||||||||||||||||||||||||||||||||||||||||||-||||||||||||||||||||||||||||||||||||||||||||||||||	AATTTAAAGCACCAATTTAGTATTTCTTTATATGTATAAGTGTTTCTTCG	AATTTAAAGCACCAATTTAGTATTTCATGTATAAGTGTTTCTTCGGATAA
B.buttiana-Gautama-sRed	Insertion	127501	127507	Bougainvillea-glabra-White-Stripe	127611	127611	TATAAA	+	0	0	0	2	||||||||||||||||||||||||||||||||||||||||||||||||||-||||||||||||X|||||||||||||||||||X|||||||||||||||||	TTTATTTCTATTTCATTTGGTACTCTTATAAACAATTTGAGTTTTTCATT	TTTATTTCTATTTCATTTGGTACTCTTATAAATATAAACAATTTTAGTTT
B.buttiana-Gautama-sRed	Insertion	135458	135459	Bougainvillea-glabra-White-Stripe	135562	135562	A	+	0	0	0	0	||||||||||||||||||||||||||||||||||||||||||||||||||-||||||||||||||||||||||||||||||||||||||||||||||||||	CAAAGAGCAACTCTTCTCAAAATCTCAAAAAAAAGGTGCTGAGTTGGAAT	CAAAGAGCAACTCTTCTCAAAATCTCAAAAAAAAAGGTGCTGAGTTGGAA
B.buttiana-Gautama-sRed	Insertion	135466	135467	Bougainvillea-glabra-White-Stripe	104640	104640	T	-	0	0	0	0	||||||||||||||||||||||||||||||||||||||||||||||||||-||||||||||||||||||||||||||||||||||||||||||||||||||	TTAGAATTGGATTCCAACTCAGCACCTTTTTTTTGAGATTTTGAGAAGAG	TTAGAATTGGATTCCAACTCAGCACCTTTTTTTTTGAGATTTTGAGAAGA
B.buttiana-Gautama-sRed	Insertion	139235	139245	Bougainvillea-glabra-White-Stripe	139316	139316	AATCACGACG	+	0	0	0	0	||||||||||||||||||||||||||||||||||||||||||||||||||-||||||||||||||||||||||||||||||||||||||||||||||||||	CACGAGCCTCTTATCCATTCTCATTCGGGGAGCAAGTCAAAATAGAAAAA	CACGAGCCTCTTATCCATTCTCATTCAATCACGACGGGGGAGCAAGTCAA
B.buttiana-Gautama-sRed	Insertion	139512	139519	Bougainvillea-glabra-White-Stripe	139583	139583	TGTCAAC	+	0	0	0	0	||||||||||||||||||||||||||||||||||||||||||||||||||-||||||||||||||||||||||||||||||||||||||||||||||||||	AAATAATGGGAAAATTTGGATTCAATTGTCAACTGCTCCTATCGGAAATC	AAATAATGGGAAAATTTGGATTCAATTGTCAACTGTCAACTGCTCCTATC
B.buttiana-Gautama-sRed	Deletion	139676	139676	Bougainvillea-glabra-White-Stripe	139741	139742	A	+	0	0	0	0	||||||||||||||||||||||||||||||||||||||||||||||||||-||||||||||||||||||||||||||||||||||||||||||||||||||	GTAGGAGAAGAACCCGACTCGGTATTAAAAAAAAAAATAGAGGAAGCAGA	GTAGGAGAAGAACCCGACTCGGTATTAAAAAAAAAATAGAGGAAGCAGAA
B.buttiana-Gautama-sRed	Deletion	140661	140661	Bougainvillea-glabra-White-Stripe	140727	140733	AAAAAG	+	0	0	0	0	||||||||||||||||||||||||||||||||||||||||||||||||||-||||||||||||||||||||||||||||||||||||||||||||||||||	AGGATTTCACATAGTACTTTTGATCCAAAAAGAAAAATCAATCTGATTTA	AGGATTTCACATAGTACTTTTGATCCAAAAATCAATCTGATTTATTTCGT
B.buttiana-Gautama-sRed	Deletion	141606	141606	Bougainvillea-glabra-White-Stripe	141678	141687	ATCTTTCAT	+	0	0	0	0	||||||||||||||||||||||||||||||||||||||||||||||||||-||||||||||||||||||||||||||||||||||||||||||||||||||	AAGTCGTATGTACGGCTTGGAGGGAGATCTTTCATATCTTTCGAGATCCA	AAGTCGTATGTACGGCTTGGAGGGAGATCTTTCGAGATCCACCCTACAAT
B.buttiana-Gautama-sRed	Deletion	141613	141613	Bougainvillea-glabra-White-Stripe	98516	98525	GAAAGATAT	-	0	0	0	0	||||||||||||||||||||||||||||||||||||||||||||||||||-||||||||||||||||||||||||||||||||||||||||||||||||||	TGACCCCATATTGTAGGGTGGATCTCGAAAGATATGAAAGATCTCCCTCC	TGACCCCATATTGTAGGGTGGATCTCGAAAGATCTCCCTCCAAGCCGTAC
B.buttiana-Gautama-sRed	Deletion	140666	140666	Bougainvillea-glabra-White-Stripe	99472	99478	TTTTTC	-	0	0	0	0	||||||||||||||||||||||||||||||||||||||||||||||||||-||||||||||||||||||||||||||||||||||||||||||||||||||	GAAGGGTACGAAATAAATCAGATTGATTTTTCTTTTTGGATCAAAAGTAC	GAAGGGTACGAAATAAATCAGATTGATTTTTGGATCAAAAGTACTATGTG
B.buttiana-Gautama-sRed	Insertion	144908	144914	Bougainvillea-glabra-White-Stripe	144980	144980	GCGTAT	+	0	0	0	0	||||||||||||||||||||||||||||||||||||||||||||||||||-||||||||||||||||||||||||||||||||||||||||||||||||||	GCTCATTATGAGAAGGGGTCATTCGACTAAATAGATACTATGTTTACATA	GCTCATTATGAGAAGGGGTCATTCGAGCGTATCTAAATAGATACTATGTT
B.buttiana-Gautama-sRed	Insertion	145182	145190	Bougainvillea-glabra-White-Stripe	145248	145248	ACTCCAAC	+	0	0	0	0	||||||||||||||||||||||||||||||||||||||||||||||||||-||||||||||||||||||||||||||||||||||||||||||||||||||	GGCCTATATGACCAATCAATAGAAATACTCCACCTTTGTCATATATTCCA	GGCCTATATGACCAATCAATAGAAATACTCCAACACTCCACCTTTGTCAT
B.buttiana-Gautama-sRed	Insertion	150913	150922	Bougainvillea-glabra-White-Stripe	150971	150971	GAATCAATA	+	0	0	0	0	||||||||||||||||||||||||||||||||||||||||||||||||||-||||||||||||||||||||||||||||||||||||||||||||||||||	AGAATTGTTTTTGATCCAATCCGTAGGAAAAGGAAAATCCCTTATGATAC	AGAATTGTTTTTGATCCAATCCGTAGGAATCAATAGAAAAGGAAAATCCC
B.buttiana-Gautama-sRed	Deletion	151715	151715	Bougainvillea-glabra-White-Stripe	151765	151771	ATTTGA	+	0	0	0	0	||||||||||||||||||||||||||||||||||||||||||||||||||-||||||||||||||||||||||||||||||||||||||||||||||||||	CTAGATCTTGTGGAATCATATTGAATATTTGAATTTGACGATACATTCCG	CTAGATCTTGTGGAATCATATTGAATATTTGACGATACATTCCGTACCTT

## Sheet: ‘White Stripe’ vs. ‘Los Banos B
SNPs	ref	B.buttiana-Los-Banos-Beauty.site	B.buttiana-Los-Banos-Beauty.base	ref_base<->sample_base	cdsPos,phase	proPos	ref_codon<->sample_codon	ref_aa<->sample_aa	mutate_type	ref_gene_ID	ref_gene_start	ref_gene_end	ref_gene_strand	ref_gene_product
Bougainvillea-glabra-White-Stripe_119937	A	Bougainvillea-glabra-Los-Banos-Beauty_119951	C	A<->C	--	--	--	--	--	intergenic	--	--	--	--
Bougainvillea-glabra-White-Stripe_17624	C	Bougainvillea-glabra-Los-Banos-Beauty_17622	A	C<->A	3201,2	1067	AAG<->AAT	K<->N	nonsyn	rpoC2	16706	20824	-	--
Bougainvillea-glabra-White-Stripe_32251	G	Bougainvillea-glabra-Los-Banos-Beauty_32259	T	G<->T	--	--	--	--	--	intergenic	--	--	--	--
Bougainvillea-glabra-White-Stripe_53694	A	Bougainvillea-glabra-Los-Banos-Beauty_53702	C	A<->C	--	--	--	--	--	intergenic	--	--	--	--
Bougainvillea-glabra-White-Stripe_6957	A	Bougainvillea-glabra-Los-Banos-Beauty_6956	T	A<->T	--	--	--	--	--	intergenic	--	--	--	--
Sample Sequence ID	InDel type	Sample InDel start	Sample InDel end	Reference sequence ID	Ref start	Ref end	InDel sequence	Lastz alignment strand	Not Alignment length	N number	Gap number	Mismatch number	Alignment pattern	Ref sequence	Sample sequence
Bougainvillea-glabra-Los-Banos-Beauty	Deletion	5818	5818	Bougainvillea-glabra-White-Stripe	5819	5820	T	+	0	0	0	0	||||||||||||||||||||||||||||||||||||||||||||||||||-||||||||||||||||||||||||||||||||||||||||||||||||||	AAAATGGCAGCAACATACCTTTTTTGTTTTTTTTTTATTTCTTTCTATCA	AAAATGGCAGCAACATACCTTTTTTGTTTTTTTTTATTTCTTTCTATCAA
Bougainvillea-glabra-Los-Banos-Beauty	Deletion	9073	9073	Bougainvillea-glabra-White-Stripe	9075	9076	T	+	0	0	0	0	||||||||||||||||||||||||||||||||||||||||||||||||||-||||||||||||||||||||||||||||||||||||||||||||||||||	TCTTATTATCTTTTCTTCCCCCTTCATTTTTTTTTTTTCATTTTGAATAA	TCTTATTATCTTTTCTTCCCCCTTCATTTTTTTTTTTCATTTTGAATAAA
Bougainvillea-glabra-Los-Banos-Beauty	Insertion	29584	29594	Bougainvillea-glabra-White-Stripe	29586	29586	CTTTACTTTA	+	0	0	0	0	||||||||||||||||||||||||||||||||||||||||||||||||||-||||||||||||||||||||||||||||||||||||||||||||||||||	TGATCTATATTAAATTAAGTCGATATCTTTACTTTAATAGAAATAGAATT	TGATCTATATTAAATTAAGTCGATATCTTTACTTTACTTTACTTTAATAG

## Sheet: ‘White Stripe’ vs. ‘Mahara’
SNPs	ref	B.buttiana-Mahara.site	B.buttiana-Mahara.base	ref_base<->sample_base	cdsPos,phase	proPos	ref_codon<->sample_codon	ref_aa<->sample_aa	mutate_type	ref_gene_ID	ref_gene_start	ref_gene_end	ref_gene_strand	ref_gene_product
Bougainvillea-glabra-White-Stripe_119937	A	B.buttiana-Mahara_119950	C	A<->C	--	--	--	--	--	intergenic	--	--	--	--
Bougainvillea-glabra-White-Stripe_17624	C	B.buttiana-Mahara_17622	A	C<->A	3201,2	1067	AAG<->AAT	K<->N	nonsyn	rpoC2	16706	20824	-	--
Bougainvillea-glabra-White-Stripe_32251	G	B.buttiana-Mahara_32258	T	G<->T	--	--	--	--	--	intergenic	--	--	--	--
Bougainvillea-glabra-White-Stripe_53694	A	B.buttiana-Mahara_53701	C	A<->C	--	--	--	--	--	intergenic	--	--	--	--
Bougainvillea-glabra-White-Stripe_6957	A	B.buttiana-Mahara_6956	T	A<->T	--	--	--	--	--	intergenic	--	--	--	--
Bougainvillea-glabra-White-Stripe_8677	G	B.buttiana-Mahara_8676	A	G<->A	--	--	--	--	--	intergenic	--	--	--	--
Bougainvillea-glabra-White-Stripe_8691	G	B.buttiana-Mahara_8690	C	G<->C	--	--	--	--	--	intergenic	--	--	--	--
Bougainvillea-glabra-White-Stripe_8705	T	B.buttiana-Mahara_8704	A	T<->A	--	--	--	--	--	intergenic	--	--	--	--
Bougainvillea-glabra-White-Stripe_8712	T	B.buttiana-Mahara_8711	A	T<->A	--	--	--	--	--	intergenic	--	--	--	--
Sample Sequence ID	InDel type	Sample InDel start	Sample InDel end	Reference sequence ID	Ref start	Ref end	InDel sequence	Lastz alignment strand	Not Alignment length	N number	Gap number	Mismatch number	Alignment pattern	Ref sequence	Sample sequence
B.buttiana-Mahara	Deletion	5818	5818	Bougainvillea-glabra-White-Stripe	5819	5820	T	+	0	0	0	0	||||||||||||||||||||||||||||||||||||||||||||||||||-||||||||||||||||||||||||||||||||||||||||||||||||||	AAAATGGCAGCAACATACCTTTTTTGTTTTTTTTTTATTTCTTTCTATCA	AAAATGGCAGCAACATACCTTTTTTGTTTTTTTTTATTTCTTTCTATCAA
B.buttiana-Mahara	Deletion	9073	9073	Bougainvillea-glabra-White-Stripe	9075	9076	T	+	0	0	0	0	||||||||||||||||||||||||||||||||||||||||||||||||||-||||||||||||||||||||||||||||||||||||||||||||||||||	TCTTATTATCTTTTCTTCCCCCTTCATTTTTTTTTTTTCATTTTGAATAA	TCTTATTATCTTTTCTTCCCCCTTCATTTTTTTTTTTCATTTTGAATAAA
B.buttiana-Mahara	Deletion	26429	26429	Bougainvillea-glabra-White-Stripe	26432	26433	T	+	0	0	0	0	||||||||||||||||||||||||||||||||||||||||||||||||||-||||||||||||||||||||||||||||||||||||||||||||||||||	CAAAATGGCATTTTCTTTTGACCCAATTTTTTTTTTCTCCTTATCATTCA	CAAAATGGCATTTTCTTTTGACCCAATTTTTTTTTCTCCTTATCATTCAG
B.buttiana-Mahara	Insertion	29583	29593	Bougainvillea-glabra-White-Stripe	29586	29586	CTTTACTTTA	+	0	0	0	0	||||||||||||||||||||||||||||||||||||||||||||||||||-||||||||||||||||||||||||||||||||||||||||||||||||||	TGATCTATATTAAATTAAGTCGATATCTTTACTTTAATAGAAATAGAATT	TGATCTATATTAAATTAAGTCGATATCTTTACTTTACTTTACTTTAATAG

## Sheet: ‘White Stripe’ vs. ‘San Diego R
SNPs	ref	Bougainvillea-San-Diego-Red.site	Bougainvillea-San-Diego-Red.base	ref_base<->sample_base	cdsPos,phase	proPos	ref_codon<->sample_codon	ref_aa<->sample_aa	mutate_type	ref_gene_ID	ref_gene_start	ref_gene_end	ref_gene_strand	ref_gene_product
Bougainvillea-glabra-White-Stripe_119937	A	Bougainvillea-San-Diego-Red_119951	C	A<->C	--	--	--	--	--	intergenic	--	--	--	--
Bougainvillea-glabra-White-Stripe_17624	C	Bougainvillea-San-Diego-Red_17622	A	C<->A	3201,2	1067	AAG<->AAT	K<->N	nonsyn	rpoC2	16706	20824	-	--
Bougainvillea-glabra-White-Stripe_32251	G	Bougainvillea-San-Diego-Red_32259	T	G<->T	--	--	--	--	--	intergenic	--	--	--	--
Bougainvillea-glabra-White-Stripe_53694	A	Bougainvillea-San-Diego-Red_53702	C	A<->C	--	--	--	--	--	intergenic	--	--	--	--
Bougainvillea-glabra-White-Stripe_6957	A	Bougainvillea-San-Diego-Red_6956	T	A<->T	--	--	--	--	--	intergenic	--	--	--	--
Sample Sequence ID	InDel type	Sample InDel start	Sample InDel end	Reference sequence ID	Ref start	Ref end	InDel sequence	Lastz alignment strand	Not Alignment length	N number	Gap number	Mismatch number	Alignment pattern	Ref sequence	Sample sequence
Bougainvillea-San-Diego-Red	Deletion	5818	5818	Bougainvillea-glabra-White-Stripe	5819	5820	T	+	0	0	0	0	||||||||||||||||||||||||||||||||||||||||||||||||||-||||||||||||||||||||||||||||||||||||||||||||||||||	AAAATGGCAGCAACATACCTTTTTTGTTTTTTTTTTATTTCTTTCTATCA	AAAATGGCAGCAACATACCTTTTTTGTTTTTTTTTATTTCTTTCTATCAA
Bougainvillea-San-Diego-Red	Deletion	9073	9073	Bougainvillea-glabra-White-Stripe	9075	9076	T	+	0	0	0	0	||||||||||||||||||||||||||||||||||||||||||||||||||-||||||||||||||||||||||||||||||||||||||||||||||||||	TCTTATTATCTTTTCTTCCCCCTTCATTTTTTTTTTTTCATTTTGAATAA	TCTTATTATCTTTTCTTCCCCCTTCATTTTTTTTTTTCATTTTGAATAAA
Bougainvillea-San-Diego-Red	Insertion	29584	29594	Bougainvillea-glabra-White-Stripe	29586	29586	CTTTACTTTA	+	0	0	0	0	||||||||||||||||||||||||||||||||||||||||||||||||||-||||||||||||||||||||||||||||||||||||||||||||||||||	TGATCTATATTAAATTAAGTCGATATCTTTACTTTAATAGAAATAGAATT	TGATCTATATTAAATTAAGTCGATATCTTTACTTTACTTTACTTTAATAG

## Sheet: ‘White Stripe’ vs.‘Flame’ 
SNPs	ref	Bougainvillea-spectabilis-Flame.site	Bougainvillea-spectabilis-Flame.base	ref_base<->sample_base	cdsPos,phase	proPos	ref_codon<->sample_codon	ref_aa<->sample_aa	mutate_type	ref_gene_ID	ref_gene_start	ref_gene_end	ref_gene_strand	ref_gene_product
Bougainvillea-glabra-White-Stripe_10017	T	NO-7_9860	C	T<->C	--	--	--	--	--	intergenic	--	--	--	--
Bougainvillea-glabra-White-Stripe_10182	G	NO-7_10025	A	G<->A	--	--	--	--	--	intergenic	--	--	--	--
Bougainvillea-glabra-White-Stripe_10370	C	NO-7_10213	A	C<->A	--	--	--	--	--	intergenic	--	--	--	--
Bougainvillea-glabra-White-Stripe_10421	G	NO-7_10264	T	G<->T	--	--	--	--	--	intergenic	--	--	--	--
Bougainvillea-glabra-White-Stripe_10465	A	NO-7_10302	T	A<->T	--	--	--	--	--	intergenic	--	--	--	--
Bougainvillea-glabra-White-Stripe_10493	A	NO-7_10330	C	A<->C	1513,0	505	TAA<->GAA	X<->E	stop_mutation	atpA	10491	12005	-	--
Bougainvillea-glabra-White-Stripe_10544	C	NO-7_10381	T	C<->T	1462,0	488	GCC<->ACC	A<->T	nonsyn	atpA	10491	12005	-	--
Bougainvillea-glabra-White-Stripe_107	A	NO-7_102	T	A<->T	--	--	--	--	--	intergenic	--	--	--	--
Bougainvillea-glabra-White-Stripe_10734	G	NO-7_10571	A	G<->A	1272,2	424	CCC<->CCT	P<->P	syn	atpA	10491	12005	-	--
Bougainvillea-glabra-White-Stripe_10995	G	NO-7_10832	A	G<->A	1011,2	337	TCC<->TCT	S<->S	syn	atpA	10491	12005	-	--
Bougainvillea-glabra-White-Stripe_111120	A	NO-7_110615	G	A<->G	2157,2	719	GGT<->GGC	G<->G	syn	ndhF	111045	113276	-	--
Bougainvillea-glabra-White-Stripe_111142	C	NO-7_110637	G	C<->G	2135,1	712	GGT<->GCT	G<->A	nonsyn	ndhF	111045	113276	-	--
Bougainvillea-glabra-White-Stripe_111202	C	NO-7_110697	T	C<->T	2075,1	692	AGA<->AAA	R<->K	nonsyn	ndhF	111045	113276	-	--
Bougainvillea-glabra-White-Stripe_111379	T	NO-7_110874	G	T<->G	1898,1	633	AAA<->ACA	K<->T	nonsyn	ndhF	111045	113276	-	--
Bougainvillea-glabra-White-Stripe_111446	C	NO-7_110941	T	C<->T	1831,0	611	GTT<->ATT	V<->I	nonsyn	ndhF	111045	113276	-	--
Bougainvillea-glabra-White-Stripe_111455	T	NO-7_110950	C	T<->C	1822,0	608	ATT<->GTT	I<->V	nonsyn	ndhF	111045	113276	-	--
Bougainvillea-glabra-White-Stripe_111564	G	NO-7_111059	A	G<->A	1713,2	571	GTC<->GTT	V<->V	syn	ndhF	111045	113276	-	--
Bougainvillea-glabra-White-Stripe_111615	T	NO-7_111110	C	T<->C	1662,2	554	CTA<->CTG	L<->L	syn	ndhF	111045	113276	-	--
Bougainvillea-glabra-White-Stripe_111680	A	NO-7_111175	C	A<->C	1597,0	533	TAT<->GAT	Y<->D	nonsyn	ndhF	111045	113276	-	--
Bougainvillea-glabra-White-Stripe_111712	T	NO-7_111207	G	T<->G	1565,1	522	AAA<->ACA	K<->T	nonsyn	ndhF	111045	113276	-	--
Bougainvillea-glabra-White-Stripe_111745	G	NO-7_111240	T	G<->T	1532,1	511	ACG<->AAG	T<->K	nonsyn	ndhF	111045	113276	-	--
Bougainvillea-glabra-White-Stripe_111825	G	NO-7_111320	C	G<->C	1452,2	484	CTC<->CTG	L<->L	syn	ndhF	111045	113276	-	--
Bougainvillea-glabra-White-Stripe_111845	G	NO-7_111340	T	G<->T	1432,0	478	CTA<->ATA	L<->I	nonsyn	ndhF	111045	113276	-	--
Bougainvillea-glabra-White-Stripe_111866	T	NO-7_111361	G	T<->G	1411,0	471	AAT<->CAT	N<->H	nonsyn	ndhF	111045	113276	-	--
Bougainvillea-glabra-White-Stripe_111891	T	NO-7_111386	A	T<->A	1386,2	462	TTA<->TTT	L<->F	nonsyn	ndhF	111045	113276	-	--
Bougainvillea-glabra-White-Stripe_112090	G	NO-7_111585	A	G<->A	1187,1	396	GCT<->GTT	A<->V	nonsyn	ndhF	111045	113276	-	--
Bougainvillea-glabra-White-Stripe_11220	A	NO-7_11057	G	A<->G	786,2	262	GAT<->GAC	D<->D	syn	atpA	10491	12005	-	--
Bougainvillea-glabra-White-Stripe_112256	T	NO-7_111751	C	T<->C	1021,0	341	ACT<->GCT	T<->A	nonsyn	ndhF	111045	113276	-	--
Bougainvillea-glabra-White-Stripe_112401	A	NO-7_111896	C	A<->C	876,2	292	AAT<->AAG	N<->K	nonsyn	ndhF	111045	113276	-	--
Bougainvillea-glabra-White-Stripe_112446	A	NO-7_111941	G	A<->G	831,2	277	GTT<->GTC	V<->V	syn	ndhF	111045	113276	-	--
Bougainvillea-glabra-White-Stripe_112613	T	NO-7_112108	G	T<->G	664,0	222	AAT<->CAT	N<->H	nonsyn	ndhF	111045	113276	-	--
Bougainvillea-glabra-White-Stripe_112668	A	NO-7_112163	G	A<->G	609,2	203	TTT<->TTC	F<->F	syn	ndhF	111045	113276	-	--
Bougainvillea-glabra-White-Stripe_112858	A	NO-7_112353	G	A<->G	419,1	140	ATT<->ACT	I<->T	nonsyn	ndhF	111045	113276	-	--
Bougainvillea-glabra-White-Stripe_112928	G	NO-7_112423	C	G<->C	349,0	117	CAT<->GAT	H<->D	nonsyn	ndhF	111045	113276	-	--
Bougainvillea-glabra-White-Stripe_113226	T	NO-7_112721	C	T<->C	51,2	17	CCA<->CCG	P<->P	syn	ndhF	111045	113276	-	--
Bougainvillea-glabra-White-Stripe_113241	G	NO-7_112736	A	G<->A	36,2	12	CCC<->CCT	P<->P	syn	ndhF	111045	113276	-	--
Bougainvillea-glabra-White-Stripe_113382	A	NO-7_112869	G	A<->G	--	--	--	--	--	intergenic	--	--	--	--
Bougainvillea-glabra-White-Stripe_113421	T	NO-7_112889	G	T<->G	--	--	--	--	--	intergenic	--	--	--	--
Bougainvillea-glabra-White-Stripe_113530	C	NO-7_112991	A	C<->A	--	--	--	--	--	intergenic	--	--	--	--
Bougainvillea-glabra-White-Stripe_113539	G	NO-7_113000	T	G<->T	--	--	--	--	--	intergenic	--	--	--	--
Bougainvillea-glabra-White-Stripe_11356	C	NO-7_11193	T	C<->T	650,1	217	GGA<->GAA	G<->E	nonsyn	atpA	10491	12005	-	--
Bougainvillea-glabra-White-Stripe_113668	G	NO-7_113128	T	G<->T	--	--	--	--	--	intergenic	--	--	--	--
Bougainvillea-glabra-White-Stripe_113890	C	NO-7_113362	T	C<->T	--	--	--	--	--	intergenic	--	--	--	--
Bougainvillea-glabra-White-Stripe_113928	G	NO-7_113399	T	G<->T	--	--	--	--	--	intergenic	--	--	--	--
Bougainvillea-glabra-White-Stripe_114021	T	NO-7_113485	A	T<->A	--	--	--	--	--	intergenic	--	--	--	--
Bougainvillea-glabra-White-Stripe_114022	T	NO-7_113486	A	T<->A	--	--	--	--	--	intergenic	--	--	--	--
Bougainvillea-glabra-White-Stripe_114023	T	NO-7_113487	A	T<->A	--	--	--	--	--	intergenic	--	--	--	--
Bougainvillea-glabra-White-Stripe_114024	T	NO-7_113488	G	T<->G	--	--	--	--	--	intergenic	--	--	--	--
Bougainvillea-glabra-White-Stripe_114025	T	NO-7_113489	A	T<->A	--	--	--	--	--	intergenic	--	--	--	--
Bougainvillea-glabra-White-Stripe_114026	A	NO-7_113490	T	A<->T	--	--	--	--	--	intergenic	--	--	--	--
Bougainvillea-glabra-White-Stripe_114030	A	NO-7_113494	T	A<->T	--	--	--	--	--	intergenic	--	--	--	--
Bougainvillea-glabra-White-Stripe_114031	G	NO-7_113495	T	G<->T	--	--	--	--	--	intergenic	--	--	--	--
Bougainvillea-glabra-White-Stripe_114037	A	NO-7_113501	C	A<->C	--	--	--	--	--	intergenic	--	--	--	--
Bougainvillea-glabra-White-Stripe_114047	A	NO-7_113514	C	A<->C	--	--	--	--	--	intergenic	--	--	--	--
Bougainvillea-glabra-White-Stripe_114063	T	NO-7_113530	A	T<->A	--	--	--	--	--	intergenic	--	--	--	--
Bougainvillea-glabra-White-Stripe_114073	A	NO-7_113540	G	A<->G	--	--	--	--	--	intergenic	--	--	--	--
Bougainvillea-glabra-White-Stripe_114086	C	NO-7_113553	G	C<->G	--	--	--	--	--	intergenic	--	--	--	--
Bougainvillea-glabra-White-Stripe_11415	G	NO-7_11252	T	G<->T	591,2	197	GTC<->GTA	V<->V	syn	atpA	10491	12005	-	--
Bougainvillea-glabra-White-Stripe_114355	A	NO-7_113822	C	A<->C	--	--	--	--	--	intergenic	--	--	--	--
Bougainvillea-glabra-White-Stripe_114410	C	NO-7_113877	A	C<->A	--	--	--	--	--	intergenic	--	--	--	--
Bougainvillea-glabra-White-Stripe_114486	A	NO-7_113944	C	A<->C	--	--	--	--	--	intergenic	--	--	--	--
Bougainvillea-glabra-White-Stripe_114545	C	NO-7_114003	A	C<->A	--	--	--	--	--	intergenic	--	--	--	--
Bougainvillea-glabra-White-Stripe_114691	T	NO-7_114146	A	T<->A	--	--	--	--	--	intergenic	--	--	--	--
Bougainvillea-glabra-White-Stripe_114719	C	NO-7_114174	A	C<->A	--	--	--	--	--	intergenic	--	--	--	--
Bougainvillea-glabra-White-Stripe_114772	C	NO-7_114227	G	C<->G	--	--	--	--	--	intergenic	--	--	--	--
Bougainvillea-glabra-White-Stripe_114815	A	NO-7_114270	C	A<->C	--	--	--	--	--	intergenic	--	--	--	--
Bougainvillea-glabra-White-Stripe_114919	A	NO-7_114350	C	A<->C	--	--	--	--	--	intergenic	--	--	--	--
Bougainvillea-glabra-White-Stripe_115027	C	NO-7_114458	T	C<->T	--	--	--	--	--	intergenic	--	--	--	--
Bougainvillea-glabra-White-Stripe_115115	A	NO-7_114546	C	A<->C	--	--	--	--	--	intergenic	--	--	--	--
Bougainvillea-glabra-White-Stripe_115160	T	NO-7_114591	G	T<->G	--	--	--	--	--	intergenic	--	--	--	--
Bougainvillea-glabra-White-Stripe_115183	A	NO-7_114614	C	A<->C	--	--	--	--	--	intergenic	--	--	--	--
Bougainvillea-glabra-White-Stripe_115336	A	NO-7_114767	C	A<->C	--	--	--	--	--	intergenic	--	--	--	--
Bougainvillea-glabra-White-Stripe_115337	C	NO-7_114768	A	C<->A	--	--	--	--	--	intergenic	--	--	--	--
Bougainvillea-glabra-White-Stripe_115379	T	NO-7_114810	G	T<->G	--	--	--	--	--	intergenic	--	--	--	--
Bougainvillea-glabra-White-Stripe_115417	G	NO-7_114848	T	G<->T	--	--	--	--	--	intergenic	--	--	--	--
Bougainvillea-glabra-White-Stripe_115519	G	NO-7_114952	A	G<->A	78,2	26	TTG<->TTA	L<->L	syn	ccsA	115442	116410	+	--
Bougainvillea-glabra-White-Stripe_115591	G	NO-7_115024	T	G<->T	150,2	50	TCG<->TCT	S<->S	syn	ccsA	115442	116410	+	--
Bougainvillea-glabra-White-Stripe_115630	G	NO-7_115063	T	G<->T	189,2	63	TGG<->TGT	W<->C	nonsyn	ccsA	115442	116410	+	--
Bougainvillea-glabra-White-Stripe_116044	T	NO-7_115477	C	T<->C	603,2	201	AGT<->AGC	S<->S	syn	ccsA	115442	116410	+	--
Bougainvillea-glabra-White-Stripe_116080	T	NO-7_115513	C	T<->C	639,2	213	TCT<->TCC	S<->S	syn	ccsA	115442	116410	+	--
Bougainvillea-glabra-White-Stripe_116320	T	NO-7_115753	C	T<->C	879,2	293	GGT<->GGC	G<->G	syn	ccsA	115442	116410	+	--
Bougainvillea-glabra-White-Stripe_116371	A	NO-7_115804	C	A<->C	930,2	310	GGA<->GGC	G<->G	syn	ccsA	115442	116410	+	--
Bougainvillea-glabra-White-Stripe_116423	T	NO-7_115856	G	T<->G	--	--	--	--	--	intergenic	--	--	--	--
Bougainvillea-glabra-White-Stripe_116503	T	NO-7_115935	A	T<->A	--	--	--	--	--	intergenic	--	--	--	--
Bougainvillea-glabra-White-Stripe_116506	A	NO-7_115938	G	A<->G	--	--	--	--	--	intergenic	--	--	--	--
Bougainvillea-glabra-White-Stripe_116508	T	NO-7_115940	A	T<->A	--	--	--	--	--	intergenic	--	--	--	--
Bougainvillea-glabra-White-Stripe_116510	C	NO-7_115942	G	C<->G	--	--	--	--	--	intergenic	--	--	--	--
Bougainvillea-glabra-White-Stripe_116512	T	NO-7_115944	A	T<->A	--	--	--	--	--	intergenic	--	--	--	--
Bougainvillea-glabra-White-Stripe_116514	C	NO-7_115946	T	C<->T	--	--	--	--	--	intergenic	--	--	--	--
Bougainvillea-glabra-White-Stripe_116517	T	NO-7_115950	G	T<->G	--	--	--	--	--	intergenic	--	--	--	--
Bougainvillea-glabra-White-Stripe_116552	C	NO-7_115985	T	C<->T	--	--	--	--	--	intergenic	--	--	--	--
Bougainvillea-glabra-White-Stripe_116559	G	NO-7_115992	T	G<->T	--	--	--	--	--	intergenic	--	--	--	--
Bougainvillea-glabra-White-Stripe_116755	A	NO-7_116188	G	A<->G	1421,1	474	TTT<->TCT	F<->S	nonsyn	ndhD	116622	118175	-	--
Bougainvillea-glabra-White-Stripe_116779	G	NO-7_116212	A	G<->A	1397,1	466	ACT<->ATT	T<->I	nonsyn	ndhD	116622	118175	-	--
Bougainvillea-glabra-White-Stripe_117578	A	NO-7_117011	G	A<->G	598,0	200	TTG<->CTG	L<->L	syn	ndhD	116622	118175	-	--
Bougainvillea-glabra-White-Stripe_118398	T	NO-7_117833	G	T<->G	117,2	39	ATA<->ATC	I<->I	syn	psaC	118269	118514	-	--
Bougainvillea-glabra-White-Stripe_11844	T	NO-7_11681	G	T<->G	162,2	54	GTA<->GTC	V<->V	syn	atpA	10491	12005	-	--
Bougainvillea-glabra-White-Stripe_118540	G	NO-7_117975	C	G<->C	--	--	--	--	--	intergenic	--	--	--	--
Bougainvillea-glabra-White-Stripe_118640	C	NO-7_118062	G	C<->G	--	--	--	--	--	intergenic	--	--	--	--
Bougainvillea-glabra-White-Stripe_118767	A	NO-7_118189	T	A<->T	--	--	--	--	--	intergenic	--	--	--	--
Bougainvillea-glabra-White-Stripe_118771	G	NO-7_118193	T	G<->T	--	--	--	--	--	intergenic	--	--	--	--
Bougainvillea-glabra-White-Stripe_118779	T	NO-7_118201	G	T<->G	--	--	--	--	--	intergenic	--	--	--	--
Bougainvillea-glabra-White-Stripe_118892	T	NO-7_118307	C	T<->C	289,0	97	AAT<->GAT	N<->D	nonsyn	ndhE	118875	119180	-	--
Bougainvillea-glabra-White-Stripe_119182	G	NO-7_118597	A	G<->A	--	--	--	--	--	intergenic	--	--	--	--
Bougainvillea-glabra-White-Stripe_119246	T	NO-7_118661	C	T<->C	--	--	--	--	--	intergenic	--	--	--	--
Bougainvillea-glabra-White-Stripe_119259	G	NO-7_118674	A	G<->A	--	--	--	--	--	intergenic	--	--	--	--
Bougainvillea-glabra-White-Stripe_119307	T	NO-7_118722	G	T<->G	--	--	--	--	--	intergenic	--	--	--	--
Bougainvillea-glabra-White-Stripe_119340	T	NO-7_118755	C	T<->C	--	--	--	--	--	intergenic	--	--	--	--
Bougainvillea-glabra-White-Stripe_119362	G	NO-7_118777	A	G<->A	--	--	--	--	--	intergenic	--	--	--	--
Bougainvillea-glabra-White-Stripe_119397	A	NO-7_118818	C	A<->C	--	--	--	--	--	intergenic	--	--	--	--
Bougainvillea-glabra-White-Stripe_119756	A	NO-7_119177	G	A<->G	180,2	60	TCT<->TCC	S<->S	syn	ndhG	119405	119935	-	--
Bougainvillea-glabra-White-Stripe_119888	T	NO-7_119309	C	T<->C	48,2	16	GGA<->GGG	G<->G	syn	ndhG	119405	119935	-	--
Bougainvillea-glabra-White-Stripe_120086	C	NO-7_119507	T	C<->T	--	--	--	--	--	intergenic	--	--	--	--
Bougainvillea-glabra-White-Stripe_120107	T	NO-7_119528	G	T<->G	--	--	--	--	--	intergenic	--	--	--	--
Bougainvillea-glabra-White-Stripe_120189	C	NO-7_119610	T	C<->T	--	--	--	--	--	intergenic	--	--	--	--
Bougainvillea-glabra-White-Stripe_120237	G	NO-7_119658	T	G<->T	--	--	--	--	--	intergenic	--	--	--	--
Bougainvillea-glabra-White-Stripe_120552	C	NO-7_119981	A	C<->A	253,0	85	GTG<->TTG	V<->L	nonsyn	ndhI	120292	120804	-	--
Bougainvillea-glabra-White-Stripe_120577	G	NO-7_120006	T	G<->T	228,2	76	ATC<->ATA	I<->I	syn	ndhI	120292	120804	-	--
Bougainvillea-glabra-White-Stripe_12064	A	NO-7_11894	C	A<->C	--	--	--	--	--	intergenic	--	--	--	--
Bougainvillea-glabra-White-Stripe_120703	G	NO-7_120132	A	G<->A	102,2	34	AAC<->AAT	N<->N	syn	ndhI	120292	120804	-	--
Bougainvillea-glabra-White-Stripe_120799	C	NO-7_120228	G	C<->G	6,2	2	TTG<->TTC	L<->F	nonsyn	ndhI	120292	120804	-	--
Bougainvillea-glabra-White-Stripe_120820	A	NO-7_120249	C	A<->C	--	--	--	--	--	intergenic	--	--	--	--
Bougainvillea-glabra-White-Stripe_120870	T	NO-7_120299	G	T<->G	--	--	--	--	--	intergenic	--	--	--	--
Bougainvillea-glabra-White-Stripe_120888	A	NO-7_120317	T	A<->T	--	--	--	--	--	intergenic	--	--	--	--
Bougainvillea-glabra-White-Stripe_120889	T	NO-7_120318	G	T<->G	--	--	--	--	--	intergenic	--	--	--	--
Bougainvillea-glabra-White-Stripe_12099	C	NO-7_11929	G	C<->G	--	--	--	--	--	intergenic	--	--	--	--
Bougainvillea-glabra-White-Stripe_121033	A	NO-7_120462	G	A<->G	--	--	--	--	--	intergenic	--	--	--	--
Bougainvillea-glabra-White-Stripe_121098	C	NO-7_120527	G	C<->G	--	--	--	--	--	intergenic	--	--	--	--
Bougainvillea-glabra-White-Stripe_121364	C	NO-7_120793	T	C<->T	--	--	--	--	--	intergenic	--	--	--	--
Bougainvillea-glabra-White-Stripe_121470	T	NO-7_120899	C	T<->C	--	--	--	--	--	intergenic	--	--	--	--
Bougainvillea-glabra-White-Stripe_121642	G	NO-7_121071	T	G<->T	--	--	--	--	--	intergenic	--	--	--	--
Bougainvillea-glabra-White-Stripe_121823	C	NO-7_121240	A	C<->A	--	--	--	--	--	intergenic	--	--	--	--
Bougainvillea-glabra-White-Stripe_121826	A	NO-7_121243	C	A<->C	--	--	--	--	--	intergenic	--	--	--	--
Bougainvillea-glabra-White-Stripe_121895	C	NO-7_121312	A	C<->A	--	--	--	--	--	intergenic	--	--	--	--
Bougainvillea-glabra-White-Stripe_122217	G	NO-7_121642	T	G<->T	--	--	--	--	--	intergenic	--	--	--	--
Bougainvillea-glabra-White-Stripe_122330	T	NO-7_121755	A	T<->A	--	--	--	--	--	intergenic	--	--	--	--
Bougainvillea-glabra-White-Stripe_122509	A	NO-7_121944	C	A<->C	537,2	179	GTT<->GTG	V<->V	syn	ndhA	122495	123045	-	--
Bougainvillea-glabra-White-Stripe_122818	C	NO-7_122253	T	C<->T	228,2	76	CTG<->CTA	L<->L	syn	ndhA	122495	123045	-	--
Bougainvillea-glabra-White-Stripe_122908	G	NO-7_122343	C	G<->C	138,2	46	GTC<->GTG	V<->V	syn	ndhA	122495	123045	-	--
Bougainvillea-glabra-White-Stripe_122971	G	NO-7_122406	C	G<->C	75,2	25	GGC<->GGG	G<->G	syn	ndhA	122495	123045	-	--
Bougainvillea-glabra-White-Stripe_123028	G	NO-7_122463	T	G<->T	18,2	6	ACC<->ACA	T<->T	syn	ndhA	122495	123045	-	--
Bougainvillea-glabra-White-Stripe_123431	G	NO-7_122866	A	G<->A	798,2	266	AGC<->AGT	S<->S	syn	ndhH	123047	124228	-	--
Bougainvillea-glabra-White-Stripe_12372	T	NO-7_12202	G	T<->G	--	--	--	--	--	intergenic	--	--	--	--
Bougainvillea-glabra-White-Stripe_123812	C	NO-7_123247	T	C<->T	417,2	139	GAG<->GAA	E<->E	syn	ndhH	123047	124228	-	--
Bougainvillea-glabra-White-Stripe_124679	A	NO-7_124124	G	A<->G	--	--	--	--	--	intergenic	--	--	--	--
Bougainvillea-glabra-White-Stripe_124686	T	NO-7_124131	G	T<->G	--	--	--	--	--	intergenic	--	--	--	--
Bougainvillea-glabra-White-Stripe_124863	T	NO-7_124308	A	T<->A	5652,2	1884	GAA<->GAT	E<->D	nonsyn	ycf1	124857	130514	-	--
Bougainvillea-glabra-White-Stripe_124899	G	NO-7_124344	T	G<->T	5616,2	1872	TTC<->TTA	F<->L	nonsyn	ycf1	124857	130514	-	--
Bougainvillea-glabra-White-Stripe_124900	A	NO-7_124345	C	A<->C	5615,1	1872	TTC<->TGC	F<->C	nonsyn	ycf1	124857	130514	-	--
Bougainvillea-glabra-White-Stripe_125031	G	NO-7_124476	T	G<->T	5484,2	1828	AAC<->AAA	N<->K	nonsyn	ycf1	124857	130514	-	--
Bougainvillea-glabra-White-Stripe_125034	T	NO-7_124479	G	T<->G	5481,2	1827	TTA<->TTC	L<->F	nonsyn	ycf1	124857	130514	-	--
Bougainvillea-glabra-White-Stripe_125222	C	NO-7_124667	T	C<->T	5293,0	1765	GCT<->ACT	A<->T	nonsyn	ycf1	124857	130514	-	--
Bougainvillea-glabra-White-Stripe_125264	C	NO-7_124709	T	C<->T	5251,0	1751	GGG<->AGG	G<->R	nonsyn	ycf1	124857	130514	-	--
Bougainvillea-glabra-White-Stripe_125276	G	NO-7_124721	T	G<->T	5239,0	1747	CCA<->ACA	P<->T	nonsyn	ycf1	124857	130514	-	--
Bougainvillea-glabra-White-Stripe_125405	T	NO-7_124850	C	T<->C	5110,0	1704	AAT<->GAT	N<->D	nonsyn	ycf1	124857	130514	-	--
Bougainvillea-glabra-White-Stripe_125451	C	NO-7_124896	T	C<->T	5064,2	1688	ATG<->ATA	M<->I	nonsyn	ycf1	124857	130514	-	--
Bougainvillea-glabra-White-Stripe_125524	T	NO-7_124969	G	T<->G	4991,1	1664	TAC<->TCC	Y<->S	nonsyn	ycf1	124857	130514	-	--
Bougainvillea-glabra-White-Stripe_125571	G	NO-7_125016	T	G<->T	4944,2	1648	GTC<->GTA	V<->V	syn	ycf1	124857	130514	-	--
Bougainvillea-glabra-White-Stripe_125586	C	NO-7_125031	G	C<->G	4929,2	1643	ATG<->ATC	M<->I	nonsyn	ycf1	124857	130514	-	--
Bougainvillea-glabra-White-Stripe_125654	T	NO-7_125099	A	T<->A	4861,0	1621	AAT<->TAT	N<->Y	nonsyn	ycf1	124857	130514	-	--
Bougainvillea-glabra-White-Stripe_125694	T	NO-7_125139	G	T<->G	4821,2	1607	AAA<->AAC	K<->N	nonsyn	ycf1	124857	130514	-	--
Bougainvillea-glabra-White-Stripe_125695	T	NO-7_125140	A	T<->A	4820,1	1607	AAA<->ATA	K<->I	nonsyn	ycf1	124857	130514	-	--
Bougainvillea-glabra-White-Stripe_125758	C	NO-7_125218	A	C<->A	4757,1	1586	GGT<->GTT	G<->V	nonsyn	ycf1	124857	130514	-	--
Bougainvillea-glabra-White-Stripe_125813	G	NO-7_125273	T	G<->T	4702,0	1568	CAA<->AAA	Q<->K	nonsyn	ycf1	124857	130514	-	--
Bougainvillea-glabra-White-Stripe_125870	C	NO-7_125330	T	C<->T	4645,0	1549	GTA<->ATA	V<->I	nonsyn	ycf1	124857	130514	-	--
Bougainvillea-glabra-White-Stripe_12594	A	NO-7_12424	C	A<->C	--	--	--	--	--	intergenic	--	--	--	--
Bougainvillea-glabra-White-Stripe_126086	G	NO-7_125546	A	G<->A	4429,0	1477	CCA<->TCA	P<->S	nonsyn	ycf1	124857	130514	-	--
Bougainvillea-glabra-White-Stripe_126139	A	NO-7_125593	T	A<->T	4376,1	1459	ATG<->AAG	M<->K	nonsyn	ycf1	124857	130514	-	--
Bougainvillea-glabra-White-Stripe_126162	G	NO-7_125616	C	G<->C	4353,2	1451	AAC<->AAG	N<->K	nonsyn	ycf1	124857	130514	-	--
Bougainvillea-glabra-White-Stripe_126231	C	NO-7_125685	A	C<->A	4284,2	1428	AAG<->AAT	K<->N	nonsyn	ycf1	124857	130514	-	--
Bougainvillea-glabra-White-Stripe_126294	A	NO-7_125748	C	A<->C	4221,2	1407	GAT<->GAG	D<->E	nonsyn	ycf1	124857	130514	-	--
Bougainvillea-glabra-White-Stripe_126402	G	NO-7_125856	T	G<->T	4113,2	1371	AAC<->AAA	N<->K	nonsyn	ycf1	124857	130514	-	--
Bougainvillea-glabra-White-Stripe_126426	C	NO-7_125880	T	C<->T	4089,2	1363	GGG<->GGA	G<->G	syn	ycf1	124857	130514	-	--
Bougainvillea-glabra-White-Stripe_126541	A	NO-7_125995	G	A<->G	3974,1	1325	GTC<->GCC	V<->A	nonsyn	ycf1	124857	130514	-	--
Bougainvillea-glabra-White-Stripe_126778	T	NO-7_126232	G	T<->G	3737,1	1246	TAC<->TCC	Y<->S	nonsyn	ycf1	124857	130514	-	--
Bougainvillea-glabra-White-Stripe_126781	G	NO-7_126235	A	G<->A	3734,1	1245	CCT<->CTT	P<->L	nonsyn	ycf1	124857	130514	-	--
Bougainvillea-glabra-White-Stripe_126878	C	NO-7_126332	G	C<->G	3637,0	1213	GTA<->CTA	V<->L	nonsyn	ycf1	124857	130514	-	--
Bougainvillea-glabra-White-Stripe_126954	C	NO-7_126408	A	C<->A	3561,2	1187	CCG<->CCT	P<->P	syn	ycf1	124857	130514	-	--
Bougainvillea-glabra-White-Stripe_127232	C	NO-7_126686	T	C<->T	3283,0	1095	GGA<->AGA	G<->R	nonsyn	ycf1	124857	130514	-	--
Bougainvillea-glabra-White-Stripe_127263	T	NO-7_126717	C	T<->C	3252,2	1084	TCA<->TCG	S<->S	syn	ycf1	124857	130514	-	--
Bougainvillea-glabra-White-Stripe_127274	G	NO-7_126728	T	G<->T	3241,0	1081	CGA<->AGA	R<->R	syn	ycf1	124857	130514	-	--
Bougainvillea-glabra-White-Stripe_127290	C	NO-7_126744	T	C<->T	3225,2	1075	ACG<->ACA	T<->T	syn	ycf1	124857	130514	-	--
Bougainvillea-glabra-White-Stripe_127305	A	NO-7_126759	C	A<->C	3210,2	1070	ATT<->ATG	I<->M	nonsyn	ycf1	124857	130514	-	--
Bougainvillea-glabra-White-Stripe_127329	C	NO-7_126783	T	C<->T	3186,2	1062	AAG<->AAA	K<->K	syn	ycf1	124857	130514	-	--
Bougainvillea-glabra-White-Stripe_127349	T	NO-7_126803	C	T<->C	3166,0	1056	AAA<->GAA	K<->E	nonsyn	ycf1	124857	130514	-	--
Bougainvillea-glabra-White-Stripe_127388	T	NO-7_126842	C	T<->C	3127,0	1043	AAT<->GAT	N<->D	nonsyn	ycf1	124857	130514	-	--
Bougainvillea-glabra-White-Stripe_127396	G	NO-7_126850	T	G<->T	3119,1	1040	ACA<->AAA	T<->K	nonsyn	ycf1	124857	130514	-	--
Bougainvillea-glabra-White-Stripe_127399	A	NO-7_126853	T	A<->T	3116,1	1039	ATA<->AAA	I<->K	nonsyn	ycf1	124857	130514	-	--
Bougainvillea-glabra-White-Stripe_127555	T	NO-7_127009	A	T<->A	2960,1	987	AAA<->ATA	K<->I	nonsyn	ycf1	124857	130514	-	--
Bougainvillea-glabra-White-Stripe_127556	T	NO-7_127010	A	T<->A	2959,0	987	AAA<->TAA	K<->X	nonsense	ycf1	124857	130514	-	--
Bougainvillea-glabra-White-Stripe_127557	T	NO-7_127011	A	T<->A	2958,2	986	TTA<->TTT	L<->F	nonsyn	ycf1	124857	130514	-	--
Bougainvillea-glabra-White-Stripe_127643	T	NO-7_127103	G	T<->G	2872,0	958	AAA<->CAA	K<->Q	nonsyn	ycf1	124857	130514	-	--
Bougainvillea-glabra-White-Stripe_127667	T	NO-7_127127	G	T<->G	2848,0	950	ATA<->CTA	I<->L	nonsyn	ycf1	124857	130514	-	--
Bougainvillea-glabra-White-Stripe_127678	A	NO-7_127138	C	A<->C	2837,1	946	ATA<->AGA	I<->R	nonsyn	ycf1	124857	130514	-	--
Bougainvillea-glabra-White-Stripe_128096	G	NO-7_127556	A	G<->A	2419,0	807	CTG<->TTG	L<->L	syn	ycf1	124857	130514	-	--
Bougainvillea-glabra-White-Stripe_12810	T	NO-7_12624	G	T<->G	--	--	--	--	--	intergenic	--	--	--	--
Bougainvillea-glabra-White-Stripe_128147	T	NO-7_127607	C	T<->C	2368,0	790	ATA<->GTA	I<->V	nonsyn	ycf1	124857	130514	-	--
Bougainvillea-glabra-White-Stripe_128233	G	NO-7_127693	T	G<->T	2282,1	761	TCT<->TAT	S<->Y	nonsyn	ycf1	124857	130514	-	--
Bougainvillea-glabra-White-Stripe_128245	T	NO-7_127705	A	T<->A	2270,1	757	AAA<->ATA	K<->I	nonsyn	ycf1	124857	130514	-	--
Bougainvillea-glabra-White-Stripe_128246	T	NO-7_127706	A	T<->A	2269,0	757	AAA<->TAA	K<->X	nonsense	ycf1	124857	130514	-	--
Bougainvillea-glabra-White-Stripe_128247	T	NO-7_127707	A	T<->A	2268,2	756	TTA<->TTT	L<->F	nonsyn	ycf1	124857	130514	-	--
Bougainvillea-glabra-White-Stripe_128270	G	NO-7_127730	A	G<->A	2245,0	749	CGT<->TGT	R<->C	nonsyn	ycf1	124857	130514	-	--
Bougainvillea-glabra-White-Stripe_128335	T	NO-7_127795	C	T<->C	2180,1	727	AAA<->AGA	K<->R	nonsyn	ycf1	124857	130514	-	--
Bougainvillea-glabra-White-Stripe_128493	C	NO-7_127953	A	C<->A	2022,2	674	AAG<->AAT	K<->N	nonsyn	ycf1	124857	130514	-	--
Bougainvillea-glabra-White-Stripe_128532	C	NO-7_127992	A	C<->A	1983,2	661	GTG<->GTT	V<->V	syn	ycf1	124857	130514	-	--
Bougainvillea-glabra-White-Stripe_12861	T	NO-7_12675	A	T<->A	--	--	--	--	--	intergenic	--	--	--	--
Bougainvillea-glabra-White-Stripe_128689	T	NO-7_128149	C	T<->C	1826,1	609	CAC<->CGC	H<->R	nonsyn	ycf1	124857	130514	-	--
Bougainvillea-glabra-White-Stripe_128717	C	NO-7_128177	T	C<->T	1798,0	600	GCA<->ACA	A<->T	nonsyn	ycf1	124857	130514	-	--
Bougainvillea-glabra-White-Stripe_128783	A	NO-7_128243	C	A<->C	1732,0	578	TTA<->GTA	L<->V	nonsyn	ycf1	124857	130514	-	--
Bougainvillea-glabra-White-Stripe_128788	C	NO-7_128248	T	C<->T	1727,1	576	AGT<->AAT	S<->N	nonsyn	ycf1	124857	130514	-	--
Bougainvillea-glabra-White-Stripe_128905	T	NO-7_128365	G	T<->G	1610,1	537	TAT<->TCT	Y<->S	nonsyn	ycf1	124857	130514	-	--
Bougainvillea-glabra-White-Stripe_128940	A	NO-7_128400	C	A<->C	1575,2	525	TTT<->TTG	F<->L	nonsyn	ycf1	124857	130514	-	--
Bougainvillea-glabra-White-Stripe_128948	T	NO-7_128408	G	T<->G	1567,0	523	AAA<->CAA	K<->Q	nonsyn	ycf1	124857	130514	-	--
Bougainvillea-glabra-White-Stripe_128957	T	NO-7_128417	G	T<->G	1558,0	520	ACG<->CCG	T<->P	nonsyn	ycf1	124857	130514	-	--
Bougainvillea-glabra-White-Stripe_129036	G	NO-7_128496	T	G<->T	1479,2	493	TTC<->TTA	F<->L	nonsyn	ycf1	124857	130514	-	--
Bougainvillea-glabra-White-Stripe_129074	T	NO-7_128534	C	T<->C	1441,0	481	AAT<->GAT	N<->D	nonsyn	ycf1	124857	130514	-	--
Bougainvillea-glabra-White-Stripe_129088	G	NO-7_128548	C	G<->C	1427,1	476	ACT<->AGT	T<->S	nonsyn	ycf1	124857	130514	-	--
Bougainvillea-glabra-White-Stripe_129099	C	NO-7_128559	G	C<->G	1416,2	472	CTG<->CTC	L<->L	syn	ycf1	124857	130514	-	--
Bougainvillea-glabra-White-Stripe_13197	G	NO-7_13009	T	G<->T	--	--	--	--	--	intergenic	--	--	--	--
Bougainvillea-glabra-White-Stripe_13500	G	NO-7_13312	A	G<->A	--	--	--	--	--	intergenic	--	--	--	--
Bougainvillea-glabra-White-Stripe_13524	A	NO-7_13336	C	A<->C	--	--	--	--	--	intergenic	--	--	--	--
Bougainvillea-glabra-White-Stripe_13673	C	NO-7_13485	T	C<->T	--	--	--	--	--	intergenic	--	--	--	--
Bougainvillea-glabra-White-Stripe_14421	C	NO-7_14239	T	C<->T	--	--	--	--	--	intergenic	--	--	--	--
Bougainvillea-glabra-White-Stripe_14495	A	NO-7_14313	G	A<->G	--	--	--	--	--	intergenic	--	--	--	--
Bougainvillea-glabra-White-Stripe_14518	C	NO-7_14336	A	C<->A	--	--	--	--	--	intergenic	--	--	--	--
Bougainvillea-glabra-White-Stripe_14545	A	NO-7_14363	T	A<->T	--	--	--	--	--	intergenic	--	--	--	--
Bougainvillea-glabra-White-Stripe_14598	G	NO-7_14416	C	G<->C	--	--	--	--	--	intergenic	--	--	--	--
Bougainvillea-glabra-White-Stripe_14761	G	NO-7_14579	A	G<->A	--	--	--	--	--	intergenic	--	--	--	--
Bougainvillea-glabra-White-Stripe_15491	A	NO-7_15309	G	A<->G	31,0	11	TTA<->CTA	L<->L	syn	atpI	14778	15521	-	--
Bougainvillea-glabra-White-Stripe_15512	A	NO-7_15330	G	A<->G	10,0	4	TTA<->CTA	L<->L	syn	atpI	14778	15521	-	--
Bougainvillea-glabra-White-Stripe_15652	C	NO-7_15460	T	C<->T	--	--	--	--	--	intergenic	--	--	--	--
Bougainvillea-glabra-White-Stripe_15661	A	NO-7_15469	C	A<->C	--	--	--	--	--	intergenic	--	--	--	--
Bougainvillea-glabra-White-Stripe_15742	T	NO-7_15550	C	T<->C	710,1	237	TAA<->TGA	X<->X	stop_syn	rps2	15741	16451	-	--
Bougainvillea-glabra-White-Stripe_160	A	NO-7_147	C	A<->C	--	--	--	--	--	intergenic	--	--	--	--
Bougainvillea-glabra-White-Stripe_16757	A	NO-7_16559	T	A<->T	4068,2	1356	TTT<->TTA	F<->L	nonsyn	rpoC2	16706	20824	-	--
Bougainvillea-glabra-White-Stripe_16856	G	NO-7_16658	T	G<->T	3969,2	1323	GTC<->GTA	V<->V	syn	rpoC2	16706	20824	-	--
Bougainvillea-glabra-White-Stripe_171	G	NO-7_158	C	G<->C	--	--	--	--	--	intergenic	--	--	--	--
Bougainvillea-glabra-White-Stripe_17332	T	NO-7_17134	C	T<->C	3493,0	1165	AAA<->GAA	K<->E	nonsyn	rpoC2	16706	20824	-	--
Bougainvillea-glabra-White-Stripe_17441	C	NO-7_17243	A	C<->A	3384,2	1128	TCG<->TCT	S<->S	syn	rpoC2	16706	20824	-	--
Bougainvillea-glabra-White-Stripe_17624	C	NO-7_17426	A	C<->A	3201,2	1067	AAG<->AAT	K<->N	nonsyn	rpoC2	16706	20824	-	--
Bougainvillea-glabra-White-Stripe_1794	A	NO-7_1824	C	A<->C	--	--	--	--	--	intergenic	--	--	--	--
Bougainvillea-glabra-White-Stripe_1823	A	NO-7_1853	G	A<->G	--	--	--	--	--	intergenic	--	--	--	--
Bougainvillea-glabra-White-Stripe_1853	C	NO-7_1883	A	C<->A	--	--	--	--	--	intergenic	--	--	--	--
Bougainvillea-glabra-White-Stripe_18597	G	NO-7_18399	T	G<->T	2228,1	743	TCC<->TAC	S<->Y	nonsyn	rpoC2	16706	20824	-	--
Bougainvillea-glabra-White-Stripe_18627	C	NO-7_18429	T	C<->T	2198,1	733	GGC<->GAC	G<->D	nonsyn	rpoC2	16706	20824	-	--
Bougainvillea-glabra-White-Stripe_18925	T	NO-7_18727	C	T<->C	1900,0	634	ATT<->GTT	I<->V	nonsyn	rpoC2	16706	20824	-	--
Bougainvillea-glabra-White-Stripe_18945	G	NO-7_18747	A	G<->A	1880,1	627	ACT<->ATT	T<->I	nonsyn	rpoC2	16706	20824	-	--
Bougainvillea-glabra-White-Stripe_19005	A	NO-7_18807	T	A<->T	1820,1	607	TTT<->TAT	F<->Y	nonsyn	rpoC2	16706	20824	-	--
Bougainvillea-glabra-White-Stripe_19145	C	NO-7_18947	A	C<->A	1680,2	560	TTG<->TTT	L<->F	nonsyn	rpoC2	16706	20824	-	--
Bougainvillea-glabra-White-Stripe_19177	G	NO-7_18979	A	G<->A	1648,0	550	CAT<->TAT	H<->Y	nonsyn	rpoC2	16706	20824	-	--
Bougainvillea-glabra-White-Stripe_19662	C	NO-7_19464	T	C<->T	1163,1	388	GGC<->GAC	G<->D	nonsyn	rpoC2	16706	20824	-	--
Bougainvillea-glabra-White-Stripe_19733	T	NO-7_19535	G	T<->G	1092,2	364	ATA<->ATC	I<->I	syn	rpoC2	16706	20824	-	--
Bougainvillea-glabra-White-Stripe_19745	C	NO-7_19547	A	C<->A	1080,2	360	TCG<->TCT	S<->S	syn	rpoC2	16706	20824	-	--
Bougainvillea-glabra-White-Stripe_20014	C	NO-7_19816	T	C<->T	811,0	271	GTC<->ATC	V<->I	nonsyn	rpoC2	16706	20824	-	--
Bougainvillea-glabra-White-Stripe_20374	C	NO-7_20176	A	C<->A	451,0	151	GTA<->TTA	V<->L	nonsyn	rpoC2	16706	20824	-	--
Bougainvillea-glabra-White-Stripe_21010	G	NO-7_20820	A	G<->A	--	--	--	--	--	intergenic	--	--	--	--
Bougainvillea-glabra-White-Stripe_21056	G	NO-7_20866	T	G<->T	--	--	--	--	--	intergenic	--	--	--	--
Bougainvillea-glabra-White-Stripe_21149	G	NO-7_20959	T	G<->T	--	--	--	--	--	intergenic	--	--	--	--
Bougainvillea-glabra-White-Stripe_21391	G	NO-7_21201	C	G<->C	--	--	--	--	--	intergenic	--	--	--	--
Bougainvillea-glabra-White-Stripe_21639	C	NO-7_21449	T	C<->T	--	--	--	--	--	intergenic	--	--	--	--
Bougainvillea-glabra-White-Stripe_21792	C	NO-7_21602	G	C<->G	--	--	--	--	--	intergenic	--	--	--	--
Bougainvillea-glabra-White-Stripe_22045	C	NO-7_21855	T	C<->T	--	--	--	--	--	intergenic	--	--	--	--
Bougainvillea-glabra-White-Stripe_22247	T	NO-7_22057	G	T<->G	--	--	--	--	--	intergenic	--	--	--	--
Bougainvillea-glabra-White-Stripe_22498	A	NO-7_22308	C	A<->C	--	--	--	--	--	intergenic	--	--	--	--
Bougainvillea-glabra-White-Stripe_22630	C	NO-7_22440	T	C<->T	--	--	--	--	--	intergenic	--	--	--	--
Bougainvillea-glabra-White-Stripe_22809	C	NO-7_22619	T	C<->T	--	--	--	--	--	intergenic	--	--	--	--
Bougainvillea-glabra-White-Stripe_22986	C	NO-7_22786	A	C<->A	--	--	--	--	--	intergenic	--	--	--	--
Bougainvillea-glabra-White-Stripe_23039	C	NO-7_22839	T	C<->T	--	--	--	--	--	intergenic	--	--	--	--
Bougainvillea-glabra-White-Stripe_23179	G	NO-7_22979	A	G<->A	--	--	--	--	--	intergenic	--	--	--	--
Bougainvillea-glabra-White-Stripe_23266	A	NO-7_23065	G	A<->G	--	--	--	--	--	intergenic	--	--	--	--
Bougainvillea-glabra-White-Stripe_23303	A	NO-7_23102	T	A<->T	--	--	--	--	--	intergenic	--	--	--	--
Bougainvillea-glabra-White-Stripe_23387	T	NO-7_23186	G	T<->G	--	--	--	--	--	intergenic	--	--	--	--
Bougainvillea-glabra-White-Stripe_23589	T	NO-7_23388	G	T<->G	250,0	84	AAA<->CAA	K<->Q	nonsyn	rpoC1	23409	23838	-	--
Bougainvillea-glabra-White-Stripe_23592	T	NO-7_23391	C	T<->C	247,0	83	AAC<->GAC	N<->D	nonsyn	rpoC1	23409	23838	-	--
Bougainvillea-glabra-White-Stripe_23882	G	NO-7_23681	T	G<->T	3196,0	1066	CAT<->AAT	H<->N	nonsyn	rpoB	23865	27077	-	--
Bougainvillea-glabra-White-Stripe_24504	A	NO-7_24303	G	A<->G	2574,2	858	CCT<->CCC	P<->P	syn	rpoB	23865	27077	-	--
Bougainvillea-glabra-White-Stripe_24536	C	NO-7_24335	T	C<->T	2542,0	848	GTT<->ATT	V<->I	nonsyn	rpoB	23865	27077	-	--
Bougainvillea-glabra-White-Stripe_24670	A	NO-7_24469	G	A<->G	2408,1	803	ATG<->ACG	M<->T	nonsyn	rpoB	23865	27077	-	--
Bougainvillea-glabra-White-Stripe_255	A	NO-7_241	T	A<->T	--	--	--	--	--	intergenic	--	--	--	--
Bougainvillea-glabra-White-Stripe_256	A	NO-7_242	T	A<->T	--	--	--	--	--	intergenic	--	--	--	--
Bougainvillea-glabra-White-Stripe_25611	T	NO-7_25410	C	T<->C	1467,2	489	CAA<->CAG	Q<->Q	syn	rpoB	23865	27077	-	--
Bougainvillea-glabra-White-Stripe_25731	G	NO-7_25530	A	G<->A	1347,2	449	TCC<->TCT	S<->S	syn	rpoB	23865	27077	-	--
Bougainvillea-glabra-White-Stripe_258	G	NO-7_244	T	G<->T	--	--	--	--	--	intergenic	--	--	--	--
Bougainvillea-glabra-White-Stripe_259	G	NO-7_245	T	G<->T	--	--	--	--	--	intergenic	--	--	--	--
Bougainvillea-glabra-White-Stripe_26019	C	NO-7_25818	A	C<->A	1059,2	353	CAG<->CAT	Q<->H	nonsyn	rpoB	23865	27077	-	--
Bougainvillea-glabra-White-Stripe_26215	G	NO-7_26014	C	G<->C	863,1	288	GCA<->GGA	A<->G	nonsyn	rpoB	23865	27077	-	--
Bougainvillea-glabra-White-Stripe_26367	C	NO-7_26166	T	C<->T	711,2	237	CCG<->CCA	P<->P	syn	rpoB	23865	27077	-	--
Bougainvillea-glabra-White-Stripe_2704	C	NO-7_2734	T	C<->T	1035,2	345	CAG<->CAA	Q<->Q	syn	matK	2227	3738	-	--
Bougainvillea-glabra-White-Stripe_2710	A	NO-7_2740	C	A<->C	1029,2	343	CGT<->CGG	R<->R	syn	matK	2227	3738	-	--
Bougainvillea-glabra-White-Stripe_27287	G	NO-7_27105	T	G<->T	--	--	--	--	--	intergenic	--	--	--	--
Bougainvillea-glabra-White-Stripe_27288	A	NO-7_27106	G	A<->G	--	--	--	--	--	intergenic	--	--	--	--
Bougainvillea-glabra-White-Stripe_27350	T	NO-7_27168	G	T<->G	--	--	--	--	--	intergenic	--	--	--	--
Bougainvillea-glabra-White-Stripe_27385	T	NO-7_27203	G	T<->G	--	--	--	--	--	intergenic	--	--	--	--
Bougainvillea-glabra-White-Stripe_27413	A	NO-7_27231	C	A<->C	--	--	--	--	--	intergenic	--	--	--	--
Bougainvillea-glabra-White-Stripe_27551	A	NO-7_27369	G	A<->G	--	--	--	--	--	intergenic	--	--	--	--
Bougainvillea-glabra-White-Stripe_27553	G	NO-7_27371	A	G<->A	--	--	--	--	--	intergenic	--	--	--	--
Bougainvillea-glabra-White-Stripe_27556	A	NO-7_27374	G	A<->G	--	--	--	--	--	intergenic	--	--	--	--
Bougainvillea-glabra-White-Stripe_27557	A	NO-7_27375	G	A<->G	--	--	--	--	--	intergenic	--	--	--	--
Bougainvillea-glabra-White-Stripe_27561	G	NO-7_27379	A	G<->A	--	--	--	--	--	intergenic	--	--	--	--
Bougainvillea-glabra-White-Stripe_27644	G	NO-7_27463	T	G<->T	--	--	--	--	--	intergenic	--	--	--	--
Bougainvillea-glabra-White-Stripe_27680	T	NO-7_27499	G	T<->G	--	--	--	--	--	intergenic	--	--	--	--
Bougainvillea-glabra-White-Stripe_27786	G	NO-7_27605	A	G<->A	--	--	--	--	--	intergenic	--	--	--	--
Bougainvillea-glabra-White-Stripe_27982	T	NO-7_27796	A	T<->A	--	--	--	--	--	intergenic	--	--	--	--
Bougainvillea-glabra-White-Stripe_28056	G	NO-7_27870	A	G<->A	--	--	--	--	--	intergenic	--	--	--	--
Bougainvillea-glabra-White-Stripe_28085	T	NO-7_27899	C	T<->C	--	--	--	--	--	intergenic	--	--	--	--
Bougainvillea-glabra-White-Stripe_28285	G	NO-7_28106	T	G<->T	--	--	--	--	--	intergenic	--	--	--	--
Bougainvillea-glabra-White-Stripe_28369	C	NO-7_28187	A	C<->A	--	--	--	--	--	intergenic	--	--	--	--
Bougainvillea-glabra-White-Stripe_28448	T	NO-7_28266	G	T<->G	--	--	--	--	--	intergenic	--	--	--	--
Bougainvillea-glabra-White-Stripe_28711	G	NO-7_28529	T	G<->T	--	--	--	--	--	intergenic	--	--	--	--
Bougainvillea-glabra-White-Stripe_29067	G	NO-7_28885	A	G<->A	--	--	--	--	--	intergenic	--	--	--	--
Bougainvillea-glabra-White-Stripe_2925	C	NO-7_2955	T	C<->T	814,0	272	GCG<->ACG	A<->T	nonsyn	matK	2227	3738	-	--
Bougainvillea-glabra-White-Stripe_293	A	NO-7_278	T	A<->T	--	--	--	--	--	intergenic	--	--	--	--
Bougainvillea-glabra-White-Stripe_29544	G	NO-7_29382	A	G<->A	--	--	--	--	--	intergenic	--	--	--	--
Bougainvillea-glabra-White-Stripe_29582	A	NO-7_29420	G	A<->G	--	--	--	--	--	intergenic	--	--	--	--
Bougainvillea-glabra-White-Stripe_29596	A	NO-7_29434	C	A<->C	--	--	--	--	--	intergenic	--	--	--	--
Bougainvillea-glabra-White-Stripe_29599	G	NO-7_29436	T	G<->T	--	--	--	--	--	intergenic	--	--	--	--
Bougainvillea-glabra-White-Stripe_29600	A	NO-7_29437	T	A<->T	--	--	--	--	--	intergenic	--	--	--	--
Bougainvillea-glabra-White-Stripe_29682	C	NO-7_29516	A	C<->A	--	--	--	--	--	intergenic	--	--	--	--
Bougainvillea-glabra-White-Stripe_29705	A	NO-7_29539	C	A<->C	--	--	--	--	--	intergenic	--	--	--	--
Bougainvillea-glabra-White-Stripe_3011	G	NO-7_3041	A	G<->A	728,1	243	ACC<->ATC	T<->I	nonsyn	matK	2227	3738	-	--
Bougainvillea-glabra-White-Stripe_30158	G	NO-7_30000	C	G<->C	--	--	--	--	--	intergenic	--	--	--	--
Bougainvillea-glabra-White-Stripe_30160	T	NO-7_30002	A	T<->A	--	--	--	--	--	intergenic	--	--	--	--
Bougainvillea-glabra-White-Stripe_30161	A	NO-7_30003	G	A<->G	--	--	--	--	--	intergenic	--	--	--	--
Bougainvillea-glabra-White-Stripe_30166	A	NO-7_30013	T	A<->T	--	--	--	--	--	intergenic	--	--	--	--
Bougainvillea-glabra-White-Stripe_30167	G	NO-7_30014	T	G<->T	--	--	--	--	--	intergenic	--	--	--	--
Bougainvillea-glabra-White-Stripe_30168	G	NO-7_30015	T	G<->T	--	--	--	--	--	intergenic	--	--	--	--
Bougainvillea-glabra-White-Stripe_30175	A	NO-7_30024	T	A<->T	--	--	--	--	--	intergenic	--	--	--	--
Bougainvillea-glabra-White-Stripe_30252	C	NO-7_30101	T	C<->T	--	--	--	--	--	intergenic	--	--	--	--
Bougainvillea-glabra-White-Stripe_30264	C	NO-7_30113	A	C<->A	--	--	--	--	--	intergenic	--	--	--	--
Bougainvillea-glabra-White-Stripe_30475	T	NO-7_30324	G	T<->G	--	--	--	--	--	intergenic	--	--	--	--
Bougainvillea-glabra-White-Stripe_30628	T	NO-7_30461	C	T<->C	--	--	--	--	--	intergenic	--	--	--	--
Bougainvillea-glabra-White-Stripe_31047	G	NO-7_30894	C	G<->C	--	--	--	--	--	intergenic	--	--	--	--
Bougainvillea-glabra-White-Stripe_31105	A	NO-7_30952	C	A<->C	--	--	--	--	--	intergenic	--	--	--	--
Bougainvillea-glabra-White-Stripe_31335	T	NO-7_31187	G	T<->G	--	--	--	--	--	intergenic	--	--	--	--
Bougainvillea-glabra-White-Stripe_31830	A	NO-7_31682	G	A<->G	--	--	--	--	--	intergenic	--	--	--	--
Bougainvillea-glabra-White-Stripe_31911	G	NO-7_31763	T	G<->T	--	--	--	--	--	intergenic	--	--	--	--
Bougainvillea-glabra-White-Stripe_31917	A	NO-7_31769	C	A<->C	--	--	--	--	--	intergenic	--	--	--	--
Bougainvillea-glabra-White-Stripe_32156	C	NO-7_31989	T	C<->T	--	--	--	--	--	intergenic	--	--	--	--
Bougainvillea-glabra-White-Stripe_3222	G	NO-7_3252	A	G<->A	517,0	173	CAT<->TAT	H<->Y	nonsyn	matK	2227	3738	-	--
Bougainvillea-glabra-White-Stripe_32251	G	NO-7_32086	T	G<->T	--	--	--	--	--	intergenic	--	--	--	--
Bougainvillea-glabra-White-Stripe_32288	C	NO-7_32123	T	C<->T	--	--	--	--	--	intergenic	--	--	--	--
Bougainvillea-glabra-White-Stripe_32330	G	NO-7_32165	T	G<->T	--	--	--	--	--	intergenic	--	--	--	--
Bougainvillea-glabra-White-Stripe_32391	A	NO-7_32226	C	A<->C	--	--	--	--	--	intergenic	--	--	--	--
Bougainvillea-glabra-White-Stripe_32392	C	NO-7_32227	T	C<->T	--	--	--	--	--	intergenic	--	--	--	--
Bougainvillea-glabra-White-Stripe_32421	A	NO-7_32256	C	A<->C	--	--	--	--	--	intergenic	--	--	--	--
Bougainvillea-glabra-White-Stripe_32438	C	NO-7_32273	T	C<->T	--	--	--	--	--	intergenic	--	--	--	--
Bougainvillea-glabra-White-Stripe_32481	C	NO-7_32316	A	C<->A	--	--	--	--	--	intergenic	--	--	--	--
Bougainvillea-glabra-White-Stripe_32483	A	NO-7_32318	C	A<->C	--	--	--	--	--	intergenic	--	--	--	--
Bougainvillea-glabra-White-Stripe_3255	T	NO-7_3285	G	T<->G	484,0	162	ATT<->CTT	I<->L	nonsyn	matK	2227	3738	-	--
Bougainvillea-glabra-White-Stripe_32645	T	NO-7_32475	G	T<->G	--	--	--	--	--	intergenic	--	--	--	--
Bougainvillea-glabra-White-Stripe_32652	A	NO-7_32481	T	A<->T	--	--	--	--	--	intergenic	--	--	--	--
Bougainvillea-glabra-White-Stripe_32908	C	NO-7_32737	A	C<->A	--	--	--	--	--	intergenic	--	--	--	--
Bougainvillea-glabra-White-Stripe_32916	A	NO-7_32745	G	A<->G	--	--	--	--	--	intergenic	--	--	--	--
Bougainvillea-glabra-White-Stripe_33175	T	NO-7_32978	A	T<->A	--	--	--	--	--	intergenic	--	--	--	--
Bougainvillea-glabra-White-Stripe_33445	C	NO-7_33248	T	C<->T	216,2	72	TGC<->TGT	C<->C	syn	psbD	33230	34291	+	--
Bougainvillea-glabra-White-Stripe_345	T	NO-7_326	A	T<->A	--	--	--	--	--	intergenic	--	--	--	--
Bougainvillea-glabra-White-Stripe_347	T	NO-7_328	C	T<->C	--	--	--	--	--	intergenic	--	--	--	--
Bougainvillea-glabra-White-Stripe_34802	G	NO-7_34605	C	G<->C	564,2	188	ACG<->ACC	T<->T	syn	psbC	34239	35660	+	--
Bougainvillea-glabra-White-Stripe_35285	T	NO-7_35088	G	T<->G	1047,2	349	GTT<->GTG	V<->V	syn	psbC	34239	35660	+	--
Bougainvillea-glabra-White-Stripe_35633	G	NO-7_35436	T	G<->T	1395,2	465	CCG<->CCT	P<->P	syn	psbC	34239	35660	+	--
Bougainvillea-glabra-White-Stripe_35770	T	NO-7_35573	G	T<->G	--	--	--	--	--	intergenic	--	--	--	--
Bougainvillea-glabra-White-Stripe_35786	G	NO-7_35589	T	G<->T	--	--	--	--	--	intergenic	--	--	--	--
Bougainvillea-glabra-White-Stripe_358	T	NO-7_337	A	T<->A	--	--	--	--	--	intergenic	--	--	--	--
Bougainvillea-glabra-White-Stripe_361	A	NO-7_340	C	A<->C	--	--	--	--	--	intergenic	--	--	--	--
Bougainvillea-glabra-White-Stripe_362	T	NO-7_341	A	T<->A	--	--	--	--	--	intergenic	--	--	--	--
Bougainvillea-glabra-White-Stripe_364	T	NO-7_343	A	T<->A	--	--	--	--	--	intergenic	--	--	--	--
Bougainvillea-glabra-White-Stripe_36563	T	NO-7_36367	G	T<->G	--	--	--	--	--	intergenic	--	--	--	--
Bougainvillea-glabra-White-Stripe_366	C	NO-7_345	A	C<->A	--	--	--	--	--	intergenic	--	--	--	--
Bougainvillea-glabra-White-Stripe_367	T	NO-7_346	G	T<->G	--	--	--	--	--	intergenic	--	--	--	--
Bougainvillea-glabra-White-Stripe_368	T	NO-7_347	A	T<->A	--	--	--	--	--	intergenic	--	--	--	--
Bougainvillea-glabra-White-Stripe_36841	A	NO-7_36611	G	A<->G	--	--	--	--	--	intergenic	--	--	--	--
Bougainvillea-glabra-White-Stripe_36842	A	NO-7_36612	G	A<->G	--	--	--	--	--	intergenic	--	--	--	--
Bougainvillea-glabra-White-Stripe_369	T	NO-7_348	A	T<->A	--	--	--	--	--	intergenic	--	--	--	--
Bougainvillea-glabra-White-Stripe_3705	G	NO-7_3735	T	G<->T	34,0	12	CGA<->AGA	R<->R	syn	matK	2227	3738	-	--
Bougainvillea-glabra-White-Stripe_374	T	NO-7_353	A	T<->A	--	--	--	--	--	intergenic	--	--	--	--
Bougainvillea-glabra-White-Stripe_37764	C	NO-7_37534	T	C<->T	--	--	--	--	--	intergenic	--	--	--	--
Bougainvillea-glabra-White-Stripe_38056	T	NO-7_37826	C	T<->C	1959,2	653	GGA<->GGG	G<->G	syn	psaB	37810	40014	-	--
Bougainvillea-glabra-White-Stripe_381	C	NO-7_358	T	C<->T	--	--	--	--	--	intergenic	--	--	--	--
Bougainvillea-glabra-White-Stripe_383	T	NO-7_360	A	T<->A	--	--	--	--	--	intergenic	--	--	--	--
Bougainvillea-glabra-White-Stripe_38491	T	NO-7_38261	C	T<->C	1524,2	508	CTA<->CTG	L<->L	syn	psaB	37810	40014	-	--
Bougainvillea-glabra-White-Stripe_38604	C	NO-7_38374	A	C<->A	1411,0	471	GCA<->TCA	A<->S	nonsyn	psaB	37810	40014	-	--
Bougainvillea-glabra-White-Stripe_387	T	NO-7_364	A	T<->A	--	--	--	--	--	intergenic	--	--	--	--
Bougainvillea-glabra-White-Stripe_392	A	NO-7_369	T	A<->T	--	--	--	--	--	intergenic	--	--	--	--
Bougainvillea-glabra-White-Stripe_39241	G	NO-7_39011	A	G<->A	774,2	258	CTC<->CTT	L<->L	syn	psaB	37810	40014	-	--
Bougainvillea-glabra-White-Stripe_395	A	NO-7_373	T	A<->T	--	--	--	--	--	intergenic	--	--	--	--
Bougainvillea-glabra-White-Stripe_39604	G	NO-7_39374	A	G<->A	411,2	137	ACC<->ACT	T<->T	syn	psaB	37810	40014	-	--
Bougainvillea-glabra-White-Stripe_4033	A	NO-7_4062	G	A<->G	--	--	--	--	--	intergenic	--	--	--	--
Bougainvillea-glabra-White-Stripe_4047	G	NO-7_4076	T	G<->T	--	--	--	--	--	intergenic	--	--	--	--
Bougainvillea-glabra-White-Stripe_41261	T	NO-7_41031	C	T<->C	1032,2	344	ACA<->ACG	T<->T	syn	psaA	40040	42292	-	--
Bougainvillea-glabra-White-Stripe_416	T	NO-7_394	A	T<->A	--	--	--	--	--	intergenic	--	--	--	--
Bougainvillea-glabra-White-Stripe_41873	C	NO-7_41643	A	C<->A	420,2	140	GGG<->GGT	G<->G	syn	psaA	40040	42292	-	--
Bougainvillea-glabra-White-Stripe_42538	T	NO-7_42305	C	T<->C	--	--	--	--	--	intergenic	--	--	--	--
Bougainvillea-glabra-White-Stripe_42677	C	NO-7_42481	G	C<->G	--	--	--	--	--	intergenic	--	--	--	--
Bougainvillea-glabra-White-Stripe_42706	C	NO-7_42510	A	C<->A	--	--	--	--	--	intergenic	--	--	--	--
Bougainvillea-glabra-White-Stripe_42838	T	NO-7_42600	G	T<->G	--	--	--	--	--	intergenic	--	--	--	--
Bougainvillea-glabra-White-Stripe_42885	T	NO-7_42619	G	T<->G	--	--	--	--	--	intergenic	--	--	--	--
Bougainvillea-glabra-White-Stripe_43056	T	NO-7_42778	G	T<->G	--	--	--	--	--	intergenic	--	--	--	--
Bougainvillea-glabra-White-Stripe_43071	G	NO-7_42793	A	G<->A	--	--	--	--	--	intergenic	--	--	--	--
Bougainvillea-glabra-White-Stripe_43118	C	NO-7_42840	A	C<->A	--	--	--	--	--	intergenic	--	--	--	--
Bougainvillea-glabra-White-Stripe_43421	T	NO-7_43153	G	T<->G	--	--	--	--	--	intergenic	--	--	--	--
Bougainvillea-glabra-White-Stripe_43593	G	NO-7_43319	T	G<->T	--	--	--	--	--	intergenic	--	--	--	--
Bougainvillea-glabra-White-Stripe_43625	G	NO-7_43351	T	G<->T	--	--	--	--	--	intergenic	--	--	--	--
Bougainvillea-glabra-White-Stripe_4372	T	NO-7_4418	C	T<->C	--	--	--	--	--	intergenic	--	--	--	--
Bougainvillea-glabra-White-Stripe_44192	G	NO-7_43919	A	G<->A	117,2	39	ATC<->ATT	I<->I	syn	ycf3	44083	44308	-	--
Bougainvillea-glabra-White-Stripe_44441	T	NO-7_44168	G	T<->G	--	--	--	--	--	intergenic	--	--	--	--
Bougainvillea-glabra-White-Stripe_44546	A	NO-7_44273	C	A<->C	--	--	--	--	--	intergenic	--	--	--	--
Bougainvillea-glabra-White-Stripe_44575	A	NO-7_44302	C	A<->C	--	--	--	--	--	intergenic	--	--	--	--
Bougainvillea-glabra-White-Stripe_44670	C	NO-7_44397	T	C<->T	--	--	--	--	--	intergenic	--	--	--	--
Bougainvillea-glabra-White-Stripe_4479	A	NO-7_4525	C	A<->C	--	--	--	--	--	intergenic	--	--	--	--
Bougainvillea-glabra-White-Stripe_45070	C	NO-7_44777	A	C<->A	--	--	--	--	--	intergenic	--	--	--	--
Bougainvillea-glabra-White-Stripe_45278	A	NO-7_44985	G	A<->G	--	--	--	--	--	intergenic	--	--	--	--
Bougainvillea-glabra-White-Stripe_4533	G	NO-7_4579	T	G<->T	--	--	--	--	--	intergenic	--	--	--	--
Bougainvillea-glabra-White-Stripe_45338	G	NO-7_45045	T	G<->T	--	--	--	--	--	intergenic	--	--	--	--
Bougainvillea-glabra-White-Stripe_45374	G	NO-7_45080	T	G<->T	--	--	--	--	--	intergenic	--	--	--	--
Bougainvillea-glabra-White-Stripe_45413	A	NO-7_45141	C	A<->C	--	--	--	--	--	intergenic	--	--	--	--
Bougainvillea-glabra-White-Stripe_45436	A	NO-7_45164	C	A<->C	--	--	--	--	--	intergenic	--	--	--	--
Bougainvillea-glabra-White-Stripe_45466	G	NO-7_45194	T	G<->T	--	--	--	--	--	intergenic	--	--	--	--
Bougainvillea-glabra-White-Stripe_45494	T	NO-7_45222	G	T<->G	--	--	--	--	--	intergenic	--	--	--	--
Bougainvillea-glabra-White-Stripe_4550	G	NO-7_4596	C	G<->C	--	--	--	--	--	intergenic	--	--	--	--
Bougainvillea-glabra-White-Stripe_46284	C	NO-7_45999	A	C<->A	--	--	--	--	--	intergenic	--	--	--	--
Bougainvillea-glabra-White-Stripe_46326	T	NO-7_46041	C	T<->C	--	--	--	--	--	intergenic	--	--	--	--
Bougainvillea-glabra-White-Stripe_46498	A	NO-7_46213	G	A<->G	567,2	189	AAT<->AAC	N<->N	syn	rps4	46459	47064	-	--
Bougainvillea-glabra-White-Stripe_46513	C	NO-7_46228	G	C<->G	552,2	184	GTG<->GTC	V<->V	syn	rps4	46459	47064	-	--
Bougainvillea-glabra-White-Stripe_46555	A	NO-7_46270	C	A<->C	510,2	170	CCT<->CCG	P<->P	syn	rps4	46459	47064	-	--
Bougainvillea-glabra-White-Stripe_46759	T	NO-7_46474	C	T<->C	306,2	102	CCA<->CCG	P<->P	syn	rps4	46459	47064	-	--
Bougainvillea-glabra-White-Stripe_472	G	NO-7_457	C	G<->C	--	--	--	--	--	intergenic	--	--	--	--
Bougainvillea-glabra-White-Stripe_47268	A	NO-7_46932	T	A<->T	--	--	--	--	--	intergenic	--	--	--	--
Bougainvillea-glabra-White-Stripe_47275	T	NO-7_46939	G	T<->G	--	--	--	--	--	intergenic	--	--	--	--
Bougainvillea-glabra-White-Stripe_47292	G	NO-7_46955	T	G<->T	--	--	--	--	--	intergenic	--	--	--	--
Bougainvillea-glabra-White-Stripe_4737	T	NO-7_4781	A	T<->A	--	--	--	--	--	intergenic	--	--	--	--
Bougainvillea-glabra-White-Stripe_47640	A	NO-7_47273	T	A<->T	--	--	--	--	--	intergenic	--	--	--	--
Bougainvillea-glabra-White-Stripe_47653	T	NO-7_47284	G	T<->G	--	--	--	--	--	intergenic	--	--	--	--
Bougainvillea-glabra-White-Stripe_47703	A	NO-7_47334	T	A<->T	--	--	--	--	--	intergenic	--	--	--	--
Bougainvillea-glabra-White-Stripe_47724	A	NO-7_47355	C	A<->C	--	--	--	--	--	intergenic	--	--	--	--
Bougainvillea-glabra-White-Stripe_47780	G	NO-7_47411	T	G<->T	--	--	--	--	--	intergenic	--	--	--	--
Bougainvillea-glabra-White-Stripe_47883	T	NO-7_47507	G	T<->G	--	--	--	--	--	intergenic	--	--	--	--
Bougainvillea-glabra-White-Stripe_4791	A	NO-7_4839	C	A<->C	--	--	--	--	--	intergenic	--	--	--	--
Bougainvillea-glabra-White-Stripe_48014	C	NO-7_47638	T	C<->T	--	--	--	--	--	intergenic	--	--	--	--
Bougainvillea-glabra-White-Stripe_4808	G	NO-7_4856	T	G<->T	--	--	--	--	--	intergenic	--	--	--	--
Bougainvillea-glabra-White-Stripe_48152	C	NO-7_47775	A	C<->A	--	--	--	--	--	intergenic	--	--	--	--
Bougainvillea-glabra-White-Stripe_48244	A	NO-7_47867	G	A<->G	--	--	--	--	--	intergenic	--	--	--	--
Bougainvillea-glabra-White-Stripe_4897	T	NO-7_4938	G	T<->G	--	--	--	--	--	intergenic	--	--	--	--
Bougainvillea-glabra-White-Stripe_49050	A	NO-7_48648	G	A<->G	--	--	--	--	--	intergenic	--	--	--	--
Bougainvillea-glabra-White-Stripe_49219	C	NO-7_48810	T	C<->T	--	--	--	--	--	intergenic	--	--	--	--
Bougainvillea-glabra-White-Stripe_4930	A	NO-7_4963	C	A<->C	--	--	--	--	--	intergenic	--	--	--	--
Bougainvillea-glabra-White-Stripe_49479	T	NO-7_49070	C	T<->C	--	--	--	--	--	intergenic	--	--	--	--
Bougainvillea-glabra-White-Stripe_49517	A	NO-7_49108	C	A<->C	--	--	--	--	--	intergenic	--	--	--	--
Bougainvillea-glabra-White-Stripe_49527	G	NO-7_49118	T	G<->T	--	--	--	--	--	intergenic	--	--	--	--
Bougainvillea-glabra-White-Stripe_49533	G	NO-7_49124	T	G<->T	--	--	--	--	--	intergenic	--	--	--	--
Bougainvillea-glabra-White-Stripe_49539	A	NO-7_49136	T	A<->T	--	--	--	--	--	intergenic	--	--	--	--
Bougainvillea-glabra-White-Stripe_49541	A	NO-7_49138	T	A<->T	--	--	--	--	--	intergenic	--	--	--	--
Bougainvillea-glabra-White-Stripe_49574	G	NO-7_49171	A	G<->A	--	--	--	--	--	intergenic	--	--	--	--
Bougainvillea-glabra-White-Stripe_49593	G	NO-7_49190	T	G<->T	--	--	--	--	--	intergenic	--	--	--	--
Bougainvillea-glabra-White-Stripe_4981	T	NO-7_5006	G	T<->G	--	--	--	--	--	intergenic	--	--	--	--
Bougainvillea-glabra-White-Stripe_49814	A	NO-7_49411	G	A<->G	--	--	--	--	--	intergenic	--	--	--	--
Bougainvillea-glabra-White-Stripe_49996	A	NO-7_49593	G	A<->G	--	--	--	--	--	intergenic	--	--	--	--
Bougainvillea-glabra-White-Stripe_5001	G	NO-7_5026	T	G<->T	--	--	--	--	--	intergenic	--	--	--	--
Bougainvillea-glabra-White-Stripe_50524	G	NO-7_50121	T	G<->T	--	--	--	--	--	intergenic	--	--	--	--
Bougainvillea-glabra-White-Stripe_5055	T	NO-7_5089	G	T<->G	--	--	--	--	--	intergenic	--	--	--	--
Bougainvillea-glabra-White-Stripe_50573	G	NO-7_50170	C	G<->C	--	--	--	--	--	intergenic	--	--	--	--
Bougainvillea-glabra-White-Stripe_51108	G	NO-7_50690	T	G<->T	393,2	131	CTC<->CTA	L<->L	syn	ndhK	50646	51500	-	--
Bougainvillea-glabra-White-Stripe_51291	A	NO-7_50873	G	A<->G	210,2	70	AGT<->AGC	S<->S	syn	ndhK	50646	51500	-	--
Bougainvillea-glabra-White-Stripe_51406	T	NO-7_50988	G	T<->G	337,0	113	AGA<->CGA	R<->R	syn	ndhC	51380	51742	-	--
Bougainvillea-glabra-White-Stripe_51406	T	NO-7_50988	G	T<->G	95,1	32	GAG<->GCG	E<->A	nonsyn	ndhK	50646	51500	-	--
Bougainvillea-glabra-White-Stripe_51695	T	NO-7_51277	G	T<->G	48,2	16	ATA<->ATC	I<->I	syn	ndhC	51380	51742	-	--
Bougainvillea-glabra-White-Stripe_51960	A	NO-7_51542	C	A<->C	--	--	--	--	--	intergenic	--	--	--	--
Bougainvillea-glabra-White-Stripe_51991	A	NO-7_51573	C	A<->C	--	--	--	--	--	intergenic	--	--	--	--
Bougainvillea-glabra-White-Stripe_51992	T	NO-7_51574	A	T<->A	--	--	--	--	--	intergenic	--	--	--	--
Bougainvillea-glabra-White-Stripe_520	C	NO-7_551	A	C<->A	--	--	--	--	--	intergenic	--	--	--	--
Bougainvillea-glabra-White-Stripe_52011	A	NO-7_51593	C	A<->C	--	--	--	--	--	intergenic	--	--	--	--
Bougainvillea-glabra-White-Stripe_52082	A	NO-7_51664	C	A<->C	--	--	--	--	--	intergenic	--	--	--	--
Bougainvillea-glabra-White-Stripe_52124	A	NO-7_51706	T	A<->T	--	--	--	--	--	intergenic	--	--	--	--
Bougainvillea-glabra-White-Stripe_52137	T	NO-7_51715	A	T<->A	--	--	--	--	--	intergenic	--	--	--	--
Bougainvillea-glabra-White-Stripe_52138	T	NO-7_51716	A	T<->A	--	--	--	--	--	intergenic	--	--	--	--
Bougainvillea-glabra-White-Stripe_52144	A	NO-7_51722	G	A<->G	--	--	--	--	--	intergenic	--	--	--	--
Bougainvillea-glabra-White-Stripe_52146	T	NO-7_51724	A	T<->A	--	--	--	--	--	intergenic	--	--	--	--
Bougainvillea-glabra-White-Stripe_52329	C	NO-7_51916	A	C<->A	--	--	--	--	--	intergenic	--	--	--	--
Bougainvillea-glabra-White-Stripe_52415	T	NO-7_52002	C	T<->C	--	--	--	--	--	intergenic	--	--	--	--
Bougainvillea-glabra-White-Stripe_52473	G	NO-7_52060	T	G<->T	--	--	--	--	--	intergenic	--	--	--	--
Bougainvillea-glabra-White-Stripe_52481	T	NO-7_52068	C	T<->C	--	--	--	--	--	intergenic	--	--	--	--
Bougainvillea-glabra-White-Stripe_52527	T	NO-7_52114	G	T<->G	--	--	--	--	--	intergenic	--	--	--	--
Bougainvillea-glabra-White-Stripe_52553	T	NO-7_52140	C	T<->C	--	--	--	--	--	intergenic	--	--	--	--
Bougainvillea-glabra-White-Stripe_52819	G	NO-7_52393	T	G<->T	--	--	--	--	--	intergenic	--	--	--	--
Bougainvillea-glabra-White-Stripe_52981	T	NO-7_52555	G	T<->G	--	--	--	--	--	intergenic	--	--	--	--
Bougainvillea-glabra-White-Stripe_53266	A	NO-7_52840	C	A<->C	--	--	--	--	--	intergenic	--	--	--	--
Bougainvillea-glabra-White-Stripe_53284	C	NO-7_52858	A	C<->A	--	--	--	--	--	intergenic	--	--	--	--
Bougainvillea-glabra-White-Stripe_53297	C	NO-7_52871	T	C<->T	--	--	--	--	--	intergenic	--	--	--	--
Bougainvillea-glabra-White-Stripe_53377	C	NO-7_52951	T	C<->T	--	--	--	--	--	intergenic	--	--	--	--
Bougainvillea-glabra-White-Stripe_53505	T	NO-7_53079	G	T<->G	--	--	--	--	--	intergenic	--	--	--	--
Bougainvillea-glabra-White-Stripe_53638	C	NO-7_53212	T	C<->T	--	--	--	--	--	intergenic	--	--	--	--
Bougainvillea-glabra-White-Stripe_53669	T	NO-7_53243	G	T<->G	--	--	--	--	--	intergenic	--	--	--	--
Bougainvillea-glabra-White-Stripe_53683	A	NO-7_53256	C	A<->C	--	--	--	--	--	intergenic	--	--	--	--
Bougainvillea-glabra-White-Stripe_53687	T	NO-7_53260	A	T<->A	--	--	--	--	--	intergenic	--	--	--	--
Bougainvillea-glabra-White-Stripe_53691	T	NO-7_53263	A	T<->A	--	--	--	--	--	intergenic	--	--	--	--
Bougainvillea-glabra-White-Stripe_53697	A	NO-7_53270	T	A<->T	--	--	--	--	--	intergenic	--	--	--	--
Bougainvillea-glabra-White-Stripe_53745	G	NO-7_53318	C	G<->C	--	--	--	--	--	intergenic	--	--	--	--
Bougainvillea-glabra-White-Stripe_53877	G	NO-7_53450	T	G<->T	378,2	126	GTC<->GTA	V<->V	syn	atpE	53853	54254	-	--
Bougainvillea-glabra-White-Stripe_54168	G	NO-7_53741	A	G<->A	87,2	29	GGC<->GGT	G<->G	syn	atpE	53853	54254	-	--
Bougainvillea-glabra-White-Stripe_54347	A	NO-7_53920	G	A<->G	1401,2	467	GAT<->GAC	D<->D	syn	atpB	54251	55747	-	--
Bougainvillea-glabra-White-Stripe_5455	T	NO-7_5489	G	T<->G	--	--	--	--	--	intergenic	--	--	--	--
Bougainvillea-glabra-White-Stripe_55043	G	NO-7_54616	C	G<->C	705,2	235	GTC<->GTG	V<->V	syn	atpB	54251	55747	-	--
Bougainvillea-glabra-White-Stripe_5531	G	NO-7_5565	T	G<->T	--	--	--	--	--	intergenic	--	--	--	--
Bougainvillea-glabra-White-Stripe_55340	C	NO-7_54913	T	C<->T	408,2	136	GCG<->GCA	A<->A	syn	atpB	54251	55747	-	--
Bougainvillea-glabra-White-Stripe_55495	G	NO-7_55068	A	G<->A	253,0	85	CTA<->TTA	L<->L	syn	atpB	54251	55747	-	--
Bougainvillea-glabra-White-Stripe_56061	A	NO-7_55634	C	A<->C	--	--	--	--	--	intergenic	--	--	--	--
Bougainvillea-glabra-White-Stripe_56071	T	NO-7_55644	G	T<->G	--	--	--	--	--	intergenic	--	--	--	--
Bougainvillea-glabra-White-Stripe_56162	C	NO-7_55735	A	C<->A	--	--	--	--	--	intergenic	--	--	--	--
Bougainvillea-glabra-White-Stripe_5624	C	NO-7_5658	A	C<->A	--	--	--	--	--	intergenic	--	--	--	--
Bougainvillea-glabra-White-Stripe_56503	T	NO-7_56076	G	T<->G	36,2	12	ATT<->ATG	I<->M	nonsyn	rbcL	56468	57979	+	--
Bougainvillea-glabra-White-Stripe_56505	C	NO-7_56078	A	C<->A	38,1	13	TCA<->TAA	S<->X	nonsense	rbcL	56468	57979	+	--
Bougainvillea-glabra-White-Stripe_56612	A	NO-7_56185	G	A<->G	145,0	49	AAC<->GAC	N<->D	nonsyn	rbcL	56468	57979	+	--
Bougainvillea-glabra-White-Stripe_56614	C	NO-7_56187	A	C<->A	147,2	49	AAC<->AAA	N<->K	nonsyn	rbcL	56468	57979	+	--
Bougainvillea-glabra-White-Stripe_5675	C	NO-7_5709	G	C<->G	--	--	--	--	--	intergenic	--	--	--	--
Bougainvillea-glabra-White-Stripe_57076	G	NO-7_56649	T	G<->T	609,2	203	GCG<->GCT	A<->A	syn	rbcL	56468	57979	+	--
Bougainvillea-glabra-White-Stripe_57606	A	NO-7_57179	G	A<->G	1139,1	380	AAT<->AGT	N<->S	nonsyn	rbcL	56468	57979	+	--
Bougainvillea-glabra-White-Stripe_57959	A	NO-7_57532	C	A<->C	1492,0	498	AAA<->CAA	K<->Q	nonsyn	rbcL	56468	57979	+	--
Bougainvillea-glabra-White-Stripe_57960	A	NO-7_57533	C	A<->C	1493,1	498	AAA<->ACA	K<->T	nonsyn	rbcL	56468	57979	+	--
Bougainvillea-glabra-White-Stripe_57962	G	NO-7_57535	A	G<->A	1495,0	499	GAG<->AAG	E<->K	nonsyn	rbcL	56468	57979	+	--
Bougainvillea-glabra-White-Stripe_57963	A	NO-7_57536	C	A<->C	1496,1	499	GAG<->GCG	E<->A	nonsyn	rbcL	56468	57979	+	--
Bougainvillea-glabra-White-Stripe_57971	G	NO-7_57544	T	G<->T	1504,0	502	GAA<->TAA	E<->X	nonsense	rbcL	56468	57979	+	--
Bougainvillea-glabra-White-Stripe_58021	G	NO-7_57594	A	G<->A	--	--	--	--	--	intergenic	--	--	--	--
Bougainvillea-glabra-White-Stripe_58148	C	NO-7_57721	A	C<->A	--	--	--	--	--	intergenic	--	--	--	--
Bougainvillea-glabra-White-Stripe_58351	C	NO-7_57926	T	C<->T	--	--	--	--	--	intergenic	--	--	--	--
Bougainvillea-glabra-White-Stripe_5837	C	NO-7_5853	G	C<->G	--	--	--	--	--	intergenic	--	--	--	--
Bougainvillea-glabra-White-Stripe_58949	G	NO-7_58517	C	G<->C	257,1	86	AGT<->ACT	S<->T	nonsyn	accD	58693	60174	+	--
Bougainvillea-glabra-White-Stripe_58958	G	NO-7_58526	A	G<->A	266,1	89	GGC<->GAC	G<->D	nonsyn	accD	58693	60174	+	--
Bougainvillea-glabra-White-Stripe_59200	A	NO-7_58768	G	A<->G	508,0	170	AGT<->GGT	S<->G	nonsyn	accD	58693	60174	+	--
Bougainvillea-glabra-White-Stripe_59538	C	NO-7_59106	G	C<->G	846,2	282	ATC<->ATG	I<->M	nonsyn	accD	58693	60174	+	--
Bougainvillea-glabra-White-Stripe_59606	C	NO-7_59174	T	C<->T	914,1	305	ACC<->ATC	T<->I	nonsyn	accD	58693	60174	+	--
Bougainvillea-glabra-White-Stripe_60129	G	NO-7_59697	T	G<->T	1437,2	479	CAG<->CAT	Q<->H	nonsyn	accD	58693	60174	+	--
Bougainvillea-glabra-White-Stripe_60173	A	NO-7_59741	C	A<->C	1481,1	494	TAA<->TCA	X<->S	stop_mutation	accD	58693	60174	+	--
Bougainvillea-glabra-White-Stripe_60203	A	NO-7_59771	C	A<->C	--	--	--	--	--	intergenic	--	--	--	--
Bougainvillea-glabra-White-Stripe_60233	T	NO-7_59793	G	T<->G	--	--	--	--	--	intergenic	--	--	--	--
Bougainvillea-glabra-White-Stripe_60395	T	NO-7_59955	C	T<->C	--	--	--	--	--	intergenic	--	--	--	--
Bougainvillea-glabra-White-Stripe_60504	G	NO-7_60072	T	G<->T	--	--	--	--	--	intergenic	--	--	--	--
Bougainvillea-glabra-White-Stripe_60646	G	NO-7_60208	A	G<->A	--	--	--	--	--	intergenic	--	--	--	--
Bougainvillea-glabra-White-Stripe_60697	G	NO-7_60259	A	G<->A	--	--	--	--	--	intergenic	--	--	--	--
Bougainvillea-glabra-White-Stripe_60721	C	NO-7_60288	A	C<->A	--	--	--	--	--	intergenic	--	--	--	--
Bougainvillea-glabra-White-Stripe_60775	A	NO-7_60350	G	A<->G	--	--	--	--	--	intergenic	--	--	--	--
Bougainvillea-glabra-White-Stripe_60799	C	NO-7_60374	G	C<->G	12,2	4	ATC<->ATG	I<->M	nonsyn	psaI	60788	60898	+	--
Bougainvillea-glabra-White-Stripe_60829	C	NO-7_60404	A	C<->A	42,2	14	GTC<->GTA	V<->V	syn	psaI	60788	60898	+	--
Bougainvillea-glabra-White-Stripe_60836	C	NO-7_60411	G	C<->G	49,0	17	CTA<->GTA	L<->V	nonsyn	psaI	60788	60898	+	--
Bougainvillea-glabra-White-Stripe_60875	A	NO-7_60450	G	A<->G	88,0	30	ATT<->GTT	I<->V	nonsyn	psaI	60788	60898	+	--
Bougainvillea-glabra-White-Stripe_61191	C	NO-7_60760	A	C<->A	--	--	--	--	--	intergenic	--	--	--	--
Bougainvillea-glabra-White-Stripe_61684	G	NO-7_61253	T	G<->T	483,2	161	TTG<->TTT	L<->F	nonsyn	ycf4	61202	61756	+	--
Bougainvillea-glabra-White-Stripe_61872	C	NO-7_61441	G	C<->G	--	--	--	--	--	intergenic	--	--	--	--
Bougainvillea-glabra-White-Stripe_61937	A	NO-7_61506	G	A<->G	--	--	--	--	--	intergenic	--	--	--	--
Bougainvillea-glabra-White-Stripe_61994	C	NO-7_61563	G	C<->G	--	--	--	--	--	intergenic	--	--	--	--
Bougainvillea-glabra-White-Stripe_62155	C	NO-7_61718	A	C<->A	--	--	--	--	--	intergenic	--	--	--	--
Bougainvillea-glabra-White-Stripe_62235	G	NO-7_61791	T	G<->T	--	--	--	--	--	intergenic	--	--	--	--
Bougainvillea-glabra-White-Stripe_62253	A	NO-7_61809	C	A<->C	--	--	--	--	--	intergenic	--	--	--	--
Bougainvillea-glabra-White-Stripe_62345	T	NO-7_61901	C	T<->C	--	--	--	--	--	intergenic	--	--	--	--
Bougainvillea-glabra-White-Stripe_62501	T	NO-7_62039	C	T<->C	--	--	--	--	--	intergenic	--	--	--	--
Bougainvillea-glabra-White-Stripe_62573	C	NO-7_62117	G	C<->G	--	--	--	--	--	intergenic	--	--	--	--
Bougainvillea-glabra-White-Stripe_62652	T	NO-7_62196	A	T<->A	--	--	--	--	--	intergenic	--	--	--	--
Bougainvillea-glabra-White-Stripe_62653	A	NO-7_62197	C	A<->C	--	--	--	--	--	intergenic	--	--	--	--
Bougainvillea-glabra-White-Stripe_63389	C	NO-7_62939	A	C<->A	--	--	--	--	--	intergenic	--	--	--	--
Bougainvillea-glabra-White-Stripe_63403	G	NO-7_62953	T	G<->T	--	--	--	--	--	intergenic	--	--	--	--
Bougainvillea-glabra-White-Stripe_63486	G	NO-7_63036	A	G<->A	--	--	--	--	--	intergenic	--	--	--	--
Bougainvillea-glabra-White-Stripe_63532	C	NO-7_63082	A	C<->A	--	--	--	--	--	intergenic	--	--	--	--
Bougainvillea-glabra-White-Stripe_63643	G	NO-7_63193	A	G<->A	11,1	4	AGA<->AAA	R<->K	nonsyn	petA	63633	64595	+	--
Bougainvillea-glabra-White-Stripe_63695	T	NO-7_63245	G	T<->G	63,2	21	TCT<->TCG	S<->S	syn	petA	63633	64595	+	--
Bougainvillea-glabra-White-Stripe_6372	A	NO-7_6388	C	A<->C	--	--	--	--	--	intergenic	--	--	--	--
Bougainvillea-glabra-White-Stripe_63761	A	NO-7_63311	T	A<->T	129,2	43	GGA<->GGT	G<->G	syn	petA	63633	64595	+	--
Bougainvillea-glabra-White-Stripe_63809	C	NO-7_63359	T	C<->T	177,2	59	TGC<->TGT	C<->C	syn	petA	63633	64595	+	--
Bougainvillea-glabra-White-Stripe_63899	T	NO-7_63449	G	T<->G	267,2	89	GAT<->GAG	D<->E	nonsyn	petA	63633	64595	+	--
Bougainvillea-glabra-White-Stripe_63995	C	NO-7_63545	T	C<->T	363,2	121	ACC<->ACT	T<->T	syn	petA	63633	64595	+	--
Bougainvillea-glabra-White-Stripe_6400	A	NO-7_6419	G	A<->G	--	--	--	--	--	intergenic	--	--	--	--
Bougainvillea-glabra-White-Stripe_64161	T	NO-7_63711	C	T<->C	529,0	177	TAC<->CAC	Y<->H	nonsyn	petA	63633	64595	+	--
Bougainvillea-glabra-White-Stripe_64228	A	NO-7_63778	G	A<->G	596,1	199	AAC<->AGC	N<->S	nonsyn	petA	63633	64595	+	--
Bougainvillea-glabra-White-Stripe_6429	T	NO-7_6448	A	T<->A	--	--	--	--	--	intergenic	--	--	--	--
Bougainvillea-glabra-White-Stripe_6430	T	NO-7_6449	A	T<->A	--	--	--	--	--	intergenic	--	--	--	--
Bougainvillea-glabra-White-Stripe_6432	T	NO-7_6451	A	T<->A	--	--	--	--	--	intergenic	--	--	--	--
Bougainvillea-glabra-White-Stripe_64328	C	NO-7_63878	T	C<->T	696,2	232	GCC<->GCT	A<->A	syn	petA	63633	64595	+	--
Bougainvillea-glabra-White-Stripe_6434	T	NO-7_6453	G	T<->G	--	--	--	--	--	intergenic	--	--	--	--
Bougainvillea-glabra-White-Stripe_64350	A	NO-7_63900	G	A<->G	718,0	240	AAT<->GAT	N<->D	nonsyn	petA	63633	64595	+	--
Bougainvillea-glabra-White-Stripe_6459	A	NO-7_6489	T	A<->T	--	--	--	--	--	intergenic	--	--	--	--
Bougainvillea-glabra-White-Stripe_64659	T	NO-7_64199	C	T<->C	--	--	--	--	--	intergenic	--	--	--	--
Bougainvillea-glabra-White-Stripe_64790	T	NO-7_64327	G	T<->G	--	--	--	--	--	intergenic	--	--	--	--
Bougainvillea-glabra-White-Stripe_64896	C	NO-7_64428	A	C<->A	--	--	--	--	--	intergenic	--	--	--	--
Bougainvillea-glabra-White-Stripe_65046	T	NO-7_64578	C	T<->C	--	--	--	--	--	intergenic	--	--	--	--
Bougainvillea-glabra-White-Stripe_65094	G	NO-7_64632	C	G<->C	--	--	--	--	--	intergenic	--	--	--	--
Bougainvillea-glabra-White-Stripe_65095	A	NO-7_64633	T	A<->T	--	--	--	--	--	intergenic	--	--	--	--
Bougainvillea-glabra-White-Stripe_65159	A	NO-7_64693	T	A<->T	--	--	--	--	--	intergenic	--	--	--	--
Bougainvillea-glabra-White-Stripe_65170	A	NO-7_64706	T	A<->T	--	--	--	--	--	intergenic	--	--	--	--
Bougainvillea-glabra-White-Stripe_65171	T	NO-7_64707	A	T<->A	--	--	--	--	--	intergenic	--	--	--	--
Bougainvillea-glabra-White-Stripe_65172	T	NO-7_64708	A	T<->A	--	--	--	--	--	intergenic	--	--	--	--
Bougainvillea-glabra-White-Stripe_65177	T	NO-7_64713	A	T<->A	--	--	--	--	--	intergenic	--	--	--	--
Bougainvillea-glabra-White-Stripe_65181	T	NO-7_64717	G	T<->G	--	--	--	--	--	intergenic	--	--	--	--
Bougainvillea-glabra-White-Stripe_65192	A	NO-7_64726	T	A<->T	--	--	--	--	--	intergenic	--	--	--	--
Bougainvillea-glabra-White-Stripe_65194	G	NO-7_64728	A	G<->A	--	--	--	--	--	intergenic	--	--	--	--
Bougainvillea-glabra-White-Stripe_65199	A	NO-7_64733	T	A<->T	--	--	--	--	--	intergenic	--	--	--	--
Bougainvillea-glabra-White-Stripe_65201	G	NO-7_64735	A	G<->A	--	--	--	--	--	intergenic	--	--	--	--
Bougainvillea-glabra-White-Stripe_65436	A	NO-7_64966	G	A<->G	--	--	--	--	--	intergenic	--	--	--	--
Bougainvillea-glabra-White-Stripe_65605	A	NO-7_65129	C	A<->C	120,2	40	CTT<->CTG	L<->L	syn	psbJ	65602	65724	-	--
Bougainvillea-glabra-White-Stripe_65652	T	NO-7_65176	G	T<->G	73,0	25	ATA<->CTA	I<->L	nonsyn	psbJ	65602	65724	-	--
Bougainvillea-glabra-White-Stripe_65853	T	NO-7_65377	G	T<->G	--	--	--	--	--	intergenic	--	--	--	--
Bougainvillea-glabra-White-Stripe_6587	T	NO-7_6607	G	T<->G	--	--	--	--	--	intergenic	--	--	--	--
Bougainvillea-glabra-White-Stripe_6589	T	NO-7_6609	A	T<->A	--	--	--	--	--	intergenic	--	--	--	--
Bougainvillea-glabra-White-Stripe_6643	G	NO-7_6663	T	G<->T	--	--	--	--	--	intergenic	--	--	--	--
Bougainvillea-glabra-White-Stripe_66473	T	NO-7_66004	G	T<->G	--	--	--	--	--	intergenic	--	--	--	--
Bougainvillea-glabra-White-Stripe_66603	A	NO-7_66134	C	A<->C	--	--	--	--	--	intergenic	--	--	--	--
Bougainvillea-glabra-White-Stripe_66608	G	NO-7_66139	T	G<->T	--	--	--	--	--	intergenic	--	--	--	--
Bougainvillea-glabra-White-Stripe_66610	A	NO-7_66141	C	A<->C	--	--	--	--	--	intergenic	--	--	--	--
Bougainvillea-glabra-White-Stripe_66655	G	NO-7_66186	T	G<->T	--	--	--	--	--	intergenic	--	--	--	--
Bougainvillea-glabra-White-Stripe_6694	A	NO-7_6738	G	A<->G	--	--	--	--	--	intergenic	--	--	--	--
Bougainvillea-glabra-White-Stripe_6696	C	NO-7_6740	A	C<->A	--	--	--	--	--	intergenic	--	--	--	--
Bougainvillea-glabra-White-Stripe_66969	T	NO-7_66645	G	T<->G	--	--	--	--	--	intergenic	--	--	--	--
Bougainvillea-glabra-White-Stripe_67032	C	NO-7_66708	A	C<->A	--	--	--	--	--	intergenic	--	--	--	--
Bougainvillea-glabra-White-Stripe_67038	T	NO-7_66714	G	T<->G	--	--	--	--	--	intergenic	--	--	--	--
Bougainvillea-glabra-White-Stripe_67039	A	NO-7_66715	T	A<->T	--	--	--	--	--	intergenic	--	--	--	--
Bougainvillea-glabra-White-Stripe_67050	C	NO-7_66726	A	C<->A	--	--	--	--	--	intergenic	--	--	--	--
Bougainvillea-glabra-White-Stripe_6712	C	NO-7_6756	T	C<->T	--	--	--	--	--	intergenic	--	--	--	--
Bougainvillea-glabra-White-Stripe_67215	A	NO-7_66891	C	A<->C	--	--	--	--	--	intergenic	--	--	--	--
Bougainvillea-glabra-White-Stripe_67337	C	NO-7_67013	A	C<->A	--	--	--	--	--	intergenic	--	--	--	--
Bougainvillea-glabra-White-Stripe_67369	G	NO-7_67045	T	G<->T	--	--	--	--	--	intergenic	--	--	--	--
Bougainvillea-glabra-White-Stripe_67541	G	NO-7_67217	A	G<->A	60,2	20	GGG<->GGA	G<->G	syn	petG	67482	67595	+	--
Bougainvillea-glabra-White-Stripe_67652	C	NO-7_67328	A	C<->A	--	--	--	--	--	intergenic	--	--	--	--
Bougainvillea-glabra-White-Stripe_67660	G	NO-7_67336	T	G<->T	--	--	--	--	--	intergenic	--	--	--	--
Bougainvillea-glabra-White-Stripe_67812	G	NO-7_67488	T	G<->T	--	--	--	--	--	intergenic	--	--	--	--
Bougainvillea-glabra-White-Stripe_68170	C	NO-7_67875	G	C<->G	--	--	--	--	--	intergenic	--	--	--	--
Bougainvillea-glabra-White-Stripe_6854	A	NO-7_6898	G	A<->G	--	--	--	--	--	intergenic	--	--	--	--
Bougainvillea-glabra-White-Stripe_68581	G	NO-7_68285	T	G<->T	--	--	--	--	--	intergenic	--	--	--	--
Bougainvillea-glabra-White-Stripe_68626	T	NO-7_68330	C	T<->C	--	--	--	--	--	intergenic	--	--	--	--
Bougainvillea-glabra-White-Stripe_68873	G	NO-7_68580	A	G<->A	--	--	--	--	--	intergenic	--	--	--	--
Bougainvillea-glabra-White-Stripe_69022	G	NO-7_68729	T	G<->T	--	--	--	--	--	intergenic	--	--	--	--
Bougainvillea-glabra-White-Stripe_69272	C	NO-7_68979	T	C<->T	--	--	--	--	--	intergenic	--	--	--	--
Bougainvillea-glabra-White-Stripe_6949	A	NO-7_6993	C	A<->C	--	--	--	--	--	intergenic	--	--	--	--
Bougainvillea-glabra-White-Stripe_69496	C	NO-7_69181	T	C<->T	22,0	8	CTT<->TTT	L<->F	nonsyn	rps18	69475	69786	+	--
Bougainvillea-glabra-White-Stripe_69507	C	NO-7_69192	T	C<->T	33,2	11	TCC<->TCT	S<->S	syn	rps18	69475	69786	+	--
Bougainvillea-glabra-White-Stripe_697	A	NO-7_728	G	A<->G	963,2	321	ATT<->ATC	I<->I	syn	psbA	598	1659	-	--
Bougainvillea-glabra-White-Stripe_69924	C	NO-7_69603	A	C<->A	--	--	--	--	--	intergenic	--	--	--	--
Bougainvillea-glabra-White-Stripe_69971	G	NO-7_69640	C	G<->C	--	--	--	--	--	intergenic	--	--	--	--
Bougainvillea-glabra-White-Stripe_69991	C	NO-7_69660	A	C<->A	--	--	--	--	--	intergenic	--	--	--	--
Bougainvillea-glabra-White-Stripe_70484	C	NO-7_70153	A	C<->A	--	--	--	--	--	intergenic	--	--	--	--
Bougainvillea-glabra-White-Stripe_70781	C	NO-7_70435	T	C<->T	--	--	--	--	--	intergenic	--	--	--	--
Bougainvillea-glabra-White-Stripe_71017	A	NO-7_70671	T	A<->T	--	--	--	--	--	intergenic	--	--	--	--
Bougainvillea-glabra-White-Stripe_71063	C	NO-7_70717	T	C<->T	--	--	--	--	--	intergenic	--	--	--	--
Bougainvillea-glabra-White-Stripe_71067	C	NO-7_70721	A	C<->A	--	--	--	--	--	intergenic	--	--	--	--
Bougainvillea-glabra-White-Stripe_71161	T	NO-7_70814	C	T<->C	--	--	--	--	--	intergenic	--	--	--	--
Bougainvillea-glabra-White-Stripe_71391	C	NO-7_71044	T	C<->T	--	--	--	--	--	intergenic	--	--	--	--
Bougainvillea-glabra-White-Stripe_7141	C	NO-7_7166	G	C<->G	--	--	--	--	--	intergenic	--	--	--	--
Bougainvillea-glabra-White-Stripe_7142	A	NO-7_7167	G	A<->G	--	--	--	--	--	intergenic	--	--	--	--
Bougainvillea-glabra-White-Stripe_71769	T	NO-7_71390	C	T<->C	--	--	--	--	--	intergenic	--	--	--	--
Bougainvillea-glabra-White-Stripe_71778	A	NO-7_71399	G	A<->G	--	--	--	--	--	intergenic	--	--	--	--
Bougainvillea-glabra-White-Stripe_7185	C	NO-7_7210	A	C<->A	--	--	--	--	--	intergenic	--	--	--	--
Bougainvillea-glabra-White-Stripe_71974	C	NO-7_71600	A	C<->A	--	--	--	--	--	intergenic	--	--	--	--
Bougainvillea-glabra-White-Stripe_72104	T	NO-7_71732	G	T<->G	--	--	--	--	--	intergenic	--	--	--	--
Bougainvillea-glabra-White-Stripe_72930	T	NO-7_72544	C	T<->C	--	--	--	--	--	intergenic	--	--	--	--
Bougainvillea-glabra-White-Stripe_73083	A	NO-7_72694	G	A<->G	--	--	--	--	--	intergenic	--	--	--	--
Bougainvillea-glabra-White-Stripe_73091	C	NO-7_72702	A	C<->A	--	--	--	--	--	intergenic	--	--	--	--
Bougainvillea-glabra-White-Stripe_73110	T	NO-7_72721	A	T<->A	--	--	--	--	--	intergenic	--	--	--	--
Bougainvillea-glabra-White-Stripe_73122	A	NO-7_72729	T	A<->T	--	--	--	--	--	intergenic	--	--	--	--
Bougainvillea-glabra-White-Stripe_73124	G	NO-7_72731	T	G<->T	--	--	--	--	--	intergenic	--	--	--	--
Bougainvillea-glabra-White-Stripe_73125	A	NO-7_72732	C	A<->C	--	--	--	--	--	intergenic	--	--	--	--
Bougainvillea-glabra-White-Stripe_73129	A	NO-7_72736	T	A<->T	--	--	--	--	--	intergenic	--	--	--	--
Bougainvillea-glabra-White-Stripe_73286	T	NO-7_72893	G	T<->G	--	--	--	--	--	intergenic	--	--	--	--
Bougainvillea-glabra-White-Stripe_73463	G	NO-7_73070	T	G<->T	--	--	--	--	--	intergenic	--	--	--	--
Bougainvillea-glabra-White-Stripe_73522	G	NO-7_73131	T	G<->T	--	--	--	--	--	intergenic	--	--	--	--
Bougainvillea-glabra-White-Stripe_73696	A	NO-7_73308	C	A<->C	--	--	--	--	--	intergenic	--	--	--	--
Bougainvillea-glabra-White-Stripe_74413	G	NO-7_74025	T	G<->T	456,2	152	GGG<->GGT	G<->G	syn	psbB	73958	75484	+	--
Bougainvillea-glabra-White-Stripe_7520	T	NO-7_7543	C	T<->C	39,2	13	GCT<->GCC	A<->A	syn	psbK	7482	7661	+	--
Bougainvillea-glabra-White-Stripe_75583	T	NO-7_75195	G	T<->G	--	--	--	--	--	intergenic	--	--	--	--
Bougainvillea-glabra-White-Stripe_75617	C	NO-7_75229	T	C<->T	--	--	--	--	--	intergenic	--	--	--	--
Bougainvillea-glabra-White-Stripe_75714	C	NO-7_75326	A	C<->A	49,0	17	CTT<->ATT	L<->I	nonsyn	psbT	75666	75773	+	--
Bougainvillea-glabra-White-Stripe_75942	G	NO-7_75554	A	G<->A	24,2	8	GCC<->GCT	A<->A	syn	psbN	75834	75965	-	--
Bougainvillea-glabra-White-Stripe_76390	T	NO-7_75996	C	T<->C	--	--	--	--	--	intergenic	--	--	--	--
Bougainvillea-glabra-White-Stripe_766	G	NO-7_797	A	G<->A	894,2	298	AAC<->AAT	N<->N	syn	psbA	598	1659	-	--
Bougainvillea-glabra-White-Stripe_7668	T	NO-7_7691	A	T<->A	--	--	--	--	--	intergenic	--	--	--	--
Bougainvillea-glabra-White-Stripe_76729	A	NO-7_76324	C	A<->C	--	--	--	--	--	intergenic	--	--	--	--
Bougainvillea-glabra-White-Stripe_76758	T	NO-7_76352	C	T<->C	--	--	--	--	--	intergenic	--	--	--	--
Bougainvillea-glabra-White-Stripe_76809	A	NO-7_76403	G	A<->G	--	--	--	--	--	intergenic	--	--	--	--
Bougainvillea-glabra-White-Stripe_7688	T	NO-7_7711	G	T<->G	--	--	--	--	--	intergenic	--	--	--	--
Bougainvillea-glabra-White-Stripe_76977	T	NO-7_76572	G	T<->G	--	--	--	--	--	intergenic	--	--	--	--
Bougainvillea-glabra-White-Stripe_77027	C	NO-7_76617	T	C<->T	--	--	--	--	--	intergenic	--	--	--	--
Bougainvillea-glabra-White-Stripe_77031	G	NO-7_76621	A	G<->A	--	--	--	--	--	intergenic	--	--	--	--
Bougainvillea-glabra-White-Stripe_77113	C	NO-7_76703	T	C<->T	--	--	--	--	--	intergenic	--	--	--	--
Bougainvillea-glabra-White-Stripe_7723	A	NO-7_7746	G	A<->G	--	--	--	--	--	intergenic	--	--	--	--
Bougainvillea-glabra-White-Stripe_77521	C	NO-7_77111	T	C<->T	--	--	--	--	--	intergenic	--	--	--	--
Bougainvillea-glabra-White-Stripe_77530	T	NO-7_77120	G	T<->G	--	--	--	--	--	intergenic	--	--	--	--
Bougainvillea-glabra-White-Stripe_77797	T	NO-7_77387	C	T<->C	--	--	--	--	--	intergenic	--	--	--	--
Bougainvillea-glabra-White-Stripe_77923	G	NO-7_77513	A	G<->A	--	--	--	--	--	intergenic	--	--	--	--
Bougainvillea-glabra-White-Stripe_77962	G	NO-7_77552	T	G<->T	--	--	--	--	--	intergenic	--	--	--	--
Bougainvillea-glabra-White-Stripe_78012	A	NO-7_77602	G	A<->G	--	--	--	--	--	intergenic	--	--	--	--
Bougainvillea-glabra-White-Stripe_78193	G	NO-7_77782	T	G<->T	--	--	--	--	--	intergenic	--	--	--	--
Bougainvillea-glabra-White-Stripe_78200	T	NO-7_77789	C	T<->C	--	--	--	--	--	intergenic	--	--	--	--
Bougainvillea-glabra-White-Stripe_78239	G	NO-7_77828	T	G<->T	--	--	--	--	--	intergenic	--	--	--	--
Bougainvillea-glabra-White-Stripe_78573	A	NO-7_78151	C	A<->C	--	--	--	--	--	intergenic	--	--	--	--
Bougainvillea-glabra-White-Stripe_78580	G	NO-7_78158	T	G<->T	--	--	--	--	--	intergenic	--	--	--	--
Bougainvillea-glabra-White-Stripe_7927	A	NO-7_7950	C	A<->C	--	--	--	--	--	intergenic	--	--	--	--
Bougainvillea-glabra-White-Stripe_79331	T	NO-7_78910	A	T<->A	--	--	--	--	--	intergenic	--	--	--	--
Bougainvillea-glabra-White-Stripe_79334	T	NO-7_78913	C	T<->C	--	--	--	--	--	intergenic	--	--	--	--
Bougainvillea-glabra-White-Stripe_79424	G	NO-7_79003	T	G<->T	--	--	--	--	--	intergenic	--	--	--	--
Bougainvillea-glabra-White-Stripe_79447	A	NO-7_79026	T	A<->T	--	--	--	--	--	intergenic	--	--	--	--
Bougainvillea-glabra-White-Stripe_79448	T	NO-7_79027	C	T<->C	--	--	--	--	--	intergenic	--	--	--	--
Bougainvillea-glabra-White-Stripe_79568	T	NO-7_79116	G	T<->G	965,1	322	GAC<->GCC	D<->A	nonsyn	rpoA	79504	80532	-	--
Bougainvillea-glabra-White-Stripe_79605	G	NO-7_79153	C	G<->C	928,0	310	CAG<->GAG	Q<->E	nonsyn	rpoA	79504	80532	-	--
Bougainvillea-glabra-White-Stripe_79626	C	NO-7_79174	G	C<->G	907,0	303	GAA<->CAA	E<->Q	nonsyn	rpoA	79504	80532	-	--
Bougainvillea-glabra-White-Stripe_79765	T	NO-7_79313	C	T<->C	768,2	256	CAA<->CAG	Q<->Q	syn	rpoA	79504	80532	-	--
Bougainvillea-glabra-White-Stripe_79767	G	NO-7_79315	T	G<->T	766,0	256	CAA<->AAA	Q<->K	nonsyn	rpoA	79504	80532	-	--
Bougainvillea-glabra-White-Stripe_79949	G	NO-7_79497	A	G<->A	584,1	195	ACC<->ATC	T<->I	nonsyn	rpoA	79504	80532	-	--
Bougainvillea-glabra-White-Stripe_8036	T	NO-7_8059	A	T<->A	--	--	--	--	--	intergenic	--	--	--	--
Bougainvillea-glabra-White-Stripe_8037	T	NO-7_8060	A	T<->A	--	--	--	--	--	intergenic	--	--	--	--
Bougainvillea-glabra-White-Stripe_8038	T	NO-7_8061	A	T<->A	--	--	--	--	--	intergenic	--	--	--	--
Bougainvillea-glabra-White-Stripe_8039	T	NO-7_8062	A	T<->A	--	--	--	--	--	intergenic	--	--	--	--
Bougainvillea-glabra-White-Stripe_8040	C	NO-7_8063	A	C<->A	--	--	--	--	--	intergenic	--	--	--	--
Bougainvillea-glabra-White-Stripe_80610	C	NO-7_80158	T	C<->T	411,2	137	CGG<->CGA	R<->R	syn	rps11	80604	81020	-	--
Bougainvillea-glabra-White-Stripe_80799	T	NO-7_80347	G	T<->G	222,2	74	ACA<->ACC	T<->T	syn	rps11	80604	81020	-	--
Bougainvillea-glabra-White-Stripe_80817	T	NO-7_80365	C	T<->C	204,2	68	ACA<->ACG	T<->T	syn	rps11	80604	81020	-	--
Bougainvillea-glabra-White-Stripe_80980	G	NO-7_80528	C	G<->C	41,1	14	GCA<->GGA	A<->G	nonsyn	rps11	80604	81020	-	--
Bougainvillea-glabra-White-Stripe_81132	G	NO-7_80680	T	G<->T	--	--	--	--	--	intergenic	--	--	--	--
Bougainvillea-glabra-White-Stripe_81320	G	NO-7_80868	T	G<->T	--	--	--	--	--	intergenic	--	--	--	--
Bougainvillea-glabra-White-Stripe_81433	G	NO-7_80981	A	G<->A	171,2	57	AGC<->AGT	S<->S	syn	infA	81370	81603	-	--
Bougainvillea-glabra-White-Stripe_81631	A	NO-7_81179	C	A<->C	--	--	--	--	--	intergenic	--	--	--	--
Bougainvillea-glabra-White-Stripe_81689	G	NO-7_81237	T	G<->T	--	--	--	--	--	intergenic	--	--	--	--
Bougainvillea-glabra-White-Stripe_81696	G	NO-7_81244	T	G<->T	--	--	--	--	--	intergenic	--	--	--	--
Bougainvillea-glabra-White-Stripe_81872	G	NO-7_81420	A	G<->A	255,2	85	CCC<->CCT	P<->P	syn	rps8	81722	82126	-	--
Bougainvillea-glabra-White-Stripe_82061	T	NO-7_81609	A	T<->A	66,2	22	GAA<->GAT	E<->D	nonsyn	rps8	81722	82126	-	--
Bougainvillea-glabra-White-Stripe_82062	T	NO-7_81610	G	T<->G	65,1	22	GAA<->GCA	E<->A	nonsyn	rps8	81722	82126	-	--
Bougainvillea-glabra-White-Stripe_82063	C	NO-7_81611	A	C<->A	64,0	22	GAA<->TAA	E<->X	nonsense	rps8	81722	82126	-	--
Bougainvillea-glabra-White-Stripe_82071	T	NO-7_81619	G	T<->G	56,1	19	AAT<->ACT	N<->T	nonsyn	rps8	81722	82126	-	--
Bougainvillea-glabra-White-Stripe_8208	A	NO-7_8231	C	A<->C	--	--	--	--	--	intergenic	--	--	--	--
Bougainvillea-glabra-White-Stripe_82104	C	NO-7_81652	T	C<->T	23,1	8	GGT<->GAT	G<->D	nonsyn	rps8	81722	82126	-	--
Bougainvillea-glabra-White-Stripe_8241	T	NO-7_8264	A	T<->A	--	--	--	--	--	intergenic	--	--	--	--
Bougainvillea-glabra-White-Stripe_82411	T	NO-7_81966	C	T<->C	233,1	78	CAA<->CGA	Q<->R	nonsyn	rpl14	82278	82643	-	--
Bougainvillea-glabra-White-Stripe_8242	C	NO-7_8265	A	C<->A	--	--	--	--	--	intergenic	--	--	--	--
Bougainvillea-glabra-White-Stripe_8243	C	NO-7_8266	A	C<->A	--	--	--	--	--	intergenic	--	--	--	--
Bougainvillea-glabra-White-Stripe_82479	T	NO-7_82034	G	T<->G	165,2	55	TCA<->TCC	S<->S	syn	rpl14	82278	82643	-	--
Bougainvillea-glabra-White-Stripe_8253	T	NO-7_8270	A	T<->A	--	--	--	--	--	intergenic	--	--	--	--
Bougainvillea-glabra-White-Stripe_8254	T	NO-7_8271	A	T<->A	--	--	--	--	--	intergenic	--	--	--	--
Bougainvillea-glabra-White-Stripe_82776	A	NO-7_82332	C	A<->C	--	--	--	--	--	intergenic	--	--	--	--
Bougainvillea-glabra-White-Stripe_82875	G	NO-7_82431	A	G<->A	--	--	--	--	--	intergenic	--	--	--	--
Bougainvillea-glabra-White-Stripe_83347	C	NO-7_82903	T	C<->T	--	--	--	--	--	intergenic	--	--	--	--
Bougainvillea-glabra-White-Stripe_83803	A	NO-7_83343	C	A<->C	--	--	--	--	--	intergenic	--	--	--	--
Bougainvillea-glabra-White-Stripe_83834	T	NO-7_83373	A	T<->A	--	--	--	--	--	intergenic	--	--	--	--
Bougainvillea-glabra-White-Stripe_83897	A	NO-7_83427	T	A<->T	--	--	--	--	--	intergenic	--	--	--	--
Bougainvillea-glabra-White-Stripe_83898	A	NO-7_83428	C	A<->C	--	--	--	--	--	intergenic	--	--	--	--
Bougainvillea-glabra-White-Stripe_83935	C	NO-7_83465	G	C<->G	--	--	--	--	--	intergenic	--	--	--	--
Bougainvillea-glabra-White-Stripe_84056	A	NO-7_83586	C	A<->C	--	--	--	--	--	intergenic	--	--	--	--
Bougainvillea-glabra-White-Stripe_84176	T	NO-7_83707	A	T<->A	--	--	--	--	--	intergenic	--	--	--	--
Bougainvillea-glabra-White-Stripe_84239	G	NO-7_83770	T	G<->T	--	--	--	--	--	intergenic	--	--	--	--
Bougainvillea-glabra-White-Stripe_84647	A	NO-7_84178	C	A<->C	290,1	97	ATA<->AGA	I<->R	nonsyn	rps3	84280	84936	-	--
Bougainvillea-glabra-White-Stripe_8477	A	NO-7_8488	C	A<->C	--	--	--	--	--	intergenic	--	--	--	--
Bougainvillea-glabra-White-Stripe_8488	T	NO-7_8498	A	T<->A	--	--	--	--	--	intergenic	--	--	--	--
Bougainvillea-glabra-White-Stripe_8489	T	NO-7_8499	A	T<->A	--	--	--	--	--	intergenic	--	--	--	--
Bougainvillea-glabra-White-Stripe_8491	C	NO-7_8501	A	C<->A	--	--	--	--	--	intergenic	--	--	--	--
Bougainvillea-glabra-White-Stripe_8494	T	NO-7_8504	A	T<->A	--	--	--	--	--	intergenic	--	--	--	--
Bougainvillea-glabra-White-Stripe_8496	T	NO-7_8506	A	T<->A	--	--	--	--	--	intergenic	--	--	--	--
Bougainvillea-glabra-White-Stripe_8497	T	NO-7_8507	A	T<->A	--	--	--	--	--	intergenic	--	--	--	--
Bougainvillea-glabra-White-Stripe_8498	A	NO-7_8508	T	A<->T	--	--	--	--	--	intergenic	--	--	--	--
Bougainvillea-glabra-White-Stripe_8500	A	NO-7_8510	T	A<->T	--	--	--	--	--	intergenic	--	--	--	--
Bougainvillea-glabra-White-Stripe_8509	T	NO-7_8519	G	T<->G	--	--	--	--	--	intergenic	--	--	--	--
Bougainvillea-glabra-White-Stripe_85173	G	NO-7_84704	T	G<->T	254,1	85	GCA<->GAA	A<->E	nonsyn	rpl22	84938	85426	-	--
Bougainvillea-glabra-White-Stripe_85310	G	NO-7_84841	A	G<->A	117,2	39	ACC<->ACT	T<->T	syn	rpl22	84938	85426	-	--
Bougainvillea-glabra-White-Stripe_85322	C	NO-7_84853	A	C<->A	105,2	35	GCG<->GCT	A<->A	syn	rpl22	84938	85426	-	--
Bougainvillea-glabra-White-Stripe_85404	T	NO-7_84935	C	T<->C	23,1	8	CAC<->CGC	H<->R	nonsyn	rpl22	84938	85426	-	--
Bougainvillea-glabra-White-Stripe_8542	T	NO-7_8545	G	T<->G	--	--	--	--	--	intergenic	--	--	--	--
Bougainvillea-glabra-White-Stripe_85458	A	NO-7_84978	G	A<->G	--	--	--	--	--	intergenic	--	--	--	--
Bougainvillea-glabra-White-Stripe_85614	T	NO-7_85095	C	T<->C	189,2	63	ACA<->ACG	T<->T	syn	rps19	85524	85802	-	--
Bougainvillea-glabra-White-Stripe_8665	C	NO-7_8659	G	C<->G	--	--	--	--	--	intergenic	--	--	--	--
Bougainvillea-glabra-White-Stripe_8712	T	NO-7_8697	G	T<->G	--	--	--	--	--	intergenic	--	--	--	--
Bougainvillea-glabra-White-Stripe_8715	A	NO-7_8700	T	A<->T	--	--	--	--	--	intergenic	--	--	--	--
Bougainvillea-glabra-White-Stripe_8716	T	NO-7_8701	C	T<->C	--	--	--	--	--	intergenic	--	--	--	--
Bougainvillea-glabra-White-Stripe_8721	T	NO-7_8706	C	T<->C	--	--	--	--	--	intergenic	--	--	--	--
Bougainvillea-glabra-White-Stripe_8744	A	NO-7_8723	C	A<->C	--	--	--	--	--	intergenic	--	--	--	--
Bougainvillea-glabra-White-Stripe_8774	T	NO-7_8747	G	T<->G	--	--	--	--	--	intergenic	--	--	--	--
Bougainvillea-glabra-White-Stripe_8776	A	NO-7_8749	T	A<->T	--	--	--	--	--	intergenic	--	--	--	--
Bougainvillea-glabra-White-Stripe_8784	A	NO-7_8756	T	A<->T	--	--	--	--	--	intergenic	--	--	--	--
Bougainvillea-glabra-White-Stripe_8785	G	NO-7_8757	T	G<->T	--	--	--	--	--	intergenic	--	--	--	--
Bougainvillea-glabra-White-Stripe_8793	A	NO-7_8763	T	A<->T	--	--	--	--	--	intergenic	--	--	--	--
Bougainvillea-glabra-White-Stripe_8794	A	NO-7_8764	T	A<->T	--	--	--	--	--	intergenic	--	--	--	--
Bougainvillea-glabra-White-Stripe_8795	A	NO-7_8765	T	A<->T	--	--	--	--	--	intergenic	--	--	--	--
Bougainvillea-glabra-White-Stripe_9036	C	NO-7_9000	A	C<->A	--	--	--	--	--	intergenic	--	--	--	--
Bougainvillea-glabra-White-Stripe_9224	G	NO-7_9064	T	G<->T	--	--	--	--	--	intergenic	--	--	--	--
Bougainvillea-glabra-White-Stripe_9240	T	NO-7_9080	C	T<->C	--	--	--	--	--	intergenic	--	--	--	--
Bougainvillea-glabra-White-Stripe_9271	A	NO-7_9111	C	A<->C	--	--	--	--	--	intergenic	--	--	--	--
Bougainvillea-glabra-White-Stripe_9289	C	NO-7_9129	A	C<->A	--	--	--	--	--	intergenic	--	--	--	--
Bougainvillea-glabra-White-Stripe_9299	C	NO-7_9139	T	C<->T	--	--	--	--	--	intergenic	--	--	--	--
Bougainvillea-glabra-White-Stripe_9311	G	NO-7_9151	A	G<->A	--	--	--	--	--	intergenic	--	--	--	--
Bougainvillea-glabra-White-Stripe_9427	C	NO-7_9267	T	C<->T	--	--	--	--	--	intergenic	--	--	--	--
Bougainvillea-glabra-White-Stripe_9491	A	NO-7_9331	T	A<->T	--	--	--	--	--	intergenic	--	--	--	--
Bougainvillea-glabra-White-Stripe_9492	A	NO-7_9332	T	A<->T	--	--	--	--	--	intergenic	--	--	--	--
Bougainvillea-glabra-White-Stripe_9547	G	NO-7_9387	C	G<->C	--	--	--	--	--	intergenic	--	--	--	--
Bougainvillea-glabra-White-Stripe_9579	T	NO-7_9419	G	T<->G	--	--	--	--	--	intergenic	--	--	--	--
Bougainvillea-glabra-White-Stripe_9580	C	NO-7_9420	A	C<->A	--	--	--	--	--	intergenic	--	--	--	--
Bougainvillea-glabra-White-Stripe_9621	A	NO-7_9461	G	A<->G	--	--	--	--	--	intergenic	--	--	--	--
Bougainvillea-glabra-White-Stripe_9687	G	NO-7_9527	A	G<->A	--	--	--	--	--	intergenic	--	--	--	--
Bougainvillea-glabra-White-Stripe_9839	A	NO-7_9682	C	A<->C	--	--	--	--	--	intergenic	--	--	--	--
Bougainvillea-glabra-White-Stripe_9940	A	NO-7_9783	G	A<->G	--	--	--	--	--	intergenic	--	--	--	--
Sample Sequence ID	InDel type	Sample InDel start	Sample InDel end	Reference sequence ID	Ref start	Ref end	InDel sequence	Lastz alignment strand	Not Alignment length	N number	Gap number	Mismatch number	Alignment pattern	Ref sequence	Sample sequence
NO-7	Deletion	117	117	Bougainvillea-glabra-White-Stripe	123	131	TAACTTAT	+	0	0	0	3	||||||||||||||||||||||||||||||||||X|||||||||||||||-|||||||||||||||||||||||||||||X||||||||||X|||||||||	CCCTTTACTAATAACTTATAACTTAATAACTTATAAAAAAAATAACAAAT	CCCTTTACTATTAACTTATAACTTAAAAAAAAAATAACAAATAAAATGAA
NO-7	Deletion	257	257	Bougainvillea-glabra-White-Stripe	272	273	T	+	0	0	1	5	||||||||||||||||||||||||||||||||XXG|XX||||||||||||-||||||||||||||||||||X|||||||||||||||||||||||||||||	AAAATAAAAAAAGGATATTATATATATATATAATAATTTATATAAATAAA	AAAATAAATTNATTATATTATATATAATATAATAATTTATATAAATTAAA
NO-7	Deletion	1751	1751	Bougainvillea-glabra-White-Stripe	1721	1722	A	+	0	0	0	0	||||||||||||||||||||||||||||||||||||||||||||||||||-||||||||||||||||||||||||||||||||||||||||||||||||||	GACTCCCAAGCACGAGAATTCTCTATAAAAAAAAATAGACAATTGAAAGC	GACTCCCAAGCACGAGAATTCTCTATAAAAAAAATAGACAATTGAAAGCT
NO-7	Insertion	3782	3783	Bougainvillea-glabra-White-Stripe	3752	3752	A	+	0	0	0	1	|||X||||||||||||||||||||||||||||||||||||||||||||||-||||||||||||||||||||||||||||||||||||||||||||||||||	GGAATTCTTCCATTTAAAATGAAAACAAAAAAAATATGAAAATAGAGGGT	GGAATTCTTCCATTTAAAATGAAAACAAAAAAAAATATGAAAATAGAGGG
NO-7	Insertion	4098	4105	Bougainvillea-glabra-White-Stripe	4069	4069	TAAAAAA	+	0	0	0	2	||||||||||||||X|||||||||||||X|||||||||||||||||||||-||||||||||||||||||||||||||||||||||||||||||||||||||	TGGAGAATTTAATAGTTAGGATTCACTAAAAAATATACTCTTGGGAGAAG	TGGATAATTTAATAGTTAGGATTCACTAAAAAATAAAAAATATACTCTTG
NO-7	Insertion	4299	4309	Bougainvillea-glabra-White-Stripe	4263	4263	AATTCAAATA	+	0	0	0	0	||||||||||||||||||||||||||||||||||||||||||||||||||-||||||||||||||||||||||||||||||||||||||||||||||||||	TTGAATTCATATCGGTCCCTTCCAAGAAGTTTTGTACCGATTTGGTAAGA	TTGAATTCATATCGGTCCCTTCCAAGAATTCAAATAAAGTTTTGTACCGA
NO-7	Insertion	5037	5046	Bougainvillea-glabra-White-Stripe	5012	5012	ATAAGAAAA	+	0	0	7	3	GGGGGGG||||||||||||X|||||||||||||||||||X||||||||||-|||||||||||||||||||||||||||||||||||||||||||X||||||	AGAAAATAGAAAAATGTAAGTTAAGTAAATTGTGTTGGATTGGCACTACA	AGAAAATAGAAAAATTTAAGTTAAGTATAAGAAAAAAATTGTGTTGGATT
NO-7	Insertion	6412	6414	Bougainvillea-glabra-White-Stripe	6395	6395	TT	+	0	0	1	9	||||||||||||||||||||||||||X|||G|||||||||||||||||||-|||||X||||||||||||||||||||||||||||XX|X|X|||||||XXX	ATATATNATTAAGTTAATATTAGTTATTTTAATTATTTTAATAAATTTTC	ATCTATAATTAAGTTAATATTAGTTATTTTTTAGTTATTTTAATAAATTT
NO-7	Insertion	8976	8977	Bougainvillea-glabra-White-Stripe	9013	9013	A	+	0	0	0	1	||||||||||||||||||||||||||||||||||||||||||||||||||-|||||||||||||||||||||||X||||||||||||||||||||||||||	ATTGAAGCAACAGCAAGACCAATAAGAAAAAACTGTTTCCATTCTAAAAC	ATTGAAGCAACAGCAAGACCAATAAGAAAAAAACTGTTTCCATTCTAAAA
NO-7	Insertion	9555	9558	Bougainvillea-glabra-White-Stripe	9715	9715	TTT	+	0	0	0	1	||||||||||||||||||||||X|||||||||||||||||||||||||||-||||||||||||||||||||||||||||||||||||||||||||||||||	GTTTCTAATCGTAACTAAATCTTCCATTTTTTTTTTTATAGAGAGAAGCA	GTTTCTAATCGTAACTAAATCTTCCATTTTTTTTTTTTTTATAGAGAGAA
NO-7	Deletion	3931	3931	Bougainvillea-glabra-White-Stripe	3901	3903	TT	+	0	0	0	0	||||||||||||||||||||||||||||||||||||||||||||||||||-||||||||||||||||||||||||||||||||||||||||||||||||||	CTCCCTATTTTTTTCCATCTAATTGGTTTTTTTTGTTATAGGATAACAAA	CTCCCTATTTTTTTCCATCTAATTGGTTTTTTGTTATAGGATAACAAAAC
NO-7	Deletion	4700	4700	Bougainvillea-glabra-White-Stripe	4655	4662	AATAAAT	+	0	0	0	0	||||||||||||||||||||||||||||||||||||||||||||||||||-||||||||||||||||||||||||||||||||||||||||||||||||||	GATAAAAATTATTAGATAAAATAAAAAATAAATAAAATTTTAGACCAAAT	GATAAAAATTATTAGATAAAATAAAAAAAATTTTAGACCAAATATTATGT
NO-7	Deletion	4913	4913	Bougainvillea-glabra-White-Stripe	4866	4873	TACAAGG	+	0	0	0	2	||||||||||||||||||||||||||||||||||||||||||||||||||-||||||||||||||||||||||||X||||||||||||||||||||||||X	ACTCTTGTCAATATGAATAATACAATTACAAGGTACAAGGTAGAATGAAA	ACTCTTGTCAATATGAATAATACAATTACAAGGTAGAATGAAATTGAAAT
NO-7	Deletion	4963	4963	Bougainvillea-glabra-White-Stripe	4923	4931	TTTAATTA	+	0	0	8	2	||||||||||||||||||||||||X||||||||||||||||||||||||X-||||||||||||||||||||||||||||||GGGGGGGG||||||||||||	TAAATTGTAATAAATAAATTGAATTTTTTAATTATAATATTATTAAATAG	GAAATTGTAATAAATAAATTGAATTCTAATATTATTAAATAGAAATATGA
NO-7	Deletion	5720	5720	Bougainvillea-glabra-White-Stripe	5687	5697	GTTGTGACAA	+	0	0	0	1	||||||||||||||||||||||||||||||||||||||X|||||||||||-||||||||||||||||||||||||||||||||||||||||||||||||||	TTCTGCATTCTGATCCAAATCCAATTGTTGTGACAATTAAAATACAAAGG	TTCTGCATTCTGATGCAAATCCAATTTTAAAATACAAAGGGCGTTTCCTT
NO-7	Deletion	5842	5842	Bougainvillea-glabra-White-Stripe	5819	5827	TTTTTTTT	+	0	0	0	1	||||||||||||||||||||||||||||||||||||||||||||||||||-||||||||||X|||||||||||||||||||||||||||||||||||||||	AAAATGGCAGCAACATACCTTTTTTGTTTTTTTTTTATTTCTTTCTATCA	AAAATGGCAGCAACATACCTTTTTTGTTATTTCTTTGTATCAATATTTCT
NO-7	Deletion	7430	7430	Bougainvillea-glabra-White-Stripe	7406	7408	AT	+	0	0	0	1	|||||||||||||||||||||||||||||||||||||||||||||||||X-||||||||||||||||||||||||||||||||||||||||||||||||||	GGATTTTTGGTCTATCTTTTTTTTTTATTTTTTTTTTTTCATTTTTCACT	GGATTTTTGGTCTATCTTTTTTTTTATTTTTTTTTTTCATTTTTCACTTC
NO-7	Deletion	8567	8567	Bougainvillea-glabra-White-Stripe	8565	8574	CTATAATAA	+	0	0	7	2	|||||||X|GGGGGGG|||||||||||X||||||||||||||||||||||-||||||||||||||||||||||||||||||||||||||||||||||||||	AAATAAAATCAAAATGAAATCTAATTCTATAATAACTATAACATTTATAT	AAAGAAAATCAAAATGAAATCTAATTCTATAACATTTATATAACAATAAT
NO-7	Deletion	10275	10275	Bougainvillea-glabra-White-Stripe	10433	10439	AATATA	+	0	0	0	3	||||||||||||||||||||||||||||||||||||||X|||||||||||-|||||||||||||X||||||||||||X|||||||||||||||||||||||	GAAAGGTATTAATAGAATTCTAAATTAATATAAATATAATTAATAGAATT	GAAAGGTATTAATATAATTCTAAATTAATATAATTAATATAATTTTAAGT
NO-7	Insertion	13601	13610	Bougainvillea-glabra-White-Stripe	13789	13789	TATTTCTCA	+	0	0	0	0	||||||||||||||||||||||||||||||||||||||||||||||||||-||||||||||||||||||||||||||||||||||||||||||||||||||	AAGTCCAAGACCATAAAAGAAATACGTATTTCTTTTCTCGGATTAAACAA	AAGTCCAAGACCATAAAAGAAATACGTATTTCTCATATTTCTTTTCTCGG
NO-7	Insertion	14363	14364	Bougainvillea-glabra-White-Stripe	14546	14546	T	+	0	0	1	2	||||||||||||||||||||||X||||||||||G|||||||||||||||X-||||||||||||||||||||||||||||||||||||||||||||||||||	ATCTAACCTAACAATATCGACAATAATAACTTATAGCCATTAGATCCCAC	ATCTAACCTNACAATATCGACAATAGTTAACTTATAGCCATTAGATCCCA
NO-7	Deletion	11880	11880	Bougainvillea-glabra-White-Stripe	12044	12051	AAAAAAT	+	0	0	0	2	||||||||||||||||||||||||||||||||||||||||||||||||||-|||||||||||||X||||||||||||||||||||||||||||||||||X|	ATTTAATTCGTTTTTTGGAAACAAAAAAAAAATAAAAATAATACCTATAG	ATTTAATTCGTTTTTTGGAAACAAAAAAAAATAATACCTCTAGTGGAAGA
NO-7	Deletion	12428	12428	Bougainvillea-glabra-White-Stripe	12599	12605	TTTATG	+	0	0	0	1	|||||||||||||||||||||||||||||||||||||||||||||X||||-||||||||||||||||||||||||||||||||||||||||||||||||||	GCTCTCACGCTCAATTACTTCAAATTTTTATGTTTATGGTAAATTTCCAT	GCTCTCACGCTCAATTACTTCCAATTTTTATGGTAAATTTCCATATCTTT
NO-7	Deletion	12677	12677	Bougainvillea-glabra-White-Stripe	12864	12866	AA	+	0	0	0	1	|||||||||||||||||||||||||||||||||||||||||||||||X||-||||||||||||||||||||||||||||||||||||||||||||||||||	CAGCGTTTGACATTTATTTACTATAGAATAGTAAAGAATTTTTATAAAAA	CAGCGTTTGACATTTATTTACTAAAGTAGTAAAGAATTTTTATAAAAATC
NO-7	Deletion	14346	14346	Bougainvillea-glabra-White-Stripe	14529	14530	A	+	0	0	1	3	||||||||||||||||X||||||||||||||||||||||X||||||||||-|||||||||||||||XG|||||||||||||||||||||||||||||||||	TAATCATTCTTCGTACCATCTAACCTAACAATATCGACAATAANTAACTT	TAATCATTCTTCGTAACATCTAACCTACAATATCGACAATAGTTAACTTA
NO-7	Deletion	15438	15438	Bougainvillea-glabra-White-Stripe	15621	15631	ATTTAATAAA	+	0	0	0	2	||||||||||||||||||||||||||||||||||||||||||||||||||-|||||||||||||||||||||X||||||||X|||||||||||||||||||	CTACTTGAATTTAAATTTCATTTTCTATTTAATAAACGGATTAATCACAT	CTACTTGAATTTAAATTTCATTTTCTCGGATTAATCACATAATATCCTCA
NO-7	Deletion	16394	16394	Bougainvillea-glabra-White-Stripe	16587	16593	CCGTTA	+	0	0	0	0	||||||||||||||||||||||||||||||||||||||||||||||||||-||||||||||||||||||||||||||||||||||||||||||||||||||	AATCCAAACCATTAATTCCTTTCTATCCGTTATTGTTATTATTTGAATTT	AATCCAAACCATTAATTCCTTTCTATTTGTTATTATTTGAATTTCTTTAT
NO-7	Deletion	22620	22620	Bougainvillea-glabra-White-Stripe	22811	22812	T	+	0	0	9	1	||||||||||||||||||||||||||||||||||||||||||||||||X|-|||||||||||||||||||||||||||||GGGGGGGGG||||||||||||	CATTGATTCAGTCGTTTTTTACTTCCTTTTTTTTTTTCTTTTTTTATTTT	CATTGATTCAGTCGTTTTTTACTTTCTTTTTTTTTTCTTTTTTTATTTTG
NO-7	Deletion	22649	22649	Bougainvillea-glabra-White-Stripe	22841	22850	TCTTTATTC	+	0	0	1	1	||||||||||||||||||X|G|||||||||||||||||||||||||||||-||||||||||||||||||||||||||||||||||||||||||||||||||	TTTTTTTCTTTTTTTATTTTGTAAATTCTTTATTCTCTTTATTCAATTAA	TTTTTTTCTTTTTTTATTTTGTAAATTCTTTATTCAATTAAATTACACCA
NO-7	Deletion	22987	22987	Bougainvillea-glabra-White-Stripe	23188	23189	T	+	0	0	0	1	|||||||||||||||||||||||||||||||||||||||||X||||||||-||||||||||||||||||||||||||||||||||||||||||||||||||	CCACAAAACAAAAAATAGAAGAAGTCTTTTTTTTTTTACGAGGTACAAAT	CCACAAAACAAAAAATAAAAGAAGTCTTTTTTTTTTACGAGGTACAAATT
NO-7	Insertion	27386	27387	Bougainvillea-glabra-White-Stripe	27568	27568	T	+	0	0	0	5	|||||||||||||||||||||||||||||||||X|X||XX|||X||||||-||||||||||||||||||||||||||||||||||||||||||||||||||	AAATTGAGAATGAAAAAAAGTAAAGATTTTTTTTTTATTGAAAAGACGCA	AAATTGAGAGTAAAGGAAAATAAAGATTTTTTTTTTTATTGAAAAGACGC
NO-7	Insertion	27913	27920	Bougainvillea-glabra-White-Stripe	28099	28099	GGTTCTC	+	0	0	0	2	|||||||X||||||||||||||||||||||||||||X|||||||||||||-||||||||||||||||||||||||||||||||||||||||||||||||||	ATACGTACTTGATTCTAAGCATCTGGAAATGAAAAGTGAAAGTTTTTTTA	ATACGTACTTGACTCTAAGCATCTGGGGTTCTCAAATGAAAAGTGAAAGT
NO-7	Deletion	28177	28177	Bougainvillea-glabra-White-Stripe	28357	28360	TTT	+	0	0	0	1	||||||||||||||||||||||||||||||||||||||||||||||||||-|||||||||X||||||||||||||||||||||||||||||||||||||||	CTCAGGTATTCGATTGGATAACTGGCTTTTTTTTTTATCGAATAGAAAAA	CTCAGGTATTCGATTGGATAACTGGCTTTTTTTATAGAATAGAAAAAGTT
NO-7	Deletion	29480	29480	Bougainvillea-glabra-White-Stripe	29644	29647	AAA	+	0	0	1	4	||X|GXX|||||||||||||||||||||||||||||||||||||||||||-|||||||||||||||||||||||||||||||||||X||||||||||||||	GTACAACTTTCTACACTACAAAAAACAAAAAAAAAACACCAATCTAATAG	GTACAACTTTCTACACTACAAAAAACAAAAAAACACCAATCTAATAGATA
NO-7	Deletion	29767	29767	Bougainvillea-glabra-White-Stripe	29934	29935	T	+	0	0	0	0	||||||||||||||||||||||||||||||||||||||||||||||||||-||||||||||||||||||||||||||||||||||||||||||||||||||	GAATATTTACTTCCATAATCTCATCGTTTTTTTTTACTTCGCAATAACTC	GAATATTTACTTCCATAATCTCATCGTTTTTTTTACTTCGCAATAACTCG
NO-7	Deletion	30332	30332	Bougainvillea-glabra-White-Stripe	30484	30491	AATAAAA	+	0	0	9	1	|||||||||||||||||||||||||||||||||||||||||X||||||||-||||||||||||||||||||||||||GGGGGGGGG|||||||||||||||	GAAAAGTATTTTGTCAGTATAACTATAATAAAAAATAAAAAGAAAAAAAA	GAAAAGTATTTTGTCAGGATAACTATAATAAAAAGAAAAAAAAATTGTCT
NO-7	Insertion	30596	30604	Bougainvillea-glabra-White-Stripe	30763	30763	TTTTTTTT	+	0	0	0	0	||||||||||||||||||||||||||||||||||||||||||||||||||-||||||||||||||||||||||||||||||||||||||||||||||||||	TGGCTGAAGTAATGAAAATTTTCAGGATGAGAAATAAATGAAAAAGAAAA	TGGCTGAAGTAATGAAAATTTTCAGGTTTTTTTTATGAGAAATAAATGAA
NO-7	Insertion	30678	30685	Bougainvillea-glabra-White-Stripe	30837	30837	GAAAGTG	+	0	0	0	0	||||||||||||||||||||||||||||||||||||||||||||||||||-||||||||||||||||||||||||||||||||||||||||||||||||||	GAAATTCTATTGTCTTCCATCTCCCAGAAAGTGGAATTGATATATTTTAT	GAAATTCTATTGTCTTCCATCTCCCAGAAAGTGGAAAGTGGAATTGATAT
NO-7	Deletion	30827	30827	Bougainvillea-glabra-White-Stripe	30980	30981	T	+	0	0	0	0	||||||||||||||||||||||||||||||||||||||||||||||||||-||||||||||||||||||||||||||||||||||||||||||||||||||	CCGGAAACTGAGGTATAGAGTATCGATTTTTTTTTTATGATTTGATTCAA	CCGGAAACTGAGGTATAGAGTATCGATTTTTTTTTATGATTTGATTCAAA
NO-7	Deletion	30963	30963	Bougainvillea-glabra-White-Stripe	31117	31125	TTTCAAAT	+	0	0	0	1	||||||||||||||||||||||||||||||||||||||X|||||||||||-||||||||||||||||||||||||||||||||||||||||||||||||||	CACGAATTACTAGTAATTTTTCCTTATTTCAAATTTTCAAATCGATTGAG	CACGAATTACTAGTCATTTTTCCTTATTTCAAATCGATTGAGAATCAATC
NO-7	Deletion	31133	31133	Bougainvillea-glabra-White-Stripe	31276	31282	ATCATT	+	0	0	0	0	||||||||||||||||||||||||||||||||||||||||||||||||||-||||||||||||||||||||||||||||||||||||||||||||||||||	AGCTTAAGGTCATGATATAAATCTAGATCATTATCATGATCAAAATTTCC	AGCTTAAGGTCATGATATAAATCTAGATCATGATCAAAATTTCCCGGAAA
NO-7	Insertion	31997	31999	Bougainvillea-glabra-White-Stripe	32164	32164	TG	+	0	0	0	1	||||||||||||||||||||||||||||||||||||||||||X|||||||-||||||||||||||||||||||||||||||||||||||||||||||||||	TATTTTTTGAATAAAATCCGTTGGAACGAAATTAACAAATGAAAAAGTAA	TATTTTTTGAATAAAATCTGTTGGAATGCGAAATTAACAAATGAAAAAGT
NO-7	Deletion	31927	31927	Bougainvillea-glabra-White-Stripe	32090	32095	ATAAG	+	0	0	0	0	||||||||||||||||||||||||||||||||||||||||||||||||||-||||||||||||||||||||||||||||||||||||||||||||||||||	ACTTTTATTCATTATAATGAATAATTATAAGATAAGATAAGTCGTCTCTC	ACTTTTATTCATTATAATGAATAATTATAAGATAAGTCGTCTCTCGAATC
NO-7	Insertion	35591	35592	Bougainvillea-glabra-White-Stripe	35788	35788	T	+	0	0	0	2	||||||||||||||||||||||||||||||||X|||||||||||||||X|-||||||||||||||||||||||||||||||||||||||||||||||||||	TTCATTTCTAATTTCTATCTAATTGATTTTTTTTTCTGGCTCGGCTAGGT	TTCATTTCGAATTTCTATCTAATTTATTTTTTTTTTCTGGCTCGGCTAGG
NO-7	Deletion	36590	36590	Bougainvillea-glabra-White-Stripe	36811	36821	TATATAATAA	+	0	0	0	3	||||||||||||||||||||||||||||||||||||||||||||||||||-||||||||X|||||||||||XX||||||||||||||||||||||||||||	CACAAATATGATACAGACATATATATTATATAATAATATATATATTATAT	CACAAATATGATACAGACATATATATTATATATAATATATGTGGGAGGAT
NO-7	Insertion	42860	42870	Bougainvillea-glabra-White-Stripe	43138	43138	AAAAAATTAG	+	0	0	0	1	||||||||||||||||||||||||||||||X|||||||||||||||||||-||||||||||||||||||||||||||||||||||||||||||||||||||	ATGGCCCAAGATGAATTCTAACAACTAAAAAATAAAAACATTTTATTCTT	ATGGCCAAAGATGAATTCTAACAACTAAAAAATTAGAAAAAATAAAAACA
NO-7	Insertion	43740	43741	Bougainvillea-glabra-White-Stripe	44014	44014	T	+	0	0	0	0	||||||||||||||||||||||||||||||||||||||||||||||||||-||||||||||||||||||||||||||||||||||||||||||||||||||	TGGACGATGCATATGTAGCGAGCCTATTTTTTTTTTAGTATTTACTAGCG	TGGACGATGCATATGTAGCGAGCCTATTTTTTTTTTTAGTATTTACTAGC
NO-7	Deletion	43291	43291	Bougainvillea-glabra-White-Stripe	43560	43566	GTATTT	+	0	0	0	1	||||||||||||||||||||||||||||||||||||||||||||||||||-|||||||||||||||||||||||||||X||||||||||||||||||||||	CTGCAGAAAAATAAGGCATAGGATAGGTATTTACTCCTATCGTTAGTATT	CTGCAGAAAAATAAGGCATAGGATAGACTCCTATCGTTAGTATTTTCCGC
NO-7	Deletion	44430	44430	Bougainvillea-glabra-White-Stripe	44704	44710	ATAAGA	+	0	0	0	1	||||||||||||||||X|||||||||||||||||||||||||||||||||-||||||||||||||||||||||||||||||||||||||||||||||||||	CAACCATTTTTTTTGTCCCAATCCAGATAAGAATAAGAAAGGGTAATAGG	CAACCATTTTTTTTGTCCCAATCCAGATAAGAAAGGGTAATAGGTAGGTA
NO-7	Insertion	45932	45934	Bougainvillea-glabra-White-Stripe	46219	46219	TA	+	0	0	0	1	||||||||||||||||||||||||||||||||||||||||||||||||||-||||X|||||||||||||||||||||||||||||||||||||||||||||	ACCTAACAGTTAGGTCCTTCTTTTTTTTTTTATTTTGATATATTCTATTT	ACCTAACAGTTAGGTCCTTCTTTTTTTATTTTGATTTTGATATATTCTAT
NO-7	Insertion	47773	47774	Bougainvillea-glabra-White-Stripe	48151	48151	A	+	0	0	2	1	||||||||||||GG||||||||||||||||||||||||||||||||||||-|X||||||||||||||||||||||||||||||||||||||||||||||||	CTTCCGATAGAGATGAAAGAAGATAGACAAAAAATAAAATAGGAGGAAAC	CTTCCGATAGAGATGAAAGAAGATAGAAAAAAAAATAAAATAGGAGGAAA
NO-7	Deletion	45497	45497	Bougainvillea-glabra-White-Stripe	45770	45778	AATTTTAT	+	0	0	0	0	||||||||||||||||||||||||||||||||||||||||||||||||||-||||||||||||||||||||||||||||||||||||||||||||||||||	TGGTGAGAACTTTAAAACTAGAAAGGAATTTTATAATTTTTATGGAATTG	TGGTGAGAACTTTAAAACTAGAAAGGAATTTTTATGGAATTGTAGTCTAA
NO-7	Deletion	45669	45669	Bougainvillea-glabra-White-Stripe	45950	45957	AATATTA	+	0	0	0	0	||||||||||||||||||||||||||||||||||||||||||||||||||-||||||||||||||||||||||||||||||||||||||||||||||||||	TACCTATCCAAACCAAACAAAAATAGAATATTAAATATTAATAGAAATAC	TACCTATCCAAACCAAACAAAAATAGAATATTAATAGAAATACGAATTAT
NO-7	Deletion	46821	46821	Bougainvillea-glabra-White-Stripe	47107	47113	TATATA	+	0	0	5	0	||||||||||||||||||||||||||||||||||||||||||||||||||-|||||||||||||||||||||||||||||||||||||||||||||GGGGG	ATTTTCTTTATTTAAATTTAATAATTTATATATATATATTTCATTTTACA	ATTTTCTTTATTTAAATTTAATAATTTATATATTTCATTTTACAAAATAA
NO-7	Deletion	46943	46943	Bougainvillea-glabra-White-Stripe	47280	47281	A	+	0	0	0	3	||||||||||||||||||||||||||||||||||||||X||||||X||||-|||||||||||X||||||||||||||||||||||||||||||||||||||	TTGTATTAAAATTTAAAAATGTAAGTAAAAAAAAAGGGGTAAAGCTCGGC	TTGTATTAAAATTTTAAAATGGAAGTAAAAAAAAGGGTTAAAGCTCGGCA
NO-7	Deletion	47429	47429	Bougainvillea-glabra-White-Stripe	47799	47800	A	+	0	0	0	1	|||||||||||||||||||||||||||||||X||||||||||||||||||-||||||||||||||||||||||||||||||||||||||||||||||||||	TTCTATTGAAATTCAATTTCAATTTGAAAAAAAATTTCATTATTAATATA	TTCTATTTAAATTCAATTTCAATTTGAAAAAAATTTCATTATTAATATAA
NO-7	Deletion	47499	47499	Bougainvillea-glabra-White-Stripe	47870	47876	AATTAA	+	0	0	0	1	||||||||||||||||||||||||||||||||||||||||||||||||||-|||||||X||||||||||||||||||||||||||||||||||||||||||	AATACTAATATAATTAAAATAAATAGAATTAAAATTTTCTATTTTAGTTA	AATACTAATATAATTAAAATAAATAGAATTTTCGATTTTAGTTATAGAAG
NO-7	Deletion	47736	47736	Bougainvillea-glabra-White-Stripe	48113	48115	CA	+	0	0	1	1	||||||||||||||||||||||||||||||||||||||||||||||||||-||||||||||||||||||||||||||||||||||||G|X|||||||||||	ATAGAATCATTTCTGATTAGACCGATCACAAATATAGGCTTCCGATAGAG	ATAGAATCATTTCTGATTAGACCGATCAAATATAGGCTTCCGATAGAGAT
NO-7	Insertion	48019	48020	Bougainvillea-glabra-White-Stripe	48402	48402	T	+	0	0	0	1	||||||||||||||||X|||||||||||||||||||||||||||||||||-||||||||||||||||||||||||||||||||||||||||||||||||||	CAAATTCAGAGAAACCCTGGAATTAAAAAAATGGGCAATCCTGAGCCAAC	CAAATTCAGAGAAACCCTGGAATTAATAAAAATGGGCAATCCTGAGCCAA
NO-7	Deletion	48270	48270	Bougainvillea-glabra-White-Stripe	48654	48658	TATT	+	0	0	1	1	||||||||||||||||||||||||||||G|||||||||||||||||||||-|||||||||||||||||||||||||||||||||X||||||||||||||||	GGTATTTTTTTTTTCTCATTTTTATATATTTATGAAATGAAAAAATTTAT	GGTANTTTTTTTTTCTCATTTTTATATATGAAATGAAAAAATTTATATGA
NO-7	Deletion	48680	48680	Bougainvillea-glabra-White-Stripe	49083	49090	TGAATAA	+	0	0	0	1	|||||||||||||||||X||||||||||||||||||||||||||||||||-||||||||||||||||||||||||||||||||||||||||||||||||||	ATTAGATACGTACAAATAAATATCTTTGAATAATGAATAAGTAGTACTCA	ATTAGATACGTACAAATAAATATCTTTGAATAAGTAGTACTCATTTGAGT
NO-7	Insertion	51844	51853	Bougainvillea-glabra-White-Stripe	52266	52266	GGTTGGTTA	+	0	0	0	0	||||||||||||||||||||||||||||||||||||||||||||||||||-||||||||||||||||||||||||||||||||||||||||||||||||||	CCCAAGCTTTATCTACAAATAAATTTGGTTGGAATTAAATTATTAACCCA	CCCAAGCTTTATCTACAAATAAATTTGGTTGGTTAGGTTGGAATTAAATT
NO-7	Insertion	57816	57818	Bougainvillea-glabra-White-Stripe	58243	58243	TA	+	0	0	0	0	||||||||||||||||||||||||||||||||||||||||||||||||||-||||||||||||||||||||||||||||||||||||||||||||||||||	TTGGTAGAATTTGTATATTCTTATATTATATATTCCGTAGGTTCGGATCA	TTGGTAGAATTTGTATATTCTTATATTATATATATTCCGTAGGTTCGGAT
NO-7	Insertion	60058	60066	Bougainvillea-glabra-White-Stripe	60498	60498	TTATAAAA	+	0	0	1	1	||||||||||||||||||||||||||||||||||||||||||||||||||-||||||X||||||G||||||||||||||||||||||||||||||||||||	AATCCTTTGGAAATTGAATTTTTAAGTTTCTAGTTACTANTTTTTTTTTT	AATCCTTTGGAAATTGAATTTTTAAGTTATAAAATTTCTATTTACTATTT
NO-7	Deletion	58064	58064	Bougainvillea-glabra-White-Stripe	58490	58497	TCATATA	+	0	0	0	0	||||||||||||||||||||||||||||||||||||||||||||||||||-||||||||||||||||||||||||||||||||||||||||||||||||||	ATATTCATATACAATGAAGTTTTTTTTCATATATTCATATACAATGAAGT	ATATTCATATACAATGAAGTTTTTTTTTCATATACAATGAAGTGATACCA
NO-7	Deletion	59772	59772	Bougainvillea-glabra-White-Stripe	60205	60213	ATTAAAGT	+	0	0	0	3	||||||||||||||||||X|||||||||||||||||||||||||||||X|-||||||||||||||||||||X|||||||||||||||||||||||||||||	AATTATTTGTGTAAATTAAATATTAAATTAAAGTATTTGGTTTTTGTTTT	AATTATTTGTGTAAATTAAATATTCAATTTGGTTTTTGTTTTATTGGAAT
NO-7	Deletion	60116	60116	Bougainvillea-glabra-White-Stripe	60548	60549	A	+	0	0	7	1	|||||X||||||G|||||||||||||||||||||||||||||||||||||-||||||||||||||||||||||||GGGGGG||||||||||||||||||||	TTTTCTTTTTTGAATTATTAGAAGACAAAAAAAAAATAAGAAAAGATGAA	TTTTCTTTTTTGAATTATTAGAAGACAAAAAAAAATAAGAAAAGATGAAG
NO-7	Deletion	60140	60140	Bougainvillea-glabra-White-Stripe	60573	60579	AATAAT	+	0	0	1	0	|||||||||||||||||||||||||G||||||||||||||||||||||||-||||||||||||||||||||||||||||||||||||||||||||||||||	CAAAAAAAAAATAAGAAAAGATGAAGAATAATAATAATAAAGTAAAGTCG	CNAAAAAAAAATAAGAAAAGATGAAGAATAATAAAGTAAAGTCGATTAGC
NO-7	Deletion	60638	60638	Bougainvillea-glabra-White-Stripe	61064	61071	CTAATTT	+	0	0	0	0	||||||||||||||||||||||||||||||||||||||||||||||||||-||||||||||||||||||||||||||||||||||||||||||||||||||	GGTAGATTTTATTATCTTCGATCTAACTAATTTCTAATTTAAAGTAAAGA	GGTAGATTTTATTATCTTCGATCTAACTAATTTAAAGTAAAGATTCACAC
NO-7	Deletion	61656	61656	Bougainvillea-glabra-White-Stripe	62088	62094	TTTCTT	+	0	0	0	0	||||||||||||||||||||||||||||||||||||||||||||||||||-||||||||||||||||||||||||||||||||||||||||||||||||||	TAAATTTTTTCTCTTTTTTAGCAATCTTTCTTTTTATTTTTATCCTTTCT	TAAATTTTTTCTCTTTTTTAGCAATCTTTATTTTTATCCTTTCTTTTGTT
NO-7	Insertion	62072	62078	Bougainvillea-glabra-White-Stripe	62534	62534	AAAAAA	+	0	0	0	2	|||||||||||||||||X||||||||||||||||||||||||||||||||-|||||||||||||||||||||||||||||||||||||||X||||||||||	GATTCAAAGACTAATTATCAAATCACAAAAAAAAACAGAGAATAGATTCA	GATTCAAAGACTAATTATCAAATCACAAAAAAAAAAAAAAACAGAGAATA
NO-7	Insertion	62900	62907	Bougainvillea-glabra-White-Stripe	63357	63357	AAAAGAA	+	0	0	0	2	||||||||||||||||||||||||||||||||||||||||||||||||||-||||||||||||||||||||||||||||||||X|||||||||||||X|||	GTGATTTATCATTCAATGAATGACTGAAAAGAAAAAATATACAGACATTA	GTGATTTATCATTCAATGAATGACTGAAAAGAAAAAAGAAAAAATATACA
NO-7	Deletion	64177	64177	Bougainvillea-glabra-White-Stripe	64628	64638	ATCAAAAAAA	+	0	0	0	2	||||||||||||||||||||||||||||||||||||||||||||||||||-X||||||||||||||||||||X||||||||||||||||||||||||||||	GGATTTATCAACATCAAATTCGTAACATCAAAAAAAATTTTGTTGACAAT	GGATTTATCAACATCAAATTCGTAACTTTTTGTTGACAATTCTTTGACAA
NO-7	Deletion	64236	64236	Bougainvillea-glabra-White-Stripe	64697	64700	TTT	+	0	0	0	1	||||||||||||X|||||||||||||||||||||||||||||||||||||-||||||||||||||||||||||||||||||||||||||||||||||||||	ACCAAGAAATAAATATGAAAAGGTTCTTTTTTTTTTTTTTATACGCTTTT	ACCAAGAAATAAATATGAAAAGGTTCTTTTTTTTTTTATACGCTTTTTCT
NO-7	Deletion	64382	64382	Bougainvillea-glabra-White-Stripe	64846	64851	TATGC	+	0	0	0	1	||||||||||||||||||||||||||||||||||||||||||||||||||-|||||||||||||||||||||||||||||||||||||||||||||X||||	AATGATGTCACTATTATCATATATCATATGCTATTTCAATGGCATAGAGT	AATGATGTCACTATTATCATATATCATATTTCAATGGCATAGAGTGTATT
NO-7	Deletion	64997	64997	Bougainvillea-glabra-White-Stripe	65468	65474	AAAATA	+	0	0	0	1	||||||||||||||||||X|||||||||||||||||||||||||||||||-||||||||||||||||||||||||||||||||||||||||||||||||||	TTTTTCATTTATACGAAAAAATTATTAAAATAAAAATAATTAATAATAAG	TTTTTCATTTATACGAAAAAATTATTAAAATAATTAATAATAAGATTAAA
NO-7	Insertion	65981	65988	Bougainvillea-glabra-White-Stripe	66457	66457	GACTTTA	+	0	0	0	1	||||||||||||||||||||||||||||||||||||||||||||||||||-||||||||||||||||X|||||||||||||||||||||||||||||||||	GAGATCAATAAATTTTCATTTACTTTTACTTTACGGTAACTTTAACTTTT	GAGATCAATAAATTTTCATTTACTTTGACTTTATACTTTACGGTAACTTG
NO-7	Insertion	67964	67972	Bougainvillea-glabra-White-Stripe	68268	68268	TCTACAGG	+	0	0	0	1	||||||||||||||||||||||||||||||||||||||||||||||||||-|||||||||X||||||||||||||||||||||||||||||||||||||||	TTTTTTTCTTAAAAAAAAATATCTTATCTACACTACAGGATTAATGTACA	TTTTTTTCTTAAAAAAAAATATCTTATCTACAGGTCTACACTATAGGATT
NO-7	Insertion	68469	68472	Bougainvillea-glabra-White-Stripe	68765	68765	AAA	+	0	0	0	0	||||||||||||||||||||||||||||||||||||||||||||||||||-||||||||||||||||||||||||||||||||||||||||||||||||||	GACTTAAGGTTCGAATGAAAATTTCTAAAAAAAAGAGAAAGAGTTAGAAC	GACTTAAGGTTCGAATGAAAATTTCTAAAAAAAAAAAGAGAAAGAGTTAG
NO-7	Deletion	67891	67891	Bougainvillea-glabra-White-Stripe	68187	68196	GTAAAGTAA	+	0	0	0	1	|||||||||||||||||||||||||||||||||X||||||||||||||||-||||||||||||||||||||||||||||||||||||||||||||||||||	TATGAAAAACAAATCTGTTGTAAAGTGTAAAGTAAAAAAAAAAGACTTTT	TATGAAAAAGAAATCTGTTGTAAAGTAAAAAAAAGACTTTTCGGGAATAT
NO-7	Deletion	69457	69457	Bougainvillea-glabra-White-Stripe	69773	69779	ATAAAT	+	0	0	0	0	||||||||||||||||||||||||||||||||||||||||||||||||||-||||||||||||||||||||||||||||||||||||||||||||||||||	TAGAACTGCTAGTTTTAGAACCAAAAATAAATATAAATAATAGGCTTACT	TAGAACTGCTAGTTTTAGAACCAAAAATAAATAATAGGCTTACTCTTTAT
NO-7	Deletion	69611	69611	Bougainvillea-glabra-White-Stripe	69933	69943	TTTGAATGGG	+	0	0	0	3	|||||||||||||||||||||||||||||||||||||||||X||||||||-||||||||||||||||||||||||||||X|||||||||||||||||||X|	CGGGAATAAATTTTTTTCATTTTGAATTTGAATGGGTTTGTTGATTTTTA	CGGGAATAAATTTTTTTAATTTTGAATTTGTTGATTTTTATTTATTTCTT
NO-7	Deletion	70239	70239	Bougainvillea-glabra-White-Stripe	70571	70572	T	+	0	0	0	0	||||||||||||||||||||||||||||||||||||||||||||||||||-||||||||||||||||||||||||||||||||||||||||||||||||||	ATAACCTTCCCGACCACGATTTTTTCTTTTTTTTTTTTTAGTTTTAGACA	ATAACCTTCCCGACCACGATTTTTTCTTTTTTTTTTTTAGTTTTAGACAT
NO-7	Deletion	70800	70800	Bougainvillea-glabra-White-Stripe	71147	71148	A	+	0	0	0	1	||||||||||||||||||||||||||||||||||||||||||||||||||-|||||||||||||X||||||||||||||||||||||||||||||||||||	TCACTGGTACTGATCATTTATACTGGAAAAAAATTATTTCTTTTCATTTG	TCACTGGTACTGATCATTTATACTGGAAAAAATTATTTCCTTTCATTTGC
NO-7	Deletion	71127	71127	Bougainvillea-glabra-White-Stripe	71498	71507	TTTTATTCG	+	0	0	6	0	GGGGGG||||||||||||||||||||||||||||||||||||||||||||-||||||||||||||||||||||||||||||||||||||||||||||||||	AGATAAAATATCAAATGGTTAACTATTTTTATTCGTTTTATTCGACCGCT	AGATAAAATATCAAATGGTTAACTATTTTTATTCGACCGCTACAAGATCA
NO-7	Insertion	71684	71686	Bougainvillea-glabra-White-Stripe	72058	72058	AA	+	0	0	0	1	||||||||||||||||||||||||||||||||||||||||||||||||||-||||||||||||||||||||||||||||||||||||||||||||||X|||	TCCCAAAGTTTCTTTTTTTTGATCCGAAAAAAAAATAAGGAAGAAATTCT	TCCCAAAGTTTCTTTTTTTTGATCCGAAAAAAAAAAATAAGGAAGAAATT
NO-7	Insertion	73130	73132	Bougainvillea-glabra-White-Stripe	73523	73523	AT	+	0	0	0	1	|||||||||||||||||||||||||||||||||||||||||||||||||X-||||||||||||||||||||||||||||||||||||||||||||||||||	ATAGGCATTAAATGAAAAAAAAAAAGAATTAAGTACTATATTTCACTTTG	ATAGGCATTAAATGAAAAAAAAAAAAATAATTAAGTACTATATTTCACTT
NO-7	Insertion	73239	73242	Bougainvillea-glabra-White-Stripe	73630	73630	AAA	+	0	0	0	0	||||||||||||||||||||||||||||||||||||||||||||||||||-||||||||||||||||||||||||||||||||||||||||||||||||||	TCTGCATAGATTAGAAAAGTTTAGTGAAAAAAAAAAGATAGAATAAATGA	TCTGCATAGATTAGAAAAGTTTAGTGAAAAAAAAAAAAAGATAGAATAAA
NO-7	Deletion	72430	72430	Bougainvillea-glabra-White-Stripe	72816	72817	A	+	0	0	0	0	||||||||||||||||||||||||||||||||||||||||||||||||||-||||||||||||||||||||||||||||||||||||||||||||||||||	ATTCCTCATATAACTATTAAAAATAGAAAAAAAAATAGAATTTATTAAAC	ATTCCTCATATAACTATTAAAAATAGAAAAAAAATAGAATTTATTAAACT
NO-7	Deletion	72665	72665	Bougainvillea-glabra-White-Stripe	73052	73055	CTT	+	0	0	0	2	||||||||||||||||||||||||||||||||||||||||||||||||||-||||||||||||||||||||||||||||X|||||||X|||||||||||||	GTTTTTTTTTTTGTTAAGAATTCCCCCTTTTTTTTTTCATTTCATATTTT	GTTTTTTTTTTTGTTAAGAATTCCCCTTTTTTTTCATTTCATATTTTTTC
NO-7	Deletion	76172	76172	Bougainvillea-glabra-White-Stripe	76567	76577	AAAATGGATC	+	0	0	0	0	||||||||||||||||||||||||||||||||||||||||||||||||||-||||||||||||||||||||||||||||||||||||||||||||||||||	TCTGGTATCTGGAACACGGAATATATAAAATGGATCAAGAAATATTTGAA	TCTGGTATCTGGAACACGGAATATATAAGAAATATTTGAACTATGATTCA
NO-7	Deletion	76227	76227	Bougainvillea-glabra-White-Stripe	76632	76633	A	+	0	0	0	0	||||||||||||||||||||||||||||||||||||||||||||||||||-||||||||||||||||||||||||||||||||||||||||||||||||||	AATATTTAGACCTCTCGATCGGATTCAAAAAAAAAATTTCTTTGAAAAGA	AATATTTAGACCTCTCGATCGGATTCAAAAAAAAATTTCTTTGAAAAGAA
NO-7	Deletion	76331	76331	Bougainvillea-glabra-White-Stripe	76737	76738	T	+	0	0	0	2	||||||||||||||||||||||||||||||||||||||||||X|||||||-||||||||||||||||||||X|||||||||||||||||||||||||||||	CCTATTTTGTTTAACCAAAATAGACATTTTTTTTGTATTTTTAGTTGTAT	CCTATTTTGTTTAACCAACATAGACATTTTTTTGTATTTTTAGTTGCATT
NO-7	Deletion	77696	77696	Bougainvillea-glabra-White-Stripe	78107	78108	T	+	0	0	0	0	||||||||||||||||||||||||||||||||||||||||||||||||||-||||||||||||||||||||||||||||||||||||||||||||||||||	CACCGGTTGAAGGTAATTTTCCGAAATAAAAAAAAAATGGATTATGGGAG	CACCGGTTGAAGGTAATTTTCCGAAAAAAAAAAAAATGGATTATGGGAGT
NO-7	Insertion	81785	81792	Bougainvillea-glabra-White-Stripe	82237	82237	TATTAAT	+	0	0	0	0	||||||||||||||||||||||||||||||||||||||||||||||||||-||||||||||||||||||||||||||||||||||||||||||||||||||	GTATATACGTGATACACAATCTACTATATTAATAATTAATATTAATTCAA	GTATATACGTGATACACAATCTACTATATTAATTATTAATAATTAATATT
NO-7	Insertion	82203	82204	Bougainvillea-glabra-White-Stripe	82648	82648	T	+	0	0	0	0	||||||||||||||||||||||||||||||||||||||||||||||||||-||||||||||||||||||||||||||||||||||||||||||||||||||	AATGGGTCTGAGGTTGAATCATATCATTTTTTTTTATCTGTTCTTTCAAT	AATGGGTCTGAGGTTGAATCATATCATTTTTTTTTTATCTGTTCTTTCAA
NO-7	Insertion	83617	83618	Bougainvillea-glabra-White-Stripe	84087	84087	T	+	0	0	0	1	|||||||||||||||||||X||||||||||||||||||||||||||||||-||||||||||||||||||||||||||||||||||||||||||||||||||	TCATACTATAGGACTAGGTCTTTTACTTTTTTTTAACAAAACCAACGAGT	TCATACTATAGGACTAGGTCTTTTACTTTTTTTTTAACAAAACCAACGAG
NO-7	Deletion	82976	82976	Bougainvillea-glabra-White-Stripe	83436	83437	A	+	0	0	0	0	||||||||||||||||||||||||||||||||||||||||||||||||||-||||||||||||||||||||||||||||||||||||||||||||||||||	GATTGCTCATATTTTAACAATCCAATAAAAAAAGGAATTTTCGCGGGCGA	GATTGCTCATATTTTAACAATCCAATAAAAAAGGAATTTTCGCGGGCGAA
NO-7	Deletion	83414	83414	Bougainvillea-glabra-White-Stripe	83876	83885	TCTATTTTG	+	0	0	1	3	|||||||XG|||||||||||||||||||||||||||||||||||||||||-||||||||||||XX||||||||||||||||||||||||||||||||||||	CACCTTTCCATTTATCTGCATCCCTTTCTATTTTGTATATTTTCATTAAA	CACCTTTCCATTTATCTGCATCCCTTTATATTTTCATTTCATTTTGCTTG
NO-7	Insertion	113130	113132	Bougainvillea-glabra-White-Stripe	113670	113670	TT	+	0	0	1	1	||||||||||||||||||||||||G|||||||||||||||||||||||X|-||||||||||||||||||||||||||||||||||||||||||||||||||	AAAAAAAAATATAACAAGATTCAAGATTTTTTTTATAATTCTAGATTTTT	NAAAAAAAATATAACAAGATTCAATATTTTTTTTTTATAATTCTAGATTT
NO-7	Insertion	113207	113217	Bougainvillea-glabra-White-Stripe	113745	113745	GTTAAAAAAA	+	0	0	0	0	||||||||||||||||||||||||||||||||||||||||||||||||||-||||||||||||||||||||||||||||||||||||||||||||||||||	ACTTTTTATTTTACATAACATAGAATTTTCAATTAAGATTAACTAAAAAG	ACTTTTTATTTTACATAACATAGAATGTTAAAAAAATTTCAATTAAGATT
NO-7	Deletion	113104	113104	Bougainvillea-glabra-White-Stripe	113644	113645	A	+	0	0	2	1	||||||||||||||||||||||||||||||||||||||||||||||||||-|||||||||||||||||||||||X|GG|||||||||||||||||||||||	TTATTTGATTGTCTTACATTCCAAACAAAAAAAAATATAACAAGATTCAA	TTATTTGATTGTCTTACATTCCAAACAAAAAAAATATAACAAGATTCAAT
NO-7	Deletion	113383	113383	Bougainvillea-glabra-White-Stripe	113912	113913	T	+	0	0	0	2	||||||||||||||||||||||||||||X|||||||||||||||||||||-|||||||||||||||X||||||||||||||||||||||||||||||||||	AAGTCAAAAATTTGATTCATTATTTCTTTTATTAATCTTAATGAATTTTG	AAGTTAAAAATTTGATTCATTATTTCTTTATTAATCTTAATTAATTTTGT
NO-7	Insertion	114850	114852	Bougainvillea-glabra-White-Stripe	115419	115419	TT	+	0	0	0	2	||||||||||X|||||||||||||||||||||||||||||||||||||X|-||||||||||||||||||||||||||||||||||||||||||||||||||	CCATTTCAAAAATTTTAATTGAGGGATTTTTTTTAAATATAAATTTTTTA	CCATTTCAAAAATTTTAATTGAGGTATTTTTTTTTTAAATATAAATTTTT
NO-7	Deletion	114146	114146	Bougainvillea-glabra-White-Stripe	114689	114692	TTT	+	0	0	0	2	|||||||||||||||||||||||||||||||||||||||||||||||||X-|||||||||||||||||||||||||||X||||||||||||||||||||||	TTTGTCACAACCAAATATTAATTTTTTTTTTTATTTTATATGAAATATGC	TTTGTCACAACCAAATATTAATTTTATTTATTTTATATGAAATATGCAGT
NO-7	Insertion	117641	117643	Bougainvillea-glabra-White-Stripe	118208	118208	AA	+	0	0	0	0	||||||||||||||||||||||||||||||||||||||||||||||||||-||||||||||||||||||||||||||||||||||||||||||||||||||	CTTTTCGGGTACGGGGTTTTGTCGGTAAAAAAAAATCCAAATAGAATAAA	CTTTTCGGGTACGGGGTTTTGTCGGTAAAAAAAAAAATCCAAATAGAATA
NO-7	Insertion	118798	118805	Bougainvillea-glabra-White-Stripe	119383	119383	ATTTTTT	+	0	0	1	3	|||||||X|||||||||||||||||||||X||||||||||||||||||||-|||||||||||||GX|||||||||||||||||||||||||||||||||||	GAATGGAAATTAATACGATAAAATAGTTTGATTGATAATAAAAAAAAATT	GAATGAAAATTAATACGATAAAATAGATTTTTTTTTGATTGATAATNCAA
NO-7	Deletion	118279	118279	Bougainvillea-glabra-White-Stripe	118858	118865	AATAATA	+	0	0	0	1	||||||||||||||||||||||||||||||||||||||||||||||||||-|||||||||||||||||||||||||||X||||||||||||||||||||||	ACATAGTTAATATAAAATAGAATAATAATAATAAAAAAAAATACTACTTA	ACATAGTTAATATAAAATAGAATAATAAAAAAAATACTACTTATTCAATA
NO-7	Insertion	119692	119700	Bougainvillea-glabra-White-Stripe	120271	120271	TTAGTAAT	+	0	0	0	1	||||||||||||||||X|||||||||||||||||||||||||||||||||-||||||||||||||||||||||||||||||||||||||||||||||||||	AAAAATTTCAATTAAATAAAAGAACCTTAGTAATTGGGAATTGTTCTTCA	AAAAATTTCAATTAAATAAAAGAACCTTAGTAATTTAGTAATTGGGAATT
NO-7	Insertion	121357	121365	Bougainvillea-glabra-White-Stripe	121940	121940	AACAATAA	+	0	0	0	2	|||||X|||||||||||||||||||||||||||||||||||||||||||X-||||||||||||||||||||||||||||||||||||||||||||||||||	ATTTCTTTTATTTAGGCTTAAAATACAACAAAGTAAAGGATTACTTCGTT	ATTTCTTTTATTTAGGCTTAAAATAAAACAATAAAACAAAGTAAAGGATT
NO-7	Insertion	121859	121869	Bougainvillea-glabra-White-Stripe	122434	122434	AATACGTTTA	+	0	0	0	0	||||||||||||||||||||||||||||||||||||||||||||||||||-||||||||||||||||||||||||||||||||||||||||||||||||||	GAATAAAAAAATAAAGATATCTATTCAATTTCATTCTTCGTAAAAACTTA	GAATAAAAAAATAAAGATATCTATTCAATACGTTTAAATTTCATTCTTCG
NO-7	Insertion	123746	123756	Bougainvillea-glabra-White-Stripe	124311	124311	ATCTAATAAA	+	0	0	0	0	||||||||||||||||||||||||||||||||||||||||||||||||||-||||||||||||||||||||||||||||||||||||||||||||||||||	CAAAAAGAAGTTCATCAAAATTCAAGTCAAATAATTCAAAACGACTCTTC	CAAAAAGAAGTTCATCAAAATTCAAGATCTAATAAATCAAATAATTCAAA
NO-7	Insertion	127065	127071	Bougainvillea-glabra-White-Stripe	127611	127611	TATAAA	+	0	0	0	1	||||||||||||||||||||||||||||||||||||||||||||||||||-||||||||||||||||||||||||||||||||X|||||||||||||||||	TTTATTTCTATTTCATTTGGTACTCTTATAAACAATTTGAGTTTTTCATT	TTTATTTCTATTTCATTTGGTACTCTTATAAATATAAACAATTTGAGTTT
NO-7	Insertion	134983	134984	Bougainvillea-glabra-White-Stripe	135562	135562	A	+	0	0	0	0	||||||||||||||||||||||||||||||||||||||||||||||||||-||||||||||||||||||||||||||||||||||||||||||||||||||	CAAAGAGCAACTCTTCTCAAAATCTCAAAAAAAAGGTGCTGAGTTGGAAT	CAAAGAGCAACTCTTCTCAAAATCTCAAAAAAAAAGGTGCTGAGTTGGAA
NO-7	Deletion	135750	135750	Bougainvillea-glabra-White-Stripe	136329	136335	TATTCT	+	0	0	0	0	||||||||||||||||||||||||||||||||||||||||||||||||||-||||||||||||||||||||||||||||||||||||||||||||||||||	TGTATGAAGGAGTCAGGCGCTTCTTCTATTCTTATTCTTTTCCCTGGCGC	TGTATGAAGGAGTCAGGCGCTTCTTCTATTCTTTTCCCTGGCGCAGCTGG
NO-7	Insertion	134991	134992	Bougainvillea-glabra-White-Stripe	104640	104640	T	-	0	0	0	0	||||||||||||||||||||||||||||||||||||||||||||||||||-||||||||||||||||||||||||||||||||||||||||||||||||||	TTAGAATTGGATTCCAACTCAGCACCTTTTTTTTGAGATTTTGAGAAGAG	TTAGAATTGGATTCCAACTCAGCACCTTTTTTTTTGAGATTTTGAGAAGA
NO-7	Deletion	135757	135757	Bougainvillea-glabra-White-Stripe	103868	103874	AAGAAT	-	0	0	0	0	||||||||||||||||||||||||||||||||||||||||||||||||||-||||||||||||||||||||||||||||||||||||||||||||||||||	CAGGATGGCCCAGCTGCGCCAGGGAAAAGAATAAGAATAGAAGAAGCGCC	CAGGATGGCCCAGCTGCGCCAGGGAAAAGAATAGAAGAAGCGCCTGACTC
NO-7	Insertion	138754	138764	Bougainvillea-glabra-White-Stripe	139316	139316	AATCACGACG	+	0	0	0	0	||||||||||||||||||||||||||||||||||||||||||||||||||-||||||||||||||||||||||||||||||||||||||||||||||||||	CACGAGCCTCTTATCCATTCTCATTCGGGGAGCAAGTCAAAATAGAAAAA	CACGAGCCTCTTATCCATTCTCATTCAATCACGACGGGGGAGCAAGTCAA
NO-7	Insertion	139031	139038	Bougainvillea-glabra-White-Stripe	139583	139583	TGTCAAC	+	0	0	0	0	||||||||||||||||||||||||||||||||||||||||||||||||||-||||||||||||||||||||||||||||||||||||||||||||||||||	AAATAATGGGAAAATTTGGATTCAATTGTCAACTGCTCCTATCGGAAATC	AAATAATGGGAAAATTTGGATTCAATTGTCAACTGTCAACTGCTCCTATC
NO-7	Deletion	139195	139195	Bougainvillea-glabra-White-Stripe	139741	139742	A	+	0	0	0	0	||||||||||||||||||||||||||||||||||||||||||||||||||-||||||||||||||||||||||||||||||||||||||||||||||||||	GTAGGAGAAGAACCCGACTCGGTATTAAAAAAAAAAATAGAGGAAGCAGA	GTAGGAGAAGAACCCGACTCGGTATTAAAAAAAAAATAGAGGAAGCAGAA
NO-7	Insertion	139040	139047	Bougainvillea-glabra-White-Stripe	100618	100618	CAGTTGA	-	0	0	0	0	||||||||||||||||||||||||||||||||||||||||||||||||||-||||||||||||||||||||||||||||||||||||||||||||||||||	GTAGTCAATCCGATTTCCGATAGGAGCAGTTGACAATTGAATCCAAATTT	GTAGTCAATCCGATTTCCGATAGGAGCAGTTGACAGTTGACAATTGAATC
NO-7	Insertion	138754	138764	Bougainvillea-glabra-White-Stripe	100894	100894	CGTCGTGATT	-	0	0	0	0	||||||||||||||||||||||||||||||||||||||||||||||||||-||||||||||||||||||||||||||||||||||||||||||||||||||	AGTTTTTCTATTTTGACTTGCTCCCCGAATGAGAATGGATAAGAGGCTCG	AGTTTTTCTATTTTGACTTGCTCCCCCGTCGTGATTGAATGAGAATGGAT
NO-7	Deletion	139205	139205	Bougainvillea-glabra-White-Stripe	100458	100459	T	-	0	0	0	0	||||||||||||||||||||||||||||||||||||||||||||||||||-||||||||||||||||||||||||||||||||||||||||||||||||||	ATCTTGACTTGGTTCTGCTTCCTCTATTTTTTTTTTTAATACCGAGTCGG	ATCTTGACTTGGTTCTGCTTCCTCTATTTTTTTTTTAATACCGAGTCGGG
NO-7	Deletion	140180	140180	Bougainvillea-glabra-White-Stripe	140727	140733	AAAAAG	+	0	0	0	0	||||||||||||||||||||||||||||||||||||||||||||||||||-||||||||||||||||||||||||||||||||||||||||||||||||||	AGGATTTCACATAGTACTTTTGATCCAAAAAGAAAAATCAATCTGATTTA	AGGATTTCACATAGTACTTTTGATCCAAAAATCAATCTGATTTATTTCGT
NO-7	Deletion	140185	140185	Bougainvillea-glabra-White-Stripe	99472	99478	TTTTTC	-	0	0	0	0	||||||||||||||||||||||||||||||||||||||||||||||||||-||||||||||||||||||||||||||||||||||||||||||||||||||	GAAGGGTACGAAATAAATCAGATTGATTTTTCTTTTTGGATCAAAAGTAC	GAAGGGTACGAAATAAATCAGATTGATTTTTGGATCAAAAGTACTATGTG
NO-7	Insertion	144436	144442	Bougainvillea-glabra-White-Stripe	144980	144980	GCGTAT	+	0	0	0	0	||||||||||||||||||||||||||||||||||||||||||||||||||-||||||||||||||||||||||||||||||||||||||||||||||||||	GCTCATTATGAGAAGGGGTCATTCGACTAAATAGATACTATGTTTACATA	GCTCATTATGAGAAGGGGTCATTCGAGCGTATCTAAATAGATACTATGTT
NO-7	Insertion	144710	144718	Bougainvillea-glabra-White-Stripe	145248	145248	ACTCCAAC	+	0	0	0	0	||||||||||||||||||||||||||||||||||||||||||||||||||-||||||||||||||||||||||||||||||||||||||||||||||||||	GGCCTATATGACCAATCAATAGAAATACTCCACCTTTGTCATATATTCCA	GGCCTATATGACCAATCAATAGAAATACTCCAACACTCCACCTTTGTCAT
NO-7	Insertion	150441	150450	Bougainvillea-glabra-White-Stripe	150971	150971	GAATCAATA	+	0	0	0	0	||||||||||||||||||||||||||||||||||||||||||||||||||-||||||||||||||||||||||||||||||||||||||||||||||||||	AGAATTGTTTTTGATCCAATCCGTAGGAAAAGGAAAATCCCTTATGATAC	AGAATTGTTTTTGATCCAATCCGTAGGAATCAATAGAAAAGGAAAATCCC
NO-7	Insertion	153854	153855	Bougainvillea-glabra-White-Stripe	154381	154381	A	+	0	0	0	2	||||||||||||||||||||||||X|||||||||||||||||||||||||-||||||||||||||||||||||||||||||X|||||||||||||||||||	AGAATTAGTTTCTTCGTCTTTACATTAAAAAAAAAAATAGGAGTAATTAA	CGAATTAGTTTCTTCGTCTTTACATTAAAAAAAAAAAATAGGAGTAATTA
NO-7	Deletion	151243	151243	Bougainvillea-glabra-White-Stripe	151765	151771	ATTTGA	+	0	0	0	0	||||||||||||||||||||||||||||||||||||||||||||||||||-||||||||||||||||||||||||||||||||||||||||||||||||||	CTAGATCTTGTGGAATCATATTGAATATTTGAATTTGACGATACATTCCG	CTAGATCTTGTGGAATCATATTGAATATTTGACGATACATTCCGTACCTT

## Sheet: ‘Mahara’ vs. ‘Gautama's Red’
SNPs	ref	B.buttiana-Gautama-sRed.site	B.buttiana-Gautama-sRed.base	ref_base<->sample_base	cdsPos,phase	proPos	ref_codon<->sample_codon	ref_aa<->sample_aa	mutate_type	ref_gene_ID	ref_gene_start	ref_gene_end	ref_gene_strand	ref_gene_product
B.buttiana-Mahara_10015	T	B.buttiana-Gautama-sRed_9975	C	T<->C	--	--	--	--	--	intergenic	--	--	--	--
B.buttiana-Mahara_10180	G	B.buttiana-Gautama-sRed_10140	A	G<->A	--	--	--	--	--	intergenic	--	--	--	--
B.buttiana-Mahara_10368	C	B.buttiana-Gautama-sRed_10328	A	C<->A	--	--	--	--	--	intergenic	--	--	--	--
B.buttiana-Mahara_10463	A	B.buttiana-Gautama-sRed_10417	T	A<->T	--	--	--	--	--	intergenic	--	--	--	--
B.buttiana-Mahara_10491	A	B.buttiana-Gautama-sRed_10445	C	A<->C	1513,0	505	TAA<->GAA	X<->E	stop_mutation	atpA	10489	12003	-	--
B.buttiana-Mahara_111134	A	B.buttiana-Gautama-sRed_111044	G	A<->G	2157,2	719	GGT<->GGC	G<->G	syn	ndhF	111059	113290	-	--
B.buttiana-Mahara_111328	G	B.buttiana-Gautama-sRed_111238	T	G<->T	1963,0	655	CTA<->ATA	L<->I	nonsyn	ndhF	111059	113290	-	--
B.buttiana-Mahara_111460	C	B.buttiana-Gautama-sRed_111370	T	C<->T	1831,0	611	GTT<->ATT	V<->I	nonsyn	ndhF	111059	113290	-	--
B.buttiana-Mahara_111469	T	B.buttiana-Gautama-sRed_111379	C	T<->C	1822,0	608	ATT<->GTT	I<->V	nonsyn	ndhF	111059	113290	-	--
B.buttiana-Mahara_111479	C	B.buttiana-Gautama-sRed_111389	T	C<->T	1812,2	604	GTG<->GTA	V<->V	syn	ndhF	111059	113290	-	--
B.buttiana-Mahara_111629	T	B.buttiana-Gautama-sRed_111539	C	T<->C	1662,2	554	CTA<->CTG	L<->L	syn	ndhF	111059	113290	-	--
B.buttiana-Mahara_111694	A	B.buttiana-Gautama-sRed_111604	C	A<->C	1597,0	533	TAT<->GAT	Y<->D	nonsyn	ndhF	111059	113290	-	--
B.buttiana-Mahara_111726	T	B.buttiana-Gautama-sRed_111636	G	T<->G	1565,1	522	AAA<->ACA	K<->T	nonsyn	ndhF	111059	113290	-	--
B.buttiana-Mahara_111749	T	B.buttiana-Gautama-sRed_111659	G	T<->G	1542,2	514	CCA<->CCC	P<->P	syn	ndhF	111059	113290	-	--
B.buttiana-Mahara_111759	G	B.buttiana-Gautama-sRed_111669	T	G<->T	1532,1	511	ACG<->AAG	T<->K	nonsyn	ndhF	111059	113290	-	--
B.buttiana-Mahara_111839	G	B.buttiana-Gautama-sRed_111749	C	G<->C	1452,2	484	CTC<->CTG	L<->L	syn	ndhF	111059	113290	-	--
B.buttiana-Mahara_111859	G	B.buttiana-Gautama-sRed_111769	T	G<->T	1432,0	478	CTA<->ATA	L<->I	nonsyn	ndhF	111059	113290	-	--
B.buttiana-Mahara_111905	T	B.buttiana-Gautama-sRed_111815	A	T<->A	1386,2	462	TTA<->TTT	L<->F	nonsyn	ndhF	111059	113290	-	--
B.buttiana-Mahara_112104	G	B.buttiana-Gautama-sRed_112014	A	G<->A	1187,1	396	GCT<->GTT	A<->V	nonsyn	ndhF	111059	113290	-	--
B.buttiana-Mahara_112136	C	B.buttiana-Gautama-sRed_112046	A	C<->A	1155,2	385	GGG<->GGT	G<->G	syn	ndhF	111059	113290	-	--
B.buttiana-Mahara_11218	A	B.buttiana-Gautama-sRed_11172	G	A<->G	786,2	262	GAT<->GAC	D<->D	syn	atpA	10489	12003	-	--
B.buttiana-Mahara_112270	T	B.buttiana-Gautama-sRed_112180	C	T<->C	1021,0	341	ACT<->GCT	T<->A	nonsyn	ndhF	111059	113290	-	--
B.buttiana-Mahara_112415	A	B.buttiana-Gautama-sRed_112325	C	A<->C	876,2	292	AAT<->AAG	N<->K	nonsyn	ndhF	111059	113290	-	--
B.buttiana-Mahara_112453	G	B.buttiana-Gautama-sRed_112363	A	G<->A	838,0	280	CTT<->TTT	L<->F	nonsyn	ndhF	111059	113290	-	--
B.buttiana-Mahara_112460	A	B.buttiana-Gautama-sRed_112370	G	A<->G	831,2	277	GTT<->GTC	V<->V	syn	ndhF	111059	113290	-	--
B.buttiana-Mahara_112502	G	B.buttiana-Gautama-sRed_112412	C	G<->C	789,2	263	CTC<->CTG	L<->L	syn	ndhF	111059	113290	-	--
B.buttiana-Mahara_112627	T	B.buttiana-Gautama-sRed_112537	G	T<->G	664,0	222	AAT<->CAT	N<->H	nonsyn	ndhF	111059	113290	-	--
B.buttiana-Mahara_112682	A	B.buttiana-Gautama-sRed_112592	G	A<->G	609,2	203	TTT<->TTC	F<->F	syn	ndhF	111059	113290	-	--
B.buttiana-Mahara_112872	A	B.buttiana-Gautama-sRed_112782	G	A<->G	419,1	140	ATT<->ACT	I<->T	nonsyn	ndhF	111059	113290	-	--
B.buttiana-Mahara_113089	T	B.buttiana-Gautama-sRed_112999	A	T<->A	202,0	68	ATT<->TTT	I<->F	nonsyn	ndhF	111059	113290	-	--
B.buttiana-Mahara_113219	C	B.buttiana-Gautama-sRed_113129	A	C<->A	72,2	24	GCG<->GCT	A<->A	syn	ndhF	111059	113290	-	--
B.buttiana-Mahara_113255	G	B.buttiana-Gautama-sRed_113165	A	G<->A	36,2	12	CCC<->CCT	P<->P	syn	ndhF	111059	113290	-	--
B.buttiana-Mahara_113388	T	B.buttiana-Gautama-sRed_113298	G	T<->G	--	--	--	--	--	intergenic	--	--	--	--
B.buttiana-Mahara_113499	T	B.buttiana-Gautama-sRed_113383	G	T<->G	--	--	--	--	--	intergenic	--	--	--	--
B.buttiana-Mahara_113553	G	B.buttiana-Gautama-sRed_113437	T	G<->T	--	--	--	--	--	intergenic	--	--	--	--
B.buttiana-Mahara_113682	G	B.buttiana-Gautama-sRed_113565	T	G<->T	--	--	--	--	--	intergenic	--	--	--	--
B.buttiana-Mahara_113942	G	B.buttiana-Gautama-sRed_113835	T	G<->T	--	--	--	--	--	intergenic	--	--	--	--
B.buttiana-Mahara_114032	C	B.buttiana-Gautama-sRed_113919	G	C<->G	--	--	--	--	--	intergenic	--	--	--	--
B.buttiana-Mahara_114033	T	B.buttiana-Gautama-sRed_113920	A	T<->A	--	--	--	--	--	intergenic	--	--	--	--
B.buttiana-Mahara_114035	T	B.buttiana-Gautama-sRed_113922	A	T<->A	--	--	--	--	--	intergenic	--	--	--	--
B.buttiana-Mahara_114036	T	B.buttiana-Gautama-sRed_113923	A	T<->A	--	--	--	--	--	intergenic	--	--	--	--
B.buttiana-Mahara_114037	T	B.buttiana-Gautama-sRed_113924	G	T<->G	--	--	--	--	--	intergenic	--	--	--	--
B.buttiana-Mahara_114038	T	B.buttiana-Gautama-sRed_113925	A	T<->A	--	--	--	--	--	intergenic	--	--	--	--
B.buttiana-Mahara_114044	A	B.buttiana-Gautama-sRed_113930	T	A<->T	--	--	--	--	--	intergenic	--	--	--	--
B.buttiana-Mahara_114045	G	B.buttiana-Gautama-sRed_113931	T	G<->T	--	--	--	--	--	intergenic	--	--	--	--
B.buttiana-Mahara_114051	A	B.buttiana-Gautama-sRed_113937	C	A<->C	--	--	--	--	--	intergenic	--	--	--	--
B.buttiana-Mahara_114061	A	B.buttiana-Gautama-sRed_113950	C	A<->C	--	--	--	--	--	intergenic	--	--	--	--
B.buttiana-Mahara_114077	T	B.buttiana-Gautama-sRed_113966	A	T<->A	--	--	--	--	--	intergenic	--	--	--	--
B.buttiana-Mahara_114087	A	B.buttiana-Gautama-sRed_113976	G	A<->G	--	--	--	--	--	intergenic	--	--	--	--
B.buttiana-Mahara_114100	C	B.buttiana-Gautama-sRed_113989	G	C<->G	--	--	--	--	--	intergenic	--	--	--	--
B.buttiana-Mahara_11413	G	B.buttiana-Gautama-sRed_11367	T	G<->T	591,2	197	GTC<->GTA	V<->V	syn	atpA	10489	12003	-	--
B.buttiana-Mahara_114131	G	B.buttiana-Gautama-sRed_114020	T	G<->T	--	--	--	--	--	intergenic	--	--	--	--
B.buttiana-Mahara_114369	A	B.buttiana-Gautama-sRed_114258	C	A<->C	--	--	--	--	--	intergenic	--	--	--	--
B.buttiana-Mahara_114424	C	B.buttiana-Gautama-sRed_114313	A	C<->A	--	--	--	--	--	intergenic	--	--	--	--
B.buttiana-Mahara_114498	A	B.buttiana-Gautama-sRed_114380	C	A<->C	--	--	--	--	--	intergenic	--	--	--	--
B.buttiana-Mahara_114559	C	B.buttiana-Gautama-sRed_114440	A	C<->A	--	--	--	--	--	intergenic	--	--	--	--
B.buttiana-Mahara_114704	T	B.buttiana-Gautama-sRed_114583	A	T<->A	--	--	--	--	--	intergenic	--	--	--	--
B.buttiana-Mahara_114732	C	B.buttiana-Gautama-sRed_114611	A	C<->A	--	--	--	--	--	intergenic	--	--	--	--
B.buttiana-Mahara_114828	A	B.buttiana-Gautama-sRed_114707	C	A<->C	--	--	--	--	--	intergenic	--	--	--	--
B.buttiana-Mahara_114932	A	B.buttiana-Gautama-sRed_114785	C	A<->C	--	--	--	--	--	intergenic	--	--	--	--
B.buttiana-Mahara_115040	C	B.buttiana-Gautama-sRed_114893	T	C<->T	--	--	--	--	--	intergenic	--	--	--	--
B.buttiana-Mahara_115128	A	B.buttiana-Gautama-sRed_114981	C	A<->C	--	--	--	--	--	intergenic	--	--	--	--
B.buttiana-Mahara_115173	T	B.buttiana-Gautama-sRed_115026	G	T<->G	--	--	--	--	--	intergenic	--	--	--	--
B.buttiana-Mahara_115196	A	B.buttiana-Gautama-sRed_115049	C	A<->C	--	--	--	--	--	intergenic	--	--	--	--
B.buttiana-Mahara_115349	A	B.buttiana-Gautama-sRed_115202	C	A<->C	--	--	--	--	--	intergenic	--	--	--	--
B.buttiana-Mahara_115350	C	B.buttiana-Gautama-sRed_115203	A	C<->A	--	--	--	--	--	intergenic	--	--	--	--
B.buttiana-Mahara_115392	T	B.buttiana-Gautama-sRed_115245	G	T<->G	--	--	--	--	--	intergenic	--	--	--	--
B.buttiana-Mahara_115604	G	B.buttiana-Gautama-sRed_115459	T	G<->T	150,2	50	TCG<->TCT	S<->S	syn	ccsA	115455	116423	+	--
B.buttiana-Mahara_115736	G	B.buttiana-Gautama-sRed_115591	T	G<->T	282,2	94	CAG<->CAT	Q<->H	nonsyn	ccsA	115455	116423	+	--
B.buttiana-Mahara_115974	G	B.buttiana-Gautama-sRed_115829	A	G<->A	520,0	174	GAT<->AAT	D<->N	nonsyn	ccsA	115455	116423	+	--
B.buttiana-Mahara_116093	T	B.buttiana-Gautama-sRed_115948	C	T<->C	639,2	213	TCT<->TCC	S<->S	syn	ccsA	115455	116423	+	--
B.buttiana-Mahara_116333	T	B.buttiana-Gautama-sRed_116188	C	T<->C	879,2	293	GGT<->GGC	G<->G	syn	ccsA	115455	116423	+	--
B.buttiana-Mahara_116384	A	B.buttiana-Gautama-sRed_116239	C	A<->C	930,2	310	GGA<->GGC	G<->G	syn	ccsA	115455	116423	+	--
B.buttiana-Mahara_116436	T	B.buttiana-Gautama-sRed_116291	G	T<->G	--	--	--	--	--	intergenic	--	--	--	--
B.buttiana-Mahara_116516	T	B.buttiana-Gautama-sRed_116370	A	T<->A	--	--	--	--	--	intergenic	--	--	--	--
B.buttiana-Mahara_116519	A	B.buttiana-Gautama-sRed_116373	G	A<->G	--	--	--	--	--	intergenic	--	--	--	--
B.buttiana-Mahara_116521	T	B.buttiana-Gautama-sRed_116375	A	T<->A	--	--	--	--	--	intergenic	--	--	--	--
B.buttiana-Mahara_116523	C	B.buttiana-Gautama-sRed_116377	G	C<->G	--	--	--	--	--	intergenic	--	--	--	--
B.buttiana-Mahara_116525	T	B.buttiana-Gautama-sRed_116379	A	T<->A	--	--	--	--	--	intergenic	--	--	--	--
B.buttiana-Mahara_116527	C	B.buttiana-Gautama-sRed_116381	T	C<->T	--	--	--	--	--	intergenic	--	--	--	--
B.buttiana-Mahara_116530	T	B.buttiana-Gautama-sRed_116385	G	T<->G	--	--	--	--	--	intergenic	--	--	--	--
B.buttiana-Mahara_116565	C	B.buttiana-Gautama-sRed_116420	T	C<->T	--	--	--	--	--	intergenic	--	--	--	--
B.buttiana-Mahara_116572	G	B.buttiana-Gautama-sRed_116427	T	G<->T	--	--	--	--	--	intergenic	--	--	--	--
B.buttiana-Mahara_116768	A	B.buttiana-Gautama-sRed_116623	G	A<->G	1421,1	474	TTT<->TCT	F<->S	nonsyn	ndhD	116635	118188	-	--
B.buttiana-Mahara_116792	G	B.buttiana-Gautama-sRed_116647	A	G<->A	1397,1	466	ACT<->ATT	T<->I	nonsyn	ndhD	116635	118188	-	--
B.buttiana-Mahara_116932	A	B.buttiana-Gautama-sRed_116787	C	A<->C	1257,2	419	TTT<->TTG	F<->L	nonsyn	ndhD	116635	118188	-	--
B.buttiana-Mahara_117166	A	B.buttiana-Gautama-sRed_117021	G	A<->G	1023,2	341	ACT<->ACC	T<->T	syn	ndhD	116635	118188	-	--
B.buttiana-Mahara_117591	A	B.buttiana-Gautama-sRed_117446	G	A<->G	598,0	200	TTG<->CTG	L<->L	syn	ndhD	116635	118188	-	--
B.buttiana-Mahara_118030	A	B.buttiana-Gautama-sRed_117885	C	A<->C	159,2	53	ACT<->ACG	T<->T	syn	ndhD	116635	118188	-	--
B.buttiana-Mahara_118411	T	B.buttiana-Gautama-sRed_118267	G	T<->G	117,2	39	ATA<->ATC	I<->I	syn	psaC	118282	118527	-	--
B.buttiana-Mahara_118553	G	B.buttiana-Gautama-sRed_118409	C	G<->C	--	--	--	--	--	intergenic	--	--	--	--
B.buttiana-Mahara_118653	C	B.buttiana-Gautama-sRed_118496	T	C<->T	--	--	--	--	--	intergenic	--	--	--	--
B.buttiana-Mahara_118711	C	B.buttiana-Gautama-sRed_118554	G	C<->G	--	--	--	--	--	intergenic	--	--	--	--
B.buttiana-Mahara_118780	A	B.buttiana-Gautama-sRed_118623	T	A<->T	--	--	--	--	--	intergenic	--	--	--	--
B.buttiana-Mahara_118784	G	B.buttiana-Gautama-sRed_118627	T	G<->T	--	--	--	--	--	intergenic	--	--	--	--
B.buttiana-Mahara_119259	T	B.buttiana-Gautama-sRed_119095	C	T<->C	--	--	--	--	--	intergenic	--	--	--	--
B.buttiana-Mahara_119272	G	B.buttiana-Gautama-sRed_119108	A	G<->A	--	--	--	--	--	intergenic	--	--	--	--
B.buttiana-Mahara_119294	G	B.buttiana-Gautama-sRed_119130	T	G<->T	--	--	--	--	--	intergenic	--	--	--	--
B.buttiana-Mahara_119320	T	B.buttiana-Gautama-sRed_119156	G	T<->G	--	--	--	--	--	intergenic	--	--	--	--
B.buttiana-Mahara_119835	C	B.buttiana-Gautama-sRed_119677	G	C<->G	114,2	38	TCG<->TCC	S<->S	syn	ndhG	119418	119948	-	--
B.buttiana-Mahara_119901	T	B.buttiana-Gautama-sRed_119743	C	T<->C	48,2	16	GGA<->GGG	G<->G	syn	ndhG	119418	119948	-	--
B.buttiana-Mahara_119950	C	B.buttiana-Gautama-sRed_119792	A	C<->A	--	--	--	--	--	intergenic	--	--	--	--
B.buttiana-Mahara_120099	C	B.buttiana-Gautama-sRed_119941	T	C<->T	--	--	--	--	--	intergenic	--	--	--	--
B.buttiana-Mahara_120120	T	B.buttiana-Gautama-sRed_119962	G	T<->G	--	--	--	--	--	intergenic	--	--	--	--
B.buttiana-Mahara_120202	C	B.buttiana-Gautama-sRed_120044	T	C<->T	--	--	--	--	--	intergenic	--	--	--	--
B.buttiana-Mahara_120250	G	B.buttiana-Gautama-sRed_120092	T	G<->T	--	--	--	--	--	intergenic	--	--	--	--
B.buttiana-Mahara_120565	C	B.buttiana-Gautama-sRed_120415	A	C<->A	253,0	85	GTG<->TTG	V<->L	nonsyn	ndhI	120305	120817	-	--
B.buttiana-Mahara_120590	G	B.buttiana-Gautama-sRed_120440	T	G<->T	228,2	76	ATC<->ATA	I<->I	syn	ndhI	120305	120817	-	--
B.buttiana-Mahara_120812	C	B.buttiana-Gautama-sRed_120662	G	C<->G	6,2	2	TTG<->TTC	L<->F	nonsyn	ndhI	120305	120817	-	--
B.buttiana-Mahara_120833	A	B.buttiana-Gautama-sRed_120683	C	A<->C	--	--	--	--	--	intergenic	--	--	--	--
B.buttiana-Mahara_120883	T	B.buttiana-Gautama-sRed_120733	G	T<->G	--	--	--	--	--	intergenic	--	--	--	--
B.buttiana-Mahara_120901	A	B.buttiana-Gautama-sRed_120751	T	A<->T	--	--	--	--	--	intergenic	--	--	--	--
B.buttiana-Mahara_120902	T	B.buttiana-Gautama-sRed_120752	G	T<->G	--	--	--	--	--	intergenic	--	--	--	--
B.buttiana-Mahara_121046	A	B.buttiana-Gautama-sRed_120896	G	A<->G	--	--	--	--	--	intergenic	--	--	--	--
B.buttiana-Mahara_121377	C	B.buttiana-Gautama-sRed_121227	T	C<->T	--	--	--	--	--	intergenic	--	--	--	--
B.buttiana-Mahara_121483	T	B.buttiana-Gautama-sRed_121333	C	T<->C	--	--	--	--	--	intergenic	--	--	--	--
B.buttiana-Mahara_121611	T	B.buttiana-Gautama-sRed_121461	G	T<->G	--	--	--	--	--	intergenic	--	--	--	--
B.buttiana-Mahara_121655	G	B.buttiana-Gautama-sRed_121505	T	G<->T	--	--	--	--	--	intergenic	--	--	--	--
B.buttiana-Mahara_121836	C	B.buttiana-Gautama-sRed_121675	A	C<->A	--	--	--	--	--	intergenic	--	--	--	--
B.buttiana-Mahara_121839	A	B.buttiana-Gautama-sRed_121678	C	A<->C	--	--	--	--	--	intergenic	--	--	--	--
B.buttiana-Mahara_122343	T	B.buttiana-Gautama-sRed_122185	A	T<->A	--	--	--	--	--	intergenic	--	--	--	--
B.buttiana-Mahara_122522	A	B.buttiana-Gautama-sRed_122374	C	A<->C	537,2	179	GTT<->GTG	V<->V	syn	ndhA	122508	123058	-	--
B.buttiana-Mahara_122525	G	B.buttiana-Gautama-sRed_122377	A	G<->A	534,2	178	TGC<->TGT	C<->C	syn	ndhA	122508	123058	-	--
B.buttiana-Mahara_122831	C	B.buttiana-Gautama-sRed_122683	T	C<->T	228,2	76	CTG<->CTA	L<->L	syn	ndhA	122508	123058	-	--
B.buttiana-Mahara_122921	G	B.buttiana-Gautama-sRed_122773	C	G<->C	138,2	46	GTC<->GTG	V<->V	syn	ndhA	122508	123058	-	--
B.buttiana-Mahara_122984	G	B.buttiana-Gautama-sRed_122836	C	G<->C	75,2	25	GGC<->GGG	G<->G	syn	ndhA	122508	123058	-	--
B.buttiana-Mahara_123041	G	B.buttiana-Gautama-sRed_122893	T	G<->T	18,2	6	ACC<->ACA	T<->T	syn	ndhA	122508	123058	-	--
B.buttiana-Mahara_123278	A	B.buttiana-Gautama-sRed_123130	C	A<->C	964,0	322	TCG<->GCG	S<->A	nonsyn	ndhH	123060	124241	-	--
B.buttiana-Mahara_123444	G	B.buttiana-Gautama-sRed_123296	A	G<->A	798,2	266	AGC<->AGT	S<->S	syn	ndhH	123060	124241	-	--
B.buttiana-Mahara_12370	T	B.buttiana-Gautama-sRed_12319	G	T<->G	--	--	--	--	--	intergenic	--	--	--	--
B.buttiana-Mahara_123825	C	B.buttiana-Gautama-sRed_123677	T	C<->T	417,2	139	GAG<->GAA	E<->E	syn	ndhH	123060	124241	-	--
B.buttiana-Mahara_124692	A	B.buttiana-Gautama-sRed_124554	G	A<->G	--	--	--	--	--	intergenic	--	--	--	--
B.buttiana-Mahara_124699	T	B.buttiana-Gautama-sRed_124561	G	T<->G	--	--	--	--	--	intergenic	--	--	--	--
B.buttiana-Mahara_124858	G	B.buttiana-Gautama-sRed_124720	A	G<->A	--	--	--	--	--	intergenic	--	--	--	--
B.buttiana-Mahara_124876	T	B.buttiana-Gautama-sRed_124738	A	T<->A	5652,2	1884	GAA<->GAT	E<->D	nonsyn	ycf1	124870	130527	-	--
B.buttiana-Mahara_124912	G	B.buttiana-Gautama-sRed_124774	T	G<->T	5616,2	1872	TTC<->TTA	F<->L	nonsyn	ycf1	124870	130527	-	--
B.buttiana-Mahara_124913	A	B.buttiana-Gautama-sRed_124775	C	A<->C	5615,1	1872	TTC<->TGC	F<->C	nonsyn	ycf1	124870	130527	-	--
B.buttiana-Mahara_124927	T	B.buttiana-Gautama-sRed_124789	G	T<->G	5601,2	1867	TTA<->TTC	L<->F	nonsyn	ycf1	124870	130527	-	--
B.buttiana-Mahara_125044	G	B.buttiana-Gautama-sRed_124906	T	G<->T	5484,2	1828	AAC<->AAA	N<->K	nonsyn	ycf1	124870	130527	-	--
B.buttiana-Mahara_125047	T	B.buttiana-Gautama-sRed_124909	G	T<->G	5481,2	1827	TTA<->TTC	L<->F	nonsyn	ycf1	124870	130527	-	--
B.buttiana-Mahara_125277	C	B.buttiana-Gautama-sRed_125139	T	C<->T	5251,0	1751	GGG<->AGG	G<->R	nonsyn	ycf1	124870	130527	-	--
B.buttiana-Mahara_125389	G	B.buttiana-Gautama-sRed_125251	A	G<->A	5139,2	1713	ACC<->ACT	T<->T	syn	ycf1	124870	130527	-	--
B.buttiana-Mahara_125418	T	B.buttiana-Gautama-sRed_125280	C	T<->C	5110,0	1704	AAT<->GAT	N<->D	nonsyn	ycf1	124870	130527	-	--
B.buttiana-Mahara_125509	C	B.buttiana-Gautama-sRed_125371	A	C<->A	5019,2	1673	CTG<->CTT	L<->L	syn	ycf1	124870	130527	-	--
B.buttiana-Mahara_125537	T	B.buttiana-Gautama-sRed_125399	G	T<->G	4991,1	1664	TAC<->TCC	Y<->S	nonsyn	ycf1	124870	130527	-	--
B.buttiana-Mahara_125584	G	B.buttiana-Gautama-sRed_125446	T	G<->T	4944,2	1648	GTC<->GTA	V<->V	syn	ycf1	124870	130527	-	--
B.buttiana-Mahara_125599	C	B.buttiana-Gautama-sRed_125461	G	C<->G	4929,2	1643	ATG<->ATC	M<->I	nonsyn	ycf1	124870	130527	-	--
B.buttiana-Mahara_125667	T	B.buttiana-Gautama-sRed_125529	A	T<->A	4861,0	1621	AAT<->TAT	N<->Y	nonsyn	ycf1	124870	130527	-	--
B.buttiana-Mahara_125708	T	B.buttiana-Gautama-sRed_125570	A	T<->A	4820,1	1607	AAA<->ATA	K<->I	nonsyn	ycf1	124870	130527	-	--
B.buttiana-Mahara_125771	C	B.buttiana-Gautama-sRed_125648	A	C<->A	4757,1	1586	GGT<->GTT	G<->V	nonsyn	ycf1	124870	130527	-	--
B.buttiana-Mahara_125826	G	B.buttiana-Gautama-sRed_125703	T	G<->T	4702,0	1568	CAA<->AAA	Q<->K	nonsyn	ycf1	124870	130527	-	--
B.buttiana-Mahara_125883	C	B.buttiana-Gautama-sRed_125760	T	C<->T	4645,0	1549	GTA<->ATA	V<->I	nonsyn	ycf1	124870	130527	-	--
B.buttiana-Mahara_12592	A	B.buttiana-Gautama-sRed_12541	C	A<->C	--	--	--	--	--	intergenic	--	--	--	--
B.buttiana-Mahara_126099	G	B.buttiana-Gautama-sRed_125976	A	G<->A	4429,0	1477	CCA<->TCA	P<->S	nonsyn	ycf1	124870	130527	-	--
B.buttiana-Mahara_126149	G	B.buttiana-Gautama-sRed_126026	T	G<->T	4379,1	1460	GCT<->GAT	A<->D	nonsyn	ycf1	124870	130527	-	--
B.buttiana-Mahara_126152	A	B.buttiana-Gautama-sRed_126029	T	A<->T	4376,1	1459	ATG<->AAG	M<->K	nonsyn	ycf1	124870	130527	-	--
B.buttiana-Mahara_126168	T	B.buttiana-Gautama-sRed_126045	G	T<->G	4360,0	1454	AAA<->CAA	K<->Q	nonsyn	ycf1	124870	130527	-	--
B.buttiana-Mahara_126175	G	B.buttiana-Gautama-sRed_126052	C	G<->C	4353,2	1451	AAC<->AAG	N<->K	nonsyn	ycf1	124870	130527	-	--
B.buttiana-Mahara_126244	C	B.buttiana-Gautama-sRed_126121	A	C<->A	4284,2	1428	AAG<->AAT	K<->N	nonsyn	ycf1	124870	130527	-	--
B.buttiana-Mahara_126307	A	B.buttiana-Gautama-sRed_126184	C	A<->C	4221,2	1407	GAT<->GAG	D<->E	nonsyn	ycf1	124870	130527	-	--
B.buttiana-Mahara_126439	C	B.buttiana-Gautama-sRed_126316	T	C<->T	4089,2	1363	GGG<->GGA	G<->G	syn	ycf1	124870	130527	-	--
B.buttiana-Mahara_126446	C	B.buttiana-Gautama-sRed_126323	A	C<->A	4082,1	1361	CGT<->CTT	R<->L	nonsyn	ycf1	124870	130527	-	--
B.buttiana-Mahara_126554	A	B.buttiana-Gautama-sRed_126431	G	A<->G	3974,1	1325	GTC<->GCC	V<->A	nonsyn	ycf1	124870	130527	-	--
B.buttiana-Mahara_126759	A	B.buttiana-Gautama-sRed_126636	C	A<->C	3769,0	1257	TTA<->GTA	L<->V	nonsyn	ycf1	124870	130527	-	--
B.buttiana-Mahara_126864	G	B.buttiana-Gautama-sRed_126741	C	G<->C	3664,0	1222	CAA<->GAA	Q<->E	nonsyn	ycf1	124870	130527	-	--
B.buttiana-Mahara_126891	C	B.buttiana-Gautama-sRed_126768	G	C<->G	3637,0	1213	GTA<->CTA	V<->L	nonsyn	ycf1	124870	130527	-	--
B.buttiana-Mahara_126967	C	B.buttiana-Gautama-sRed_126844	A	C<->A	3561,2	1187	CCG<->CCT	P<->P	syn	ycf1	124870	130527	-	--
B.buttiana-Mahara_127226	C	B.buttiana-Gautama-sRed_127103	T	C<->T	3302,1	1101	CGT<->CAT	R<->H	nonsyn	ycf1	124870	130527	-	--
B.buttiana-Mahara_127228	G	B.buttiana-Gautama-sRed_127105	T	G<->T	3300,2	1100	AGC<->AGA	S<->R	nonsyn	ycf1	124870	130527	-	--
B.buttiana-Mahara_127245	C	B.buttiana-Gautama-sRed_127122	T	C<->T	3283,0	1095	GGA<->AGA	G<->R	nonsyn	ycf1	124870	130527	-	--
B.buttiana-Mahara_127276	T	B.buttiana-Gautama-sRed_127153	C	T<->C	3252,2	1084	TCA<->TCG	S<->S	syn	ycf1	124870	130527	-	--
B.buttiana-Mahara_127287	G	B.buttiana-Gautama-sRed_127164	T	G<->T	3241,0	1081	CGA<->AGA	R<->R	syn	ycf1	124870	130527	-	--
B.buttiana-Mahara_127303	C	B.buttiana-Gautama-sRed_127180	T	C<->T	3225,2	1075	ACG<->ACA	T<->T	syn	ycf1	124870	130527	-	--
B.buttiana-Mahara_127318	A	B.buttiana-Gautama-sRed_127195	C	A<->C	3210,2	1070	ATT<->ATG	I<->M	nonsyn	ycf1	124870	130527	-	--
B.buttiana-Mahara_127324	T	B.buttiana-Gautama-sRed_127201	G	T<->G	3204,2	1068	ATA<->ATC	I<->I	syn	ycf1	124870	130527	-	--
B.buttiana-Mahara_127362	T	B.buttiana-Gautama-sRed_127239	C	T<->C	3166,0	1056	AAA<->GAA	K<->E	nonsyn	ycf1	124870	130527	-	--
B.buttiana-Mahara_127401	T	B.buttiana-Gautama-sRed_127278	C	T<->C	3127,0	1043	AAT<->GAT	N<->D	nonsyn	ycf1	124870	130527	-	--
B.buttiana-Mahara_127409	G	B.buttiana-Gautama-sRed_127286	T	G<->T	3119,1	1040	ACA<->AAA	T<->K	nonsyn	ycf1	124870	130527	-	--
B.buttiana-Mahara_127412	A	B.buttiana-Gautama-sRed_127289	T	A<->T	3116,1	1039	ATA<->AAA	I<->K	nonsyn	ycf1	124870	130527	-	--
B.buttiana-Mahara_127472	G	B.buttiana-Gautama-sRed_127349	C	G<->C	3056,1	1019	ACT<->AGT	T<->S	nonsyn	ycf1	124870	130527	-	--
B.buttiana-Mahara_127568	T	B.buttiana-Gautama-sRed_127445	A	T<->A	2960,1	987	AAA<->ATA	K<->I	nonsyn	ycf1	124870	130527	-	--
B.buttiana-Mahara_127569	T	B.buttiana-Gautama-sRed_127446	A	T<->A	2959,0	987	AAA<->TAA	K<->X	nonsense	ycf1	124870	130527	-	--
B.buttiana-Mahara_127570	T	B.buttiana-Gautama-sRed_127447	A	T<->A	2958,2	986	TTA<->TTT	L<->F	nonsyn	ycf1	124870	130527	-	--
B.buttiana-Mahara_127636	G	B.buttiana-Gautama-sRed_127519	T	G<->T	2892,2	964	CTC<->CTA	L<->L	syn	ycf1	124870	130527	-	--
B.buttiana-Mahara_127656	T	B.buttiana-Gautama-sRed_127539	G	T<->G	2872,0	958	AAA<->CAA	K<->Q	nonsyn	ycf1	124870	130527	-	--
B.buttiana-Mahara_127691	A	B.buttiana-Gautama-sRed_127574	C	A<->C	2837,1	946	ATA<->AGA	I<->R	nonsyn	ycf1	124870	130527	-	--
B.buttiana-Mahara_128109	G	B.buttiana-Gautama-sRed_127992	A	G<->A	2419,0	807	CTG<->TTG	L<->L	syn	ycf1	124870	130527	-	--
B.buttiana-Mahara_128160	T	B.buttiana-Gautama-sRed_128043	C	T<->C	2368,0	790	ATA<->GTA	I<->V	nonsyn	ycf1	124870	130527	-	--
B.buttiana-Mahara_128246	G	B.buttiana-Gautama-sRed_128129	T	G<->T	2282,1	761	TCT<->TAT	S<->Y	nonsyn	ycf1	124870	130527	-	--
B.buttiana-Mahara_128258	T	B.buttiana-Gautama-sRed_128141	A	T<->A	2270,1	757	AAA<->ATA	K<->I	nonsyn	ycf1	124870	130527	-	--
B.buttiana-Mahara_128259	T	B.buttiana-Gautama-sRed_128142	A	T<->A	2269,0	757	AAA<->TAA	K<->X	nonsense	ycf1	124870	130527	-	--
B.buttiana-Mahara_128260	T	B.buttiana-Gautama-sRed_128143	A	T<->A	2268,2	756	TTA<->TTT	L<->F	nonsyn	ycf1	124870	130527	-	--
B.buttiana-Mahara_128348	T	B.buttiana-Gautama-sRed_128231	C	T<->C	2180,1	727	AAA<->AGA	K<->R	nonsyn	ycf1	124870	130527	-	--
B.buttiana-Mahara_128365	G	B.buttiana-Gautama-sRed_128248	T	G<->T	2163,2	721	TCC<->TCA	S<->S	syn	ycf1	124870	130527	-	--
B.buttiana-Mahara_128506	C	B.buttiana-Gautama-sRed_128389	A	C<->A	2022,2	674	AAG<->AAT	K<->N	nonsyn	ycf1	124870	130527	-	--
B.buttiana-Mahara_128545	C	B.buttiana-Gautama-sRed_128428	A	C<->A	1983,2	661	GTG<->GTT	V<->V	syn	ycf1	124870	130527	-	--
B.buttiana-Mahara_128648	T	B.buttiana-Gautama-sRed_128531	C	T<->C	1880,1	627	CAG<->CGG	Q<->R	nonsyn	ycf1	124870	130527	-	--
B.buttiana-Mahara_128702	T	B.buttiana-Gautama-sRed_128585	C	T<->C	1826,1	609	CAC<->CGC	H<->R	nonsyn	ycf1	124870	130527	-	--
B.buttiana-Mahara_128749	A	B.buttiana-Gautama-sRed_128632	C	A<->C	1779,2	593	TTT<->TTG	F<->L	nonsyn	ycf1	124870	130527	-	--
B.buttiana-Mahara_128796	A	B.buttiana-Gautama-sRed_128679	C	A<->C	1732,0	578	TTA<->GTA	L<->V	nonsyn	ycf1	124870	130527	-	--
B.buttiana-Mahara_128801	C	B.buttiana-Gautama-sRed_128684	T	C<->T	1727,1	576	AGT<->AAT	S<->N	nonsyn	ycf1	124870	130527	-	--
B.buttiana-Mahara_12886	T	B.buttiana-Gautama-sRed_12819	A	T<->A	--	--	--	--	--	intergenic	--	--	--	--
B.buttiana-Mahara_12887	C	B.buttiana-Gautama-sRed_12820	A	C<->A	--	--	--	--	--	intergenic	--	--	--	--
B.buttiana-Mahara_128918	T	B.buttiana-Gautama-sRed_128801	G	T<->G	1610,1	537	TAT<->TCT	Y<->S	nonsyn	ycf1	124870	130527	-	--
B.buttiana-Mahara_128953	A	B.buttiana-Gautama-sRed_128836	C	A<->C	1575,2	525	TTT<->TTG	F<->L	nonsyn	ycf1	124870	130527	-	--
B.buttiana-Mahara_128961	T	B.buttiana-Gautama-sRed_128844	G	T<->G	1567,0	523	AAA<->CAA	K<->Q	nonsyn	ycf1	124870	130527	-	--
B.buttiana-Mahara_128970	T	B.buttiana-Gautama-sRed_128853	G	T<->G	1558,0	520	ACG<->CCG	T<->P	nonsyn	ycf1	124870	130527	-	--
B.buttiana-Mahara_129001	G	B.buttiana-Gautama-sRed_128884	A	G<->A	1527,2	509	TAC<->TAT	Y<->Y	syn	ycf1	124870	130527	-	--
B.buttiana-Mahara_129087	T	B.buttiana-Gautama-sRed_128970	C	T<->C	1441,0	481	AAT<->GAT	N<->D	nonsyn	ycf1	124870	130527	-	--
B.buttiana-Mahara_129112	C	B.buttiana-Gautama-sRed_128995	G	C<->G	1416,2	472	CTG<->CTC	L<->L	syn	ycf1	124870	130527	-	--
B.buttiana-Mahara_130	T	B.buttiana-Gautama-sRed_131	C	T<->C	--	--	--	--	--	intergenic	--	--	--	--
B.buttiana-Mahara_13195	G	B.buttiana-Gautama-sRed_13128	T	G<->T	--	--	--	--	--	intergenic	--	--	--	--
B.buttiana-Mahara_13498	G	B.buttiana-Gautama-sRed_13431	A	G<->A	--	--	--	--	--	intergenic	--	--	--	--
B.buttiana-Mahara_13522	A	B.buttiana-Gautama-sRed_13455	C	A<->C	--	--	--	--	--	intergenic	--	--	--	--
B.buttiana-Mahara_13671	C	B.buttiana-Gautama-sRed_13604	T	C<->T	--	--	--	--	--	intergenic	--	--	--	--
B.buttiana-Mahara_14419	C	B.buttiana-Gautama-sRed_14348	T	C<->T	--	--	--	--	--	intergenic	--	--	--	--
B.buttiana-Mahara_14420	G	B.buttiana-Gautama-sRed_14349	A	G<->A	--	--	--	--	--	intergenic	--	--	--	--
B.buttiana-Mahara_14493	A	B.buttiana-Gautama-sRed_14422	G	A<->G	--	--	--	--	--	intergenic	--	--	--	--
B.buttiana-Mahara_14516	C	B.buttiana-Gautama-sRed_14445	A	C<->A	--	--	--	--	--	intergenic	--	--	--	--
B.buttiana-Mahara_14543	A	B.buttiana-Gautama-sRed_14472	T	A<->T	--	--	--	--	--	intergenic	--	--	--	--
B.buttiana-Mahara_14584	C	B.buttiana-Gautama-sRed_14513	A	C<->A	--	--	--	--	--	intergenic	--	--	--	--
B.buttiana-Mahara_14596	G	B.buttiana-Gautama-sRed_14525	C	G<->C	--	--	--	--	--	intergenic	--	--	--	--
B.buttiana-Mahara_14759	G	B.buttiana-Gautama-sRed_14688	A	G<->A	--	--	--	--	--	intergenic	--	--	--	--
B.buttiana-Mahara_15489	A	B.buttiana-Gautama-sRed_15418	G	A<->G	31,0	11	TTA<->CTA	L<->L	syn	atpI	14776	15519	-	--
B.buttiana-Mahara_15510	A	B.buttiana-Gautama-sRed_15439	G	A<->G	10,0	4	TTA<->CTA	L<->L	syn	atpI	14776	15519	-	--
B.buttiana-Mahara_15624	A	B.buttiana-Gautama-sRed_15553	G	A<->G	--	--	--	--	--	intergenic	--	--	--	--
B.buttiana-Mahara_15650	C	B.buttiana-Gautama-sRed_15579	T	C<->T	--	--	--	--	--	intergenic	--	--	--	--
B.buttiana-Mahara_15740	T	B.buttiana-Gautama-sRed_15669	C	T<->C	710,1	237	TAA<->TGA	X<->X	stop_syn	rps2	15739	16449	-	--
B.buttiana-Mahara_15972	C	B.buttiana-Gautama-sRed_15901	T	C<->T	478,0	160	GGG<->AGG	G<->R	nonsyn	rps2	15739	16449	-	--
B.buttiana-Mahara_160	A	B.buttiana-Gautama-sRed_161	C	A<->C	--	--	--	--	--	intergenic	--	--	--	--
B.buttiana-Mahara_16111	C	B.buttiana-Gautama-sRed_16040	G	C<->G	339,2	113	ACG<->ACC	T<->T	syn	rps2	15739	16449	-	--
B.buttiana-Mahara_16603	G	B.buttiana-Gautama-sRed_16526	T	G<->T	--	--	--	--	--	intergenic	--	--	--	--
B.buttiana-Mahara_16689	A	B.buttiana-Gautama-sRed_16612	C	A<->C	--	--	--	--	--	intergenic	--	--	--	--
B.buttiana-Mahara_16755	A	B.buttiana-Gautama-sRed_16678	T	A<->T	4068,2	1356	TTT<->TTA	F<->L	nonsyn	rpoC2	16704	20822	-	--
B.buttiana-Mahara_16854	G	B.buttiana-Gautama-sRed_16777	T	G<->T	3969,2	1323	GTC<->GTA	V<->V	syn	rpoC2	16704	20822	-	--
B.buttiana-Mahara_171	G	B.buttiana-Gautama-sRed_172	C	G<->C	--	--	--	--	--	intergenic	--	--	--	--
B.buttiana-Mahara_17330	T	B.buttiana-Gautama-sRed_17253	C	T<->C	3493,0	1165	AAA<->GAA	K<->E	nonsyn	rpoC2	16704	20822	-	--
B.buttiana-Mahara_1794	A	B.buttiana-Gautama-sRed_1912	C	A<->C	--	--	--	--	--	intergenic	--	--	--	--
B.buttiana-Mahara_1823	A	B.buttiana-Gautama-sRed_1931	G	A<->G	--	--	--	--	--	intergenic	--	--	--	--
B.buttiana-Mahara_18595	G	B.buttiana-Gautama-sRed_18518	T	G<->T	2228,1	743	TCC<->TAC	S<->Y	nonsyn	rpoC2	16704	20822	-	--
B.buttiana-Mahara_18923	T	B.buttiana-Gautama-sRed_18846	C	T<->C	1900,0	634	ATT<->GTT	I<->V	nonsyn	rpoC2	16704	20822	-	--
B.buttiana-Mahara_18943	G	B.buttiana-Gautama-sRed_18866	A	G<->A	1880,1	627	ACT<->ATT	T<->I	nonsyn	rpoC2	16704	20822	-	--
B.buttiana-Mahara_19003	A	B.buttiana-Gautama-sRed_18926	T	A<->T	1820,1	607	TTT<->TAT	F<->Y	nonsyn	rpoC2	16704	20822	-	--
B.buttiana-Mahara_19143	C	B.buttiana-Gautama-sRed_19066	A	C<->A	1680,2	560	TTG<->TTT	L<->F	nonsyn	rpoC2	16704	20822	-	--
B.buttiana-Mahara_1951	T	B.buttiana-Gautama-sRed_2050	G	T<->G	--	--	--	--	--	intergenic	--	--	--	--
B.buttiana-Mahara_19660	C	B.buttiana-Gautama-sRed_19583	T	C<->T	1163,1	388	GGC<->GAC	G<->D	nonsyn	rpoC2	16704	20822	-	--
B.buttiana-Mahara_19731	T	B.buttiana-Gautama-sRed_19654	G	T<->G	1092,2	364	ATA<->ATC	I<->I	syn	rpoC2	16704	20822	-	--
B.buttiana-Mahara_19743	C	B.buttiana-Gautama-sRed_19666	A	C<->A	1080,2	360	TCG<->TCT	S<->S	syn	rpoC2	16704	20822	-	--
B.buttiana-Mahara_20012	C	B.buttiana-Gautama-sRed_19935	T	C<->T	811,0	271	GTC<->ATC	V<->I	nonsyn	rpoC2	16704	20822	-	--
B.buttiana-Mahara_20372	C	B.buttiana-Gautama-sRed_20295	A	C<->A	451,0	151	GTA<->TTA	V<->L	nonsyn	rpoC2	16704	20822	-	--
B.buttiana-Mahara_21008	G	B.buttiana-Gautama-sRed_20939	A	G<->A	--	--	--	--	--	intergenic	--	--	--	--
B.buttiana-Mahara_2136	T	B.buttiana-Gautama-sRed_2235	A	T<->A	--	--	--	--	--	intergenic	--	--	--	--
B.buttiana-Mahara_21389	G	B.buttiana-Gautama-sRed_21320	C	G<->C	--	--	--	--	--	intergenic	--	--	--	--
B.buttiana-Mahara_21637	C	B.buttiana-Gautama-sRed_21568	T	C<->T	--	--	--	--	--	intergenic	--	--	--	--
B.buttiana-Mahara_21790	C	B.buttiana-Gautama-sRed_21721	G	C<->G	--	--	--	--	--	intergenic	--	--	--	--
B.buttiana-Mahara_22496	A	B.buttiana-Gautama-sRed_22427	C	A<->C	--	--	--	--	--	intergenic	--	--	--	--
B.buttiana-Mahara_22628	C	B.buttiana-Gautama-sRed_22559	T	C<->T	--	--	--	--	--	intergenic	--	--	--	--
B.buttiana-Mahara_22789	T	B.buttiana-Gautama-sRed_22720	A	T<->A	--	--	--	--	--	intergenic	--	--	--	--
B.buttiana-Mahara_22791	C	B.buttiana-Gautama-sRed_22722	T	C<->T	--	--	--	--	--	intergenic	--	--	--	--
B.buttiana-Mahara_22807	C	B.buttiana-Gautama-sRed_22738	T	C<->T	--	--	--	--	--	intergenic	--	--	--	--
B.buttiana-Mahara_22984	C	B.buttiana-Gautama-sRed_22914	A	C<->A	--	--	--	--	--	intergenic	--	--	--	--
B.buttiana-Mahara_23037	C	B.buttiana-Gautama-sRed_22967	T	C<->T	--	--	--	--	--	intergenic	--	--	--	--
B.buttiana-Mahara_23177	G	B.buttiana-Gautama-sRed_23107	A	G<->A	--	--	--	--	--	intergenic	--	--	--	--
B.buttiana-Mahara_23180	G	B.buttiana-Gautama-sRed_23110	T	G<->T	--	--	--	--	--	intergenic	--	--	--	--
B.buttiana-Mahara_23264	A	B.buttiana-Gautama-sRed_23194	G	A<->G	--	--	--	--	--	intergenic	--	--	--	--
B.buttiana-Mahara_23301	A	B.buttiana-Gautama-sRed_23231	T	A<->T	--	--	--	--	--	intergenic	--	--	--	--
B.buttiana-Mahara_23385	T	B.buttiana-Gautama-sRed_23315	G	T<->G	--	--	--	--	--	intergenic	--	--	--	--
B.buttiana-Mahara_23587	T	B.buttiana-Gautama-sRed_23517	G	T<->G	250,0	84	AAA<->CAA	K<->Q	nonsyn	rpoC1	23407	23836	-	--
B.buttiana-Mahara_23590	T	B.buttiana-Gautama-sRed_23520	C	T<->C	247,0	83	AAC<->GAC	N<->D	nonsyn	rpoC1	23407	23836	-	--
B.buttiana-Mahara_2374	T	B.buttiana-Gautama-sRed_2473	G	T<->G	1365,2	455	TCA<->TCC	S<->S	syn	matK	2227	3738	-	--
B.buttiana-Mahara_23880	G	B.buttiana-Gautama-sRed_23810	T	G<->T	2401,0	801	CAT<->AAT	H<->N	nonsyn	rpoB	23863	26280	-	--
B.buttiana-Mahara_24502	A	B.buttiana-Gautama-sRed_24432	G	A<->G	1779,2	593	CCT<->CCC	P<->P	syn	rpoB	23863	26280	-	--
B.buttiana-Mahara_24534	C	B.buttiana-Gautama-sRed_24464	T	C<->T	1747,0	583	GTT<->ATT	V<->I	nonsyn	rpoB	23863	26280	-	--
B.buttiana-Mahara_24668	A	B.buttiana-Gautama-sRed_24598	G	A<->G	1613,1	538	ATG<->ACG	M<->T	nonsyn	rpoB	23863	26280	-	--
B.buttiana-Mahara_24936	C	B.buttiana-Gautama-sRed_24866	T	C<->T	1345,0	449	GCC<->ACC	A<->T	nonsyn	rpoB	23863	26280	-	--
B.buttiana-Mahara_24954	C	B.buttiana-Gautama-sRed_24884	G	C<->G	1327,0	443	GAA<->CAA	E<->Q	nonsyn	rpoB	23863	26280	-	--
B.buttiana-Mahara_25609	T	B.buttiana-Gautama-sRed_25539	C	T<->C	672,2	224	CAA<->CAG	Q<->Q	syn	rpoB	23863	26280	-	--
B.buttiana-Mahara_25687	C	B.buttiana-Gautama-sRed_25617	T	C<->T	594,2	198	AGG<->AGA	R<->R	syn	rpoB	23863	26280	-	--
B.buttiana-Mahara_25729	G	B.buttiana-Gautama-sRed_25659	A	G<->A	552,2	184	TCC<->TCT	S<->S	syn	rpoB	23863	26280	-	--
B.buttiana-Mahara_25746	T	B.buttiana-Gautama-sRed_25676	C	T<->C	535,0	179	ATT<->GTT	I<->V	nonsyn	rpoB	23863	26280	-	--
B.buttiana-Mahara_26365	C	B.buttiana-Gautama-sRed_26295	T	C<->T	--	--	--	--	--	intergenic	--	--	--	--
B.buttiana-Mahara_26425	C	B.buttiana-Gautama-sRed_26355	T	C<->T	--	--	--	--	--	intergenic	--	--	--	--
B.buttiana-Mahara_2704	C	B.buttiana-Gautama-sRed_2803	T	C<->T	1035,2	345	CAG<->CAA	Q<->Q	syn	matK	2227	3738	-	--
B.buttiana-Mahara_27242	T	B.buttiana-Gautama-sRed_27173	G	T<->G	--	--	--	--	--	intergenic	--	--	--	--
B.buttiana-Mahara_27284	G	B.buttiana-Gautama-sRed_27215	T	G<->T	--	--	--	--	--	intergenic	--	--	--	--
B.buttiana-Mahara_27285	A	B.buttiana-Gautama-sRed_27216	T	A<->T	--	--	--	--	--	intergenic	--	--	--	--
B.buttiana-Mahara_27347	T	B.buttiana-Gautama-sRed_27278	G	T<->G	--	--	--	--	--	intergenic	--	--	--	--
B.buttiana-Mahara_27382	T	B.buttiana-Gautama-sRed_27313	G	T<->G	--	--	--	--	--	intergenic	--	--	--	--
B.buttiana-Mahara_27400	T	B.buttiana-Gautama-sRed_27331	G	T<->G	--	--	--	--	--	intergenic	--	--	--	--
B.buttiana-Mahara_27410	A	B.buttiana-Gautama-sRed_27341	C	A<->C	--	--	--	--	--	intergenic	--	--	--	--
B.buttiana-Mahara_27425	A	B.buttiana-Gautama-sRed_27356	C	A<->C	--	--	--	--	--	intergenic	--	--	--	--
B.buttiana-Mahara_27548	A	B.buttiana-Gautama-sRed_27479	G	A<->G	--	--	--	--	--	intergenic	--	--	--	--
B.buttiana-Mahara_27550	G	B.buttiana-Gautama-sRed_27481	A	G<->A	--	--	--	--	--	intergenic	--	--	--	--
B.buttiana-Mahara_27553	A	B.buttiana-Gautama-sRed_27484	G	A<->G	--	--	--	--	--	intergenic	--	--	--	--
B.buttiana-Mahara_27554	A	B.buttiana-Gautama-sRed_27485	G	A<->G	--	--	--	--	--	intergenic	--	--	--	--
B.buttiana-Mahara_27558	G	B.buttiana-Gautama-sRed_27489	A	G<->A	--	--	--	--	--	intergenic	--	--	--	--
B.buttiana-Mahara_27641	G	B.buttiana-Gautama-sRed_27571	T	G<->T	--	--	--	--	--	intergenic	--	--	--	--
B.buttiana-Mahara_27677	T	B.buttiana-Gautama-sRed_27607	G	T<->G	--	--	--	--	--	intergenic	--	--	--	--
B.buttiana-Mahara_27783	G	B.buttiana-Gautama-sRed_27713	A	G<->A	--	--	--	--	--	intergenic	--	--	--	--
B.buttiana-Mahara_27979	T	B.buttiana-Gautama-sRed_27911	A	T<->A	--	--	--	--	--	intergenic	--	--	--	--
B.buttiana-Mahara_28046	C	B.buttiana-Gautama-sRed_27978	T	C<->T	--	--	--	--	--	intergenic	--	--	--	--
B.buttiana-Mahara_28053	G	B.buttiana-Gautama-sRed_27985	A	G<->A	--	--	--	--	--	intergenic	--	--	--	--
B.buttiana-Mahara_28082	T	B.buttiana-Gautama-sRed_28014	C	T<->C	--	--	--	--	--	intergenic	--	--	--	--
B.buttiana-Mahara_28282	G	B.buttiana-Gautama-sRed_28221	T	G<->T	--	--	--	--	--	intergenic	--	--	--	--
B.buttiana-Mahara_28366	C	B.buttiana-Gautama-sRed_28302	A	C<->A	--	--	--	--	--	intergenic	--	--	--	--
B.buttiana-Mahara_28445	T	B.buttiana-Gautama-sRed_28381	G	T<->G	--	--	--	--	--	intergenic	--	--	--	--
B.buttiana-Mahara_28708	G	B.buttiana-Gautama-sRed_28644	T	G<->T	--	--	--	--	--	intergenic	--	--	--	--
B.buttiana-Mahara_29064	G	B.buttiana-Gautama-sRed_29000	A	G<->A	--	--	--	--	--	intergenic	--	--	--	--
B.buttiana-Mahara_2925	C	B.buttiana-Gautama-sRed_3024	T	C<->T	814,0	272	GCG<->ACG	A<->T	nonsyn	matK	2227	3738	-	--
B.buttiana-Mahara_293	A	B.buttiana-Gautama-sRed_308	T	A<->T	--	--	--	--	--	intergenic	--	--	--	--
B.buttiana-Mahara_29302	G	B.buttiana-Gautama-sRed_29258	A	G<->A	--	--	--	--	--	intergenic	--	--	--	--
B.buttiana-Mahara_29541	G	B.buttiana-Gautama-sRed_29497	A	G<->A	--	--	--	--	--	intergenic	--	--	--	--
B.buttiana-Mahara_29579	A	B.buttiana-Gautama-sRed_29535	G	A<->G	--	--	--	--	--	intergenic	--	--	--	--
B.buttiana-Mahara_29689	C	B.buttiana-Gautama-sRed_29631	A	C<->A	--	--	--	--	--	intergenic	--	--	--	--
B.buttiana-Mahara_30071	G	B.buttiana-Gautama-sRed_30012	T	G<->T	--	--	--	--	--	intergenic	--	--	--	--
B.buttiana-Mahara_3011	G	B.buttiana-Gautama-sRed_3110	A	G<->A	728,1	243	ACC<->ATC	T<->I	nonsyn	matK	2227	3738	-	--
B.buttiana-Mahara_30168	A	B.buttiana-Gautama-sRed_30115	G	A<->G	--	--	--	--	--	intergenic	--	--	--	--
B.buttiana-Mahara_30172	A	B.buttiana-Gautama-sRed_30119	C	A<->C	--	--	--	--	--	intergenic	--	--	--	--
B.buttiana-Mahara_30174	G	B.buttiana-Gautama-sRed_30121	A	G<->A	--	--	--	--	--	intergenic	--	--	--	--
B.buttiana-Mahara_30259	C	B.buttiana-Gautama-sRed_30219	T	C<->T	--	--	--	--	--	intergenic	--	--	--	--
B.buttiana-Mahara_30271	C	B.buttiana-Gautama-sRed_30231	A	C<->A	--	--	--	--	--	intergenic	--	--	--	--
B.buttiana-Mahara_30441	C	B.buttiana-Gautama-sRed_30401	T	C<->T	--	--	--	--	--	intergenic	--	--	--	--
B.buttiana-Mahara_30482	T	B.buttiana-Gautama-sRed_30442	G	T<->G	--	--	--	--	--	intergenic	--	--	--	--
B.buttiana-Mahara_30635	T	B.buttiana-Gautama-sRed_30588	C	T<->C	--	--	--	--	--	intergenic	--	--	--	--
B.buttiana-Mahara_31112	A	B.buttiana-Gautama-sRed_31089	C	A<->C	--	--	--	--	--	intergenic	--	--	--	--
B.buttiana-Mahara_31316	T	B.buttiana-Gautama-sRed_31299	G	T<->G	--	--	--	--	--	intergenic	--	--	--	--
B.buttiana-Mahara_31342	T	B.buttiana-Gautama-sRed_31325	G	T<->G	--	--	--	--	--	intergenic	--	--	--	--
B.buttiana-Mahara_31385	A	B.buttiana-Gautama-sRed_31368	C	A<->C	--	--	--	--	--	intergenic	--	--	--	--
B.buttiana-Mahara_31683	A	B.buttiana-Gautama-sRed_31666	C	A<->C	--	--	--	--	--	intergenic	--	--	--	--
B.buttiana-Mahara_31837	A	B.buttiana-Gautama-sRed_31820	G	A<->G	--	--	--	--	--	intergenic	--	--	--	--
B.buttiana-Mahara_31918	G	B.buttiana-Gautama-sRed_31901	T	G<->T	--	--	--	--	--	intergenic	--	--	--	--
B.buttiana-Mahara_31924	A	B.buttiana-Gautama-sRed_31907	C	A<->C	--	--	--	--	--	intergenic	--	--	--	--
B.buttiana-Mahara_32163	C	B.buttiana-Gautama-sRed_32127	T	C<->T	--	--	--	--	--	intergenic	--	--	--	--
B.buttiana-Mahara_3222	G	B.buttiana-Gautama-sRed_3321	A	G<->A	517,0	173	CAT<->TAT	H<->Y	nonsyn	matK	2227	3738	-	--
B.buttiana-Mahara_32295	C	B.buttiana-Gautama-sRed_32269	T	C<->T	--	--	--	--	--	intergenic	--	--	--	--
B.buttiana-Mahara_32337	G	B.buttiana-Gautama-sRed_32311	T	G<->T	--	--	--	--	--	intergenic	--	--	--	--
B.buttiana-Mahara_32457	T	B.buttiana-Gautama-sRed_32431	G	T<->G	--	--	--	--	--	intergenic	--	--	--	--
B.buttiana-Mahara_32488	C	B.buttiana-Gautama-sRed_32462	A	C<->A	--	--	--	--	--	intergenic	--	--	--	--
B.buttiana-Mahara_32490	A	B.buttiana-Gautama-sRed_32464	C	A<->C	--	--	--	--	--	intergenic	--	--	--	--
B.buttiana-Mahara_3255	T	B.buttiana-Gautama-sRed_3354	G	T<->G	484,0	162	ATT<->CTT	I<->L	nonsyn	matK	2227	3738	-	--
B.buttiana-Mahara_32652	T	B.buttiana-Gautama-sRed_32621	G	T<->G	--	--	--	--	--	intergenic	--	--	--	--
B.buttiana-Mahara_32659	A	B.buttiana-Gautama-sRed_32627	T	A<->T	--	--	--	--	--	intergenic	--	--	--	--
B.buttiana-Mahara_32666	T	B.buttiana-Gautama-sRed_32634	A	T<->A	--	--	--	--	--	intergenic	--	--	--	--
B.buttiana-Mahara_32915	C	B.buttiana-Gautama-sRed_32883	A	C<->A	--	--	--	--	--	intergenic	--	--	--	--
B.buttiana-Mahara_32923	A	B.buttiana-Gautama-sRed_32891	G	A<->G	--	--	--	--	--	intergenic	--	--	--	--
B.buttiana-Mahara_33182	T	B.buttiana-Gautama-sRed_33130	A	T<->A	--	--	--	--	--	intergenic	--	--	--	--
B.buttiana-Mahara_33452	C	B.buttiana-Gautama-sRed_33400	T	C<->T	216,2	72	TGC<->TGT	C<->C	syn	psbD	33237	34298	+	--
B.buttiana-Mahara_341	C	B.buttiana-Gautama-sRed_366	T	C<->T	--	--	--	--	--	intergenic	--	--	--	--
B.buttiana-Mahara_34809	G	B.buttiana-Gautama-sRed_34757	C	G<->C	564,2	188	ACG<->ACC	T<->T	syn	psbC	34246	35667	+	--
B.buttiana-Mahara_34950	G	B.buttiana-Gautama-sRed_34898	A	G<->A	705,2	235	GGG<->GGA	G<->G	syn	psbC	34246	35667	+	--
B.buttiana-Mahara_35292	T	B.buttiana-Gautama-sRed_35240	G	T<->G	1047,2	349	GTT<->GTG	V<->V	syn	psbC	34246	35667	+	--
B.buttiana-Mahara_35640	G	B.buttiana-Gautama-sRed_35588	T	G<->T	1395,2	465	CCG<->CCT	P<->P	syn	psbC	34246	35667	+	--
B.buttiana-Mahara_35777	T	B.buttiana-Gautama-sRed_35725	G	T<->G	--	--	--	--	--	intergenic	--	--	--	--
B.buttiana-Mahara_35793	G	B.buttiana-Gautama-sRed_35741	T	G<->T	--	--	--	--	--	intergenic	--	--	--	--
B.buttiana-Mahara_36849	A	B.buttiana-Gautama-sRed_36820	G	A<->G	--	--	--	--	--	intergenic	--	--	--	--
B.buttiana-Mahara_3705	G	B.buttiana-Gautama-sRed_3804	T	G<->T	34,0	12	CGA<->AGA	R<->R	syn	matK	2227	3738	-	--
B.buttiana-Mahara_3711	G	B.buttiana-Gautama-sRed_3810	A	G<->A	28,0	10	CTA<->TTA	L<->L	syn	matK	2227	3738	-	--
B.buttiana-Mahara_37145	A	B.buttiana-Gautama-sRed_37108	C	A<->C	--	--	--	--	--	intergenic	--	--	--	--
B.buttiana-Mahara_37727	C	B.buttiana-Gautama-sRed_37690	G	C<->G	--	--	--	--	--	intergenic	--	--	--	--
B.buttiana-Mahara_38063	T	B.buttiana-Gautama-sRed_38026	C	T<->C	1959,2	653	GGA<->GGG	G<->G	syn	psaB	37817	40021	-	--
B.buttiana-Mahara_386	C	B.buttiana-Gautama-sRed_451	A	C<->A	--	--	--	--	--	intergenic	--	--	--	--
B.buttiana-Mahara_38611	C	B.buttiana-Gautama-sRed_38574	A	C<->A	1411,0	471	GCA<->TCA	A<->S	nonsyn	psaB	37817	40021	-	--
B.buttiana-Mahara_39248	G	B.buttiana-Gautama-sRed_39211	A	G<->A	774,2	258	CTC<->CTT	L<->L	syn	psaB	37817	40021	-	--
B.buttiana-Mahara_39611	G	B.buttiana-Gautama-sRed_39574	A	G<->A	411,2	137	ACC<->ACT	T<->T	syn	psaB	37817	40021	-	--
B.buttiana-Mahara_4033	A	B.buttiana-Gautama-sRed_4131	G	A<->G	--	--	--	--	--	intergenic	--	--	--	--
B.buttiana-Mahara_4047	G	B.buttiana-Gautama-sRed_4145	T	G<->T	--	--	--	--	--	intergenic	--	--	--	--
B.buttiana-Mahara_41268	T	B.buttiana-Gautama-sRed_41231	C	T<->C	1032,2	344	ACA<->ACG	T<->T	syn	psaA	40047	42299	-	--
B.buttiana-Mahara_41880	C	B.buttiana-Gautama-sRed_41843	A	C<->A	420,2	140	GGG<->GGT	G<->G	syn	psaA	40047	42299	-	--
B.buttiana-Mahara_42545	T	B.buttiana-Gautama-sRed_42505	C	T<->C	--	--	--	--	--	intergenic	--	--	--	--
B.buttiana-Mahara_42684	C	B.buttiana-Gautama-sRed_42662	G	C<->G	--	--	--	--	--	intergenic	--	--	--	--
B.buttiana-Mahara_42713	C	B.buttiana-Gautama-sRed_42691	A	C<->A	--	--	--	--	--	intergenic	--	--	--	--
B.buttiana-Mahara_42814	G	B.buttiana-Gautama-sRed_42776	C	G<->C	--	--	--	--	--	intergenic	--	--	--	--
B.buttiana-Mahara_42879	C	B.buttiana-Gautama-sRed_42822	A	C<->A	--	--	--	--	--	intergenic	--	--	--	--
B.buttiana-Mahara_43078	G	B.buttiana-Gautama-sRed_43000	A	G<->A	--	--	--	--	--	intergenic	--	--	--	--
B.buttiana-Mahara_43125	C	B.buttiana-Gautama-sRed_43047	A	C<->A	--	--	--	--	--	intergenic	--	--	--	--
B.buttiana-Mahara_43571	T	B.buttiana-Gautama-sRed_43508	A	T<->A	--	--	--	--	--	intergenic	--	--	--	--
B.buttiana-Mahara_43572	T	B.buttiana-Gautama-sRed_43509	G	T<->G	--	--	--	--	--	intergenic	--	--	--	--
B.buttiana-Mahara_4362	G	B.buttiana-Gautama-sRed_4477	T	G<->T	--	--	--	--	--	intergenic	--	--	--	--
B.buttiana-Mahara_43632	G	B.buttiana-Gautama-sRed_43569	T	G<->T	--	--	--	--	--	intergenic	--	--	--	--
B.buttiana-Mahara_4372	T	B.buttiana-Gautama-sRed_4487	C	T<->C	--	--	--	--	--	intergenic	--	--	--	--
B.buttiana-Mahara_43945	G	B.buttiana-Gautama-sRed_43882	T	G<->T	--	--	--	--	--	intergenic	--	--	--	--
B.buttiana-Mahara_44199	G	B.buttiana-Gautama-sRed_44137	A	G<->A	117,2	39	ATC<->ATT	I<->I	syn	ycf3	44090	44315	-	--
B.buttiana-Mahara_44250	T	B.buttiana-Gautama-sRed_44188	G	T<->G	66,2	22	CTA<->CTC	L<->L	syn	ycf3	44090	44315	-	--
B.buttiana-Mahara_44448	T	B.buttiana-Gautama-sRed_44386	G	T<->G	--	--	--	--	--	intergenic	--	--	--	--
B.buttiana-Mahara_44553	A	B.buttiana-Gautama-sRed_44491	C	A<->C	--	--	--	--	--	intergenic	--	--	--	--
B.buttiana-Mahara_44582	A	B.buttiana-Gautama-sRed_44520	C	A<->C	--	--	--	--	--	intergenic	--	--	--	--
B.buttiana-Mahara_44677	C	B.buttiana-Gautama-sRed_44615	T	C<->T	--	--	--	--	--	intergenic	--	--	--	--
B.buttiana-Mahara_45077	C	B.buttiana-Gautama-sRed_44995	A	C<->A	--	--	--	--	--	intergenic	--	--	--	--
B.buttiana-Mahara_4533	G	B.buttiana-Gautama-sRed_4648	T	G<->T	--	--	--	--	--	intergenic	--	--	--	--
B.buttiana-Mahara_45345	G	B.buttiana-Gautama-sRed_45262	T	G<->T	--	--	--	--	--	intergenic	--	--	--	--
B.buttiana-Mahara_45381	G	B.buttiana-Gautama-sRed_45321	T	G<->T	--	--	--	--	--	intergenic	--	--	--	--
B.buttiana-Mahara_45420	A	B.buttiana-Gautama-sRed_45410	C	A<->C	--	--	--	--	--	intergenic	--	--	--	--
B.buttiana-Mahara_45443	A	B.buttiana-Gautama-sRed_45433	C	A<->C	--	--	--	--	--	intergenic	--	--	--	--
B.buttiana-Mahara_45473	G	B.buttiana-Gautama-sRed_45463	T	G<->T	--	--	--	--	--	intergenic	--	--	--	--
B.buttiana-Mahara_4550	G	B.buttiana-Gautama-sRed_4665	C	G<->C	--	--	--	--	--	intergenic	--	--	--	--
B.buttiana-Mahara_45501	T	B.buttiana-Gautama-sRed_45491	G	T<->G	--	--	--	--	--	intergenic	--	--	--	--
B.buttiana-Mahara_45783	A	B.buttiana-Gautama-sRed_45766	C	A<->C	--	--	--	--	--	intergenic	--	--	--	--
B.buttiana-Mahara_45784	T	B.buttiana-Gautama-sRed_45767	G	T<->G	--	--	--	--	--	intergenic	--	--	--	--
B.buttiana-Mahara_46291	C	B.buttiana-Gautama-sRed_46269	A	C<->A	--	--	--	--	--	intergenic	--	--	--	--
B.buttiana-Mahara_46333	T	B.buttiana-Gautama-sRed_46311	C	T<->C	--	--	--	--	--	intergenic	--	--	--	--
B.buttiana-Mahara_46382	G	B.buttiana-Gautama-sRed_46360	T	G<->T	--	--	--	--	--	intergenic	--	--	--	--
B.buttiana-Mahara_46383	A	B.buttiana-Gautama-sRed_46361	T	A<->T	--	--	--	--	--	intergenic	--	--	--	--
B.buttiana-Mahara_46388	A	B.buttiana-Gautama-sRed_46366	C	A<->C	--	--	--	--	--	intergenic	--	--	--	--
B.buttiana-Mahara_46393	G	B.buttiana-Gautama-sRed_46369	C	G<->C	--	--	--	--	--	intergenic	--	--	--	--
B.buttiana-Mahara_46403	G	B.buttiana-Gautama-sRed_46377	A	G<->A	--	--	--	--	--	intergenic	--	--	--	--
B.buttiana-Mahara_46408	T	B.buttiana-Gautama-sRed_46382	C	T<->C	--	--	--	--	--	intergenic	--	--	--	--
B.buttiana-Mahara_46416	G	B.buttiana-Gautama-sRed_46394	A	G<->A	--	--	--	--	--	intergenic	--	--	--	--
B.buttiana-Mahara_46419	G	B.buttiana-Gautama-sRed_46397	T	G<->T	--	--	--	--	--	intergenic	--	--	--	--
B.buttiana-Mahara_46424	A	B.buttiana-Gautama-sRed_46402	T	A<->T	--	--	--	--	--	intergenic	--	--	--	--
B.buttiana-Mahara_46425	A	B.buttiana-Gautama-sRed_46403	C	A<->C	--	--	--	--	--	intergenic	--	--	--	--
B.buttiana-Mahara_46505	A	B.buttiana-Gautama-sRed_46483	G	A<->G	567,2	189	AAT<->AAC	N<->N	syn	rps4	46466	47071	-	--
B.buttiana-Mahara_46520	C	B.buttiana-Gautama-sRed_46498	G	C<->G	552,2	184	GTG<->GTC	V<->V	syn	rps4	46466	47071	-	--
B.buttiana-Mahara_46562	A	B.buttiana-Gautama-sRed_46540	C	A<->C	510,2	170	CCT<->CCG	P<->P	syn	rps4	46466	47071	-	--
B.buttiana-Mahara_46571	G	B.buttiana-Gautama-sRed_46549	T	G<->T	501,2	167	CAC<->CAA	H<->Q	nonsyn	rps4	46466	47071	-	--
B.buttiana-Mahara_46766	T	B.buttiana-Gautama-sRed_46744	C	T<->C	306,2	102	CCA<->CCG	P<->P	syn	rps4	46466	47071	-	--
B.buttiana-Mahara_472	G	B.buttiana-Gautama-sRed_548	C	G<->C	--	--	--	--	--	intergenic	--	--	--	--
B.buttiana-Mahara_47274	T	B.buttiana-Gautama-sRed_47246	G	T<->G	--	--	--	--	--	intergenic	--	--	--	--
B.buttiana-Mahara_4737	T	B.buttiana-Gautama-sRed_4850	A	T<->A	--	--	--	--	--	intergenic	--	--	--	--
B.buttiana-Mahara_47376	T	B.buttiana-Gautama-sRed_47348	G	T<->G	--	--	--	--	--	intergenic	--	--	--	--
B.buttiana-Mahara_47660	T	B.buttiana-Gautama-sRed_47619	G	T<->G	--	--	--	--	--	intergenic	--	--	--	--
B.buttiana-Mahara_47787	G	B.buttiana-Gautama-sRed_47760	T	G<->T	--	--	--	--	--	intergenic	--	--	--	--
B.buttiana-Mahara_47890	T	B.buttiana-Gautama-sRed_47847	G	T<->G	--	--	--	--	--	intergenic	--	--	--	--
B.buttiana-Mahara_4791	A	B.buttiana-Gautama-sRed_4908	C	A<->C	--	--	--	--	--	intergenic	--	--	--	--
B.buttiana-Mahara_48021	C	B.buttiana-Gautama-sRed_47978	T	C<->T	--	--	--	--	--	intergenic	--	--	--	--
B.buttiana-Mahara_4808	G	B.buttiana-Gautama-sRed_4925	T	G<->T	--	--	--	--	--	intergenic	--	--	--	--
B.buttiana-Mahara_48159	C	B.buttiana-Gautama-sRed_48114	A	C<->A	--	--	--	--	--	intergenic	--	--	--	--
B.buttiana-Mahara_48251	A	B.buttiana-Gautama-sRed_48206	G	A<->G	--	--	--	--	--	intergenic	--	--	--	--
B.buttiana-Mahara_49057	A	B.buttiana-Gautama-sRed_48988	G	A<->G	--	--	--	--	--	intergenic	--	--	--	--
B.buttiana-Mahara_4930	A	B.buttiana-Gautama-sRed_5047	C	A<->C	--	--	--	--	--	intergenic	--	--	--	--
B.buttiana-Mahara_49486	T	B.buttiana-Gautama-sRed_49410	C	T<->C	--	--	--	--	--	intergenic	--	--	--	--
B.buttiana-Mahara_49524	A	B.buttiana-Gautama-sRed_49448	C	A<->C	--	--	--	--	--	intergenic	--	--	--	--
B.buttiana-Mahara_49534	G	B.buttiana-Gautama-sRed_49458	T	G<->T	--	--	--	--	--	intergenic	--	--	--	--
B.buttiana-Mahara_49540	G	B.buttiana-Gautama-sRed_49464	T	G<->T	--	--	--	--	--	intergenic	--	--	--	--
B.buttiana-Mahara_49548	A	B.buttiana-Gautama-sRed_49474	T	A<->T	--	--	--	--	--	intergenic	--	--	--	--
B.buttiana-Mahara_49600	G	B.buttiana-Gautama-sRed_49526	T	G<->T	--	--	--	--	--	intergenic	--	--	--	--
B.buttiana-Mahara_4981	T	B.buttiana-Gautama-sRed_5098	G	T<->G	--	--	--	--	--	intergenic	--	--	--	--
B.buttiana-Mahara_49821	A	B.buttiana-Gautama-sRed_49747	G	A<->G	--	--	--	--	--	intergenic	--	--	--	--
B.buttiana-Mahara_50003	A	B.buttiana-Gautama-sRed_49929	G	A<->G	--	--	--	--	--	intergenic	--	--	--	--
B.buttiana-Mahara_5001	G	B.buttiana-Gautama-sRed_5118	T	G<->T	--	--	--	--	--	intergenic	--	--	--	--
B.buttiana-Mahara_50116	C	B.buttiana-Gautama-sRed_50042	A	C<->A	412,0	138	GTA<->TTA	V<->L	nonsyn	ndhJ	50051	50527	-	--
B.buttiana-Mahara_5055	T	B.buttiana-Gautama-sRed_5182	G	T<->G	--	--	--	--	--	intergenic	--	--	--	--
B.buttiana-Mahara_50580	G	B.buttiana-Gautama-sRed_50506	C	G<->C	--	--	--	--	--	intergenic	--	--	--	--
B.buttiana-Mahara_50615	C	B.buttiana-Gautama-sRed_50541	A	C<->A	--	--	--	--	--	intergenic	--	--	--	--
B.buttiana-Mahara_51115	G	B.buttiana-Gautama-sRed_51026	T	G<->T	393,2	131	CTC<->CTA	L<->L	syn	ndhK	50653	51507	-	--
B.buttiana-Mahara_51298	A	B.buttiana-Gautama-sRed_51209	G	A<->G	210,2	70	AGT<->AGC	S<->S	syn	ndhK	50653	51507	-	--
B.buttiana-Mahara_51413	T	B.buttiana-Gautama-sRed_51324	G	T<->G	337,0	113	AGA<->CGA	R<->R	syn	ndhC	51387	51749	-	--
B.buttiana-Mahara_51413	T	B.buttiana-Gautama-sRed_51324	G	T<->G	95,1	32	GAG<->GCG	E<->A	nonsyn	ndhK	50653	51507	-	--
B.buttiana-Mahara_51998	A	B.buttiana-Gautama-sRed_51909	C	A<->C	--	--	--	--	--	intergenic	--	--	--	--
B.buttiana-Mahara_51999	T	B.buttiana-Gautama-sRed_51910	A	T<->A	--	--	--	--	--	intergenic	--	--	--	--
B.buttiana-Mahara_520	C	B.buttiana-Gautama-sRed_639	A	C<->A	--	--	--	--	--	intergenic	--	--	--	--
B.buttiana-Mahara_52089	A	B.buttiana-Gautama-sRed_52000	C	A<->C	--	--	--	--	--	intergenic	--	--	--	--
B.buttiana-Mahara_52131	A	B.buttiana-Gautama-sRed_52042	T	A<->T	--	--	--	--	--	intergenic	--	--	--	--
B.buttiana-Mahara_52144	T	B.buttiana-Gautama-sRed_52051	A	T<->A	--	--	--	--	--	intergenic	--	--	--	--
B.buttiana-Mahara_52145	T	B.buttiana-Gautama-sRed_52052	A	T<->A	--	--	--	--	--	intergenic	--	--	--	--
B.buttiana-Mahara_52151	A	B.buttiana-Gautama-sRed_52058	G	A<->G	--	--	--	--	--	intergenic	--	--	--	--
B.buttiana-Mahara_52153	T	B.buttiana-Gautama-sRed_52060	A	T<->A	--	--	--	--	--	intergenic	--	--	--	--
B.buttiana-Mahara_52336	C	B.buttiana-Gautama-sRed_52246	A	C<->A	--	--	--	--	--	intergenic	--	--	--	--
B.buttiana-Mahara_52411	T	B.buttiana-Gautama-sRed_52321	G	T<->G	--	--	--	--	--	intergenic	--	--	--	--
B.buttiana-Mahara_52422	T	B.buttiana-Gautama-sRed_52332	C	T<->C	--	--	--	--	--	intergenic	--	--	--	--
B.buttiana-Mahara_52480	G	B.buttiana-Gautama-sRed_52390	T	G<->T	--	--	--	--	--	intergenic	--	--	--	--
B.buttiana-Mahara_52488	T	B.buttiana-Gautama-sRed_52398	C	T<->C	--	--	--	--	--	intergenic	--	--	--	--
B.buttiana-Mahara_52560	T	B.buttiana-Gautama-sRed_52470	C	T<->C	--	--	--	--	--	intergenic	--	--	--	--
B.buttiana-Mahara_52826	G	B.buttiana-Gautama-sRed_52729	T	G<->T	--	--	--	--	--	intergenic	--	--	--	--
B.buttiana-Mahara_52988	T	B.buttiana-Gautama-sRed_52891	G	T<->G	--	--	--	--	--	intergenic	--	--	--	--
B.buttiana-Mahara_53273	A	B.buttiana-Gautama-sRed_53176	C	A<->C	--	--	--	--	--	intergenic	--	--	--	--
B.buttiana-Mahara_53291	C	B.buttiana-Gautama-sRed_53194	A	C<->A	--	--	--	--	--	intergenic	--	--	--	--
B.buttiana-Mahara_53304	C	B.buttiana-Gautama-sRed_53207	T	C<->T	--	--	--	--	--	intergenic	--	--	--	--
B.buttiana-Mahara_53384	C	B.buttiana-Gautama-sRed_53287	T	C<->T	--	--	--	--	--	intergenic	--	--	--	--
B.buttiana-Mahara_53512	T	B.buttiana-Gautama-sRed_53415	G	T<->G	--	--	--	--	--	intergenic	--	--	--	--
B.buttiana-Mahara_53645	C	B.buttiana-Gautama-sRed_53548	T	C<->T	--	--	--	--	--	intergenic	--	--	--	--
B.buttiana-Mahara_53675	A	B.buttiana-Gautama-sRed_53578	C	A<->C	--	--	--	--	--	intergenic	--	--	--	--
B.buttiana-Mahara_53676	T	B.buttiana-Gautama-sRed_53579	G	T<->G	--	--	--	--	--	intergenic	--	--	--	--
B.buttiana-Mahara_53698	T	B.buttiana-Gautama-sRed_53599	A	T<->A	--	--	--	--	--	intergenic	--	--	--	--
B.buttiana-Mahara_53701	C	B.buttiana-Gautama-sRed_53602	A	C<->A	--	--	--	--	--	intergenic	--	--	--	--
B.buttiana-Mahara_53752	G	B.buttiana-Gautama-sRed_53654	C	G<->C	--	--	--	--	--	intergenic	--	--	--	--
B.buttiana-Mahara_53864	G	B.buttiana-Gautama-sRed_53766	A	G<->A	398,1	133	TCA<->TTA	S<->L	nonsyn	atpE	53860	54261	-	--
B.buttiana-Mahara_53884	G	B.buttiana-Gautama-sRed_53786	T	G<->T	378,2	126	GTC<->GTA	V<->V	syn	atpE	53860	54261	-	--
B.buttiana-Mahara_54008	C	B.buttiana-Gautama-sRed_53910	T	C<->T	254,1	85	AGT<->AAT	S<->N	nonsyn	atpE	53860	54261	-	--
B.buttiana-Mahara_54175	G	B.buttiana-Gautama-sRed_54077	A	G<->A	87,2	29	GGC<->GGT	G<->G	syn	atpE	53860	54261	-	--
B.buttiana-Mahara_54354	A	B.buttiana-Gautama-sRed_54256	G	A<->G	1401,2	467	GAT<->GAC	D<->D	syn	atpB	54258	55754	-	--
B.buttiana-Mahara_5455	T	B.buttiana-Gautama-sRed_5582	G	T<->G	--	--	--	--	--	intergenic	--	--	--	--
B.buttiana-Mahara_55347	C	B.buttiana-Gautama-sRed_55249	T	C<->T	408,2	136	GCG<->GCA	A<->A	syn	atpB	54258	55754	-	--
B.buttiana-Mahara_56068	A	B.buttiana-Gautama-sRed_55970	C	A<->C	--	--	--	--	--	intergenic	--	--	--	--
B.buttiana-Mahara_56078	T	B.buttiana-Gautama-sRed_55980	G	T<->G	--	--	--	--	--	intergenic	--	--	--	--
B.buttiana-Mahara_56169	C	B.buttiana-Gautama-sRed_56071	A	C<->A	--	--	--	--	--	intergenic	--	--	--	--
B.buttiana-Mahara_5624	C	B.buttiana-Gautama-sRed_5751	A	C<->A	--	--	--	--	--	intergenic	--	--	--	--
B.buttiana-Mahara_56503	T	B.buttiana-Gautama-sRed_56405	G	T<->G	29,1	10	GTA<->GGA	V<->G	nonsyn	rbcL	56475	57986	+	--
B.buttiana-Mahara_56510	T	B.buttiana-Gautama-sRed_56412	G	T<->G	36,2	12	ATT<->ATG	I<->M	nonsyn	rbcL	56475	57986	+	--
B.buttiana-Mahara_56512	C	B.buttiana-Gautama-sRed_56414	A	C<->A	38,1	13	TCA<->TAA	S<->X	nonsense	rbcL	56475	57986	+	--
B.buttiana-Mahara_56619	A	B.buttiana-Gautama-sRed_56521	G	A<->G	145,0	49	AAC<->GAC	N<->D	nonsyn	rbcL	56475	57986	+	--
B.buttiana-Mahara_56621	C	B.buttiana-Gautama-sRed_56523	A	C<->A	147,2	49	AAC<->AAA	N<->K	nonsyn	rbcL	56475	57986	+	--
B.buttiana-Mahara_5675	C	B.buttiana-Gautama-sRed_5802	G	C<->G	--	--	--	--	--	intergenic	--	--	--	--
B.buttiana-Mahara_57083	G	B.buttiana-Gautama-sRed_56985	T	G<->T	609,2	203	GCG<->GCT	A<->A	syn	rbcL	56475	57986	+	--
B.buttiana-Mahara_57431	C	B.buttiana-Gautama-sRed_57333	T	C<->T	957,2	319	CAC<->CAT	H<->H	syn	rbcL	56475	57986	+	--
B.buttiana-Mahara_57613	A	B.buttiana-Gautama-sRed_57515	G	A<->G	1139,1	380	AAT<->AGT	N<->S	nonsyn	rbcL	56475	57986	+	--
B.buttiana-Mahara_57966	A	B.buttiana-Gautama-sRed_57868	C	A<->C	1492,0	498	AAA<->CAA	K<->Q	nonsyn	rbcL	56475	57986	+	--
B.buttiana-Mahara_57967	A	B.buttiana-Gautama-sRed_57869	C	A<->C	1493,1	498	AAA<->ACA	K<->T	nonsyn	rbcL	56475	57986	+	--
B.buttiana-Mahara_57969	G	B.buttiana-Gautama-sRed_57871	A	G<->A	1495,0	499	GAG<->AAG	E<->K	nonsyn	rbcL	56475	57986	+	--
B.buttiana-Mahara_57970	A	B.buttiana-Gautama-sRed_57872	C	A<->C	1496,1	499	GAG<->GCG	E<->A	nonsyn	rbcL	56475	57986	+	--
B.buttiana-Mahara_57978	G	B.buttiana-Gautama-sRed_57880	T	G<->T	1504,0	502	GAA<->TAA	E<->X	nonsense	rbcL	56475	57986	+	--
B.buttiana-Mahara_58028	G	B.buttiana-Gautama-sRed_57930	A	G<->A	--	--	--	--	--	intergenic	--	--	--	--
B.buttiana-Mahara_58155	C	B.buttiana-Gautama-sRed_58049	A	C<->A	--	--	--	--	--	intergenic	--	--	--	--
B.buttiana-Mahara_58358	C	B.buttiana-Gautama-sRed_58254	T	C<->T	--	--	--	--	--	intergenic	--	--	--	--
B.buttiana-Mahara_58956	G	B.buttiana-Gautama-sRed_58845	C	G<->C	257,1	86	AGT<->ACT	S<->T	nonsyn	accD	58700	60181	+	--
B.buttiana-Mahara_58965	G	B.buttiana-Gautama-sRed_58854	A	G<->A	266,1	89	GGC<->GAC	G<->D	nonsyn	accD	58700	60181	+	--
B.buttiana-Mahara_59207	A	B.buttiana-Gautama-sRed_59096	G	A<->G	508,0	170	AGT<->GGT	S<->G	nonsyn	accD	58700	60181	+	--
B.buttiana-Mahara_59545	C	B.buttiana-Gautama-sRed_59434	G	C<->G	846,2	282	ATC<->ATG	I<->M	nonsyn	accD	58700	60181	+	--
B.buttiana-Mahara_59613	C	B.buttiana-Gautama-sRed_59502	T	C<->T	914,1	305	ACC<->ATC	T<->I	nonsyn	accD	58700	60181	+	--
B.buttiana-Mahara_60136	G	B.buttiana-Gautama-sRed_60025	T	G<->T	1437,2	479	CAG<->CAT	Q<->H	nonsyn	accD	58700	60181	+	--
B.buttiana-Mahara_60240	T	B.buttiana-Gautama-sRed_60129	G	T<->G	--	--	--	--	--	intergenic	--	--	--	--
B.buttiana-Mahara_60327	A	B.buttiana-Gautama-sRed_60215	C	A<->C	--	--	--	--	--	intergenic	--	--	--	--
B.buttiana-Mahara_60442	A	B.buttiana-Gautama-sRed_60330	G	A<->G	--	--	--	--	--	intergenic	--	--	--	--
B.buttiana-Mahara_60511	G	B.buttiana-Gautama-sRed_60417	T	G<->T	--	--	--	--	--	intergenic	--	--	--	--
B.buttiana-Mahara_60653	G	B.buttiana-Gautama-sRed_60552	A	G<->A	--	--	--	--	--	intergenic	--	--	--	--
B.buttiana-Mahara_60704	G	B.buttiana-Gautama-sRed_60603	A	G<->A	--	--	--	--	--	intergenic	--	--	--	--
B.buttiana-Mahara_60836	C	B.buttiana-Gautama-sRed_60756	A	C<->A	42,2	14	GTC<->GTA	V<->V	syn	psaI	60795	60905	+	--
B.buttiana-Mahara_60843	C	B.buttiana-Gautama-sRed_60763	G	C<->G	49,0	17	CTA<->GTA	L<->V	nonsyn	psaI	60795	60905	+	--
B.buttiana-Mahara_60882	A	B.buttiana-Gautama-sRed_60802	G	A<->G	88,0	30	ATT<->GTT	I<->V	nonsyn	psaI	60795	60905	+	--
B.buttiana-Mahara_60987	G	B.buttiana-Gautama-sRed_60907	T	G<->T	--	--	--	--	--	intergenic	--	--	--	--
B.buttiana-Mahara_61448	G	B.buttiana-Gautama-sRed_61362	T	G<->T	240,2	80	TTG<->TTT	L<->F	nonsyn	ycf4	61209	61763	+	--
B.buttiana-Mahara_61691	G	B.buttiana-Gautama-sRed_61605	T	G<->T	483,2	161	TTG<->TTT	L<->F	nonsyn	ycf4	61209	61763	+	--
B.buttiana-Mahara_61944	A	B.buttiana-Gautama-sRed_61858	G	A<->G	--	--	--	--	--	intergenic	--	--	--	--
B.buttiana-Mahara_62001	C	B.buttiana-Gautama-sRed_61915	G	C<->G	--	--	--	--	--	intergenic	--	--	--	--
B.buttiana-Mahara_62162	C	B.buttiana-Gautama-sRed_62076	A	C<->A	--	--	--	--	--	intergenic	--	--	--	--
B.buttiana-Mahara_62242	G	B.buttiana-Gautama-sRed_62165	T	G<->T	--	--	--	--	--	intergenic	--	--	--	--
B.buttiana-Mahara_62352	T	B.buttiana-Gautama-sRed_62275	C	T<->C	--	--	--	--	--	intergenic	--	--	--	--
B.buttiana-Mahara_62424	C	B.buttiana-Gautama-sRed_62340	G	C<->G	--	--	--	--	--	intergenic	--	--	--	--
B.buttiana-Mahara_62429	G	B.buttiana-Gautama-sRed_62343	A	G<->A	--	--	--	--	--	intergenic	--	--	--	--
B.buttiana-Mahara_62432	A	B.buttiana-Gautama-sRed_62346	C	A<->C	--	--	--	--	--	intergenic	--	--	--	--
B.buttiana-Mahara_62458	A	B.buttiana-Gautama-sRed_62362	T	A<->T	--	--	--	--	--	intergenic	--	--	--	--
B.buttiana-Mahara_62503	G	B.buttiana-Gautama-sRed_62407	T	G<->T	--	--	--	--	--	intergenic	--	--	--	--
B.buttiana-Mahara_62509	T	B.buttiana-Gautama-sRed_62412	C	T<->C	--	--	--	--	--	intergenic	--	--	--	--
B.buttiana-Mahara_62580	C	B.buttiana-Gautama-sRed_62489	G	C<->G	--	--	--	--	--	intergenic	--	--	--	--
B.buttiana-Mahara_63053	G	B.buttiana-Gautama-sRed_62960	A	G<->A	379,0	127	GGG<->AGG	G<->R	nonsyn	cemA	62675	63364	+	--
B.buttiana-Mahara_63396	C	B.buttiana-Gautama-sRed_63310	A	C<->A	--	--	--	--	--	intergenic	--	--	--	--
B.buttiana-Mahara_63410	G	B.buttiana-Gautama-sRed_63324	T	G<->T	--	--	--	--	--	intergenic	--	--	--	--
B.buttiana-Mahara_63493	G	B.buttiana-Gautama-sRed_63407	A	G<->A	--	--	--	--	--	intergenic	--	--	--	--
B.buttiana-Mahara_63539	C	B.buttiana-Gautama-sRed_63453	A	C<->A	--	--	--	--	--	intergenic	--	--	--	--
B.buttiana-Mahara_63702	T	B.buttiana-Gautama-sRed_63616	G	T<->G	63,2	21	TCT<->TCG	S<->S	syn	petA	63640	64602	+	--
B.buttiana-Mahara_6371	A	B.buttiana-Gautama-sRed_6481	C	A<->C	--	--	--	--	--	intergenic	--	--	--	--
B.buttiana-Mahara_63768	A	B.buttiana-Gautama-sRed_63682	T	A<->T	129,2	43	GGA<->GGT	G<->G	syn	petA	63640	64602	+	--
B.buttiana-Mahara_63816	C	B.buttiana-Gautama-sRed_63730	T	C<->T	177,2	59	TGC<->TGT	C<->C	syn	petA	63640	64602	+	--
B.buttiana-Mahara_64002	C	B.buttiana-Gautama-sRed_63916	T	C<->T	363,2	121	ACC<->ACT	T<->T	syn	petA	63640	64602	+	--
B.buttiana-Mahara_6401	T	B.buttiana-Gautama-sRed_6511	A	T<->A	--	--	--	--	--	intergenic	--	--	--	--
B.buttiana-Mahara_6402	A	B.buttiana-Gautama-sRed_6512	T	A<->T	--	--	--	--	--	intergenic	--	--	--	--
B.buttiana-Mahara_6410	A	B.buttiana-Gautama-sRed_6523	G	A<->G	--	--	--	--	--	intergenic	--	--	--	--
B.buttiana-Mahara_64151	C	B.buttiana-Gautama-sRed_64065	A	C<->A	512,1	171	GCT<->GAT	A<->D	nonsyn	petA	63640	64602	+	--
B.buttiana-Mahara_6416	T	B.buttiana-Gautama-sRed_6533	A	T<->A	--	--	--	--	--	intergenic	--	--	--	--
B.buttiana-Mahara_64168	T	B.buttiana-Gautama-sRed_64082	C	T<->C	529,0	177	TAC<->CAC	Y<->H	nonsyn	petA	63640	64602	+	--
B.buttiana-Mahara_6417	C	B.buttiana-Gautama-sRed_6534	A	C<->A	--	--	--	--	--	intergenic	--	--	--	--
B.buttiana-Mahara_6418	T	B.buttiana-Gautama-sRed_6535	A	T<->A	--	--	--	--	--	intergenic	--	--	--	--
B.buttiana-Mahara_6419	T	B.buttiana-Gautama-sRed_6536	A	T<->A	--	--	--	--	--	intergenic	--	--	--	--
B.buttiana-Mahara_64235	A	B.buttiana-Gautama-sRed_64149	G	A<->G	596,1	199	AAC<->AGC	N<->S	nonsyn	petA	63640	64602	+	--
B.buttiana-Mahara_6427	A	B.buttiana-Gautama-sRed_6549	T	A<->T	--	--	--	--	--	intergenic	--	--	--	--
B.buttiana-Mahara_6429	T	B.buttiana-Gautama-sRed_6551	A	T<->A	--	--	--	--	--	intergenic	--	--	--	--
B.buttiana-Mahara_64357	A	B.buttiana-Gautama-sRed_64271	G	A<->G	718,0	240	AAT<->GAT	N<->D	nonsyn	petA	63640	64602	+	--
B.buttiana-Mahara_64645	A	B.buttiana-Gautama-sRed_64559	T	A<->T	--	--	--	--	--	intergenic	--	--	--	--
B.buttiana-Mahara_64666	T	B.buttiana-Gautama-sRed_64580	C	T<->C	--	--	--	--	--	intergenic	--	--	--	--
B.buttiana-Mahara_64797	T	B.buttiana-Gautama-sRed_64709	G	T<->G	--	--	--	--	--	intergenic	--	--	--	--
B.buttiana-Mahara_64903	C	B.buttiana-Gautama-sRed_64811	A	C<->A	--	--	--	--	--	intergenic	--	--	--	--
B.buttiana-Mahara_65053	T	B.buttiana-Gautama-sRed_64961	C	T<->C	--	--	--	--	--	intergenic	--	--	--	--
B.buttiana-Mahara_65101	G	B.buttiana-Gautama-sRed_65015	C	G<->C	--	--	--	--	--	intergenic	--	--	--	--
B.buttiana-Mahara_65102	A	B.buttiana-Gautama-sRed_65016	T	A<->T	--	--	--	--	--	intergenic	--	--	--	--
B.buttiana-Mahara_65166	A	B.buttiana-Gautama-sRed_65076	T	A<->T	--	--	--	--	--	intergenic	--	--	--	--
B.buttiana-Mahara_65177	A	B.buttiana-Gautama-sRed_65089	T	A<->T	--	--	--	--	--	intergenic	--	--	--	--
B.buttiana-Mahara_65178	T	B.buttiana-Gautama-sRed_65090	A	T<->A	--	--	--	--	--	intergenic	--	--	--	--
B.buttiana-Mahara_65179	T	B.buttiana-Gautama-sRed_65091	A	T<->A	--	--	--	--	--	intergenic	--	--	--	--
B.buttiana-Mahara_65184	T	B.buttiana-Gautama-sRed_65096	A	T<->A	--	--	--	--	--	intergenic	--	--	--	--
B.buttiana-Mahara_65188	T	B.buttiana-Gautama-sRed_65100	G	T<->G	--	--	--	--	--	intergenic	--	--	--	--
B.buttiana-Mahara_65199	A	B.buttiana-Gautama-sRed_65109	T	A<->T	--	--	--	--	--	intergenic	--	--	--	--
B.buttiana-Mahara_65201	G	B.buttiana-Gautama-sRed_65111	A	G<->A	--	--	--	--	--	intergenic	--	--	--	--
B.buttiana-Mahara_65206	A	B.buttiana-Gautama-sRed_65116	T	A<->T	--	--	--	--	--	intergenic	--	--	--	--
B.buttiana-Mahara_65208	G	B.buttiana-Gautama-sRed_65118	A	G<->A	--	--	--	--	--	intergenic	--	--	--	--
B.buttiana-Mahara_65242	G	B.buttiana-Gautama-sRed_65148	A	G<->A	--	--	--	--	--	intergenic	--	--	--	--
B.buttiana-Mahara_65443	A	B.buttiana-Gautama-sRed_65349	G	A<->G	--	--	--	--	--	intergenic	--	--	--	--
B.buttiana-Mahara_65612	A	B.buttiana-Gautama-sRed_65512	C	A<->C	120,2	40	CTT<->CTG	L<->L	syn	psbJ	65609	65731	-	--
B.buttiana-Mahara_65659	T	B.buttiana-Gautama-sRed_65559	G	T<->G	73,0	25	ATA<->CTA	I<->L	nonsyn	psbJ	65609	65731	-	--
B.buttiana-Mahara_65666	G	B.buttiana-Gautama-sRed_65566	A	G<->A	66,2	22	ATC<->ATT	I<->I	syn	psbJ	65609	65731	-	--
B.buttiana-Mahara_65840	C	B.buttiana-Gautama-sRed_65740	T	C<->T	--	--	--	--	--	intergenic	--	--	--	--
B.buttiana-Mahara_65860	T	B.buttiana-Gautama-sRed_65760	G	T<->G	--	--	--	--	--	intergenic	--	--	--	--
B.buttiana-Mahara_66287	A	B.buttiana-Gautama-sRed_66187	C	A<->C	102,2	34	GGT<->GGG	G<->G	syn	psbE	66137	66388	-	--
B.buttiana-Mahara_6642	G	B.buttiana-Gautama-sRed_6749	T	G<->T	--	--	--	--	--	intergenic	--	--	--	--
B.buttiana-Mahara_66481	A	B.buttiana-Gautama-sRed_66388	C	A<->C	--	--	--	--	--	intergenic	--	--	--	--
B.buttiana-Mahara_66578	G	B.buttiana-Gautama-sRed_66485	T	G<->T	--	--	--	--	--	intergenic	--	--	--	--
B.buttiana-Mahara_66610	A	B.buttiana-Gautama-sRed_66517	C	A<->C	--	--	--	--	--	intergenic	--	--	--	--
B.buttiana-Mahara_66615	G	B.buttiana-Gautama-sRed_66522	T	G<->T	--	--	--	--	--	intergenic	--	--	--	--
B.buttiana-Mahara_66617	A	B.buttiana-Gautama-sRed_66524	T	A<->T	--	--	--	--	--	intergenic	--	--	--	--
B.buttiana-Mahara_6676	C	B.buttiana-Gautama-sRed_6783	A	C<->A	--	--	--	--	--	intergenic	--	--	--	--
B.buttiana-Mahara_6689	G	B.buttiana-Gautama-sRed_6798	A	G<->A	--	--	--	--	--	intergenic	--	--	--	--
B.buttiana-Mahara_6692	T	B.buttiana-Gautama-sRed_6801	G	T<->G	--	--	--	--	--	intergenic	--	--	--	--
B.buttiana-Mahara_6694	T	B.buttiana-Gautama-sRed_6803	A	T<->A	--	--	--	--	--	intergenic	--	--	--	--
B.buttiana-Mahara_6695	C	B.buttiana-Gautama-sRed_6804	A	C<->A	--	--	--	--	--	intergenic	--	--	--	--
B.buttiana-Mahara_66976	T	B.buttiana-Gautama-sRed_67028	G	T<->G	--	--	--	--	--	intergenic	--	--	--	--
B.buttiana-Mahara_66998	A	B.buttiana-Gautama-sRed_67050	C	A<->C	--	--	--	--	--	intergenic	--	--	--	--
B.buttiana-Mahara_6700	T	B.buttiana-Gautama-sRed_6809	A	T<->A	--	--	--	--	--	intergenic	--	--	--	--
B.buttiana-Mahara_6701	C	B.buttiana-Gautama-sRed_6810	A	C<->A	--	--	--	--	--	intergenic	--	--	--	--
B.buttiana-Mahara_67018	C	B.buttiana-Gautama-sRed_67070	T	C<->T	--	--	--	--	--	intergenic	--	--	--	--
B.buttiana-Mahara_6702	C	B.buttiana-Gautama-sRed_6811	A	C<->A	--	--	--	--	--	intergenic	--	--	--	--
B.buttiana-Mahara_67039	C	B.buttiana-Gautama-sRed_67091	A	C<->A	--	--	--	--	--	intergenic	--	--	--	--
B.buttiana-Mahara_67046	A	B.buttiana-Gautama-sRed_67098	T	A<->T	--	--	--	--	--	intergenic	--	--	--	--
B.buttiana-Mahara_6705	T	B.buttiana-Gautama-sRed_6814	A	T<->A	--	--	--	--	--	intergenic	--	--	--	--
B.buttiana-Mahara_67057	C	B.buttiana-Gautama-sRed_67109	A	C<->A	--	--	--	--	--	intergenic	--	--	--	--
B.buttiana-Mahara_6706	C	B.buttiana-Gautama-sRed_6815	A	C<->A	--	--	--	--	--	intergenic	--	--	--	--
B.buttiana-Mahara_6709	T	B.buttiana-Gautama-sRed_6818	G	T<->G	--	--	--	--	--	intergenic	--	--	--	--
B.buttiana-Mahara_6711	C	B.buttiana-Gautama-sRed_6820	T	C<->T	--	--	--	--	--	intergenic	--	--	--	--
B.buttiana-Mahara_6713	C	B.buttiana-Gautama-sRed_6822	G	C<->G	--	--	--	--	--	intergenic	--	--	--	--
B.buttiana-Mahara_6716	T	B.buttiana-Gautama-sRed_6827	A	T<->A	--	--	--	--	--	intergenic	--	--	--	--
B.buttiana-Mahara_6719	A	B.buttiana-Gautama-sRed_6830	C	A<->C	--	--	--	--	--	intergenic	--	--	--	--
B.buttiana-Mahara_67222	A	B.buttiana-Gautama-sRed_67274	C	A<->C	--	--	--	--	--	intergenic	--	--	--	--
B.buttiana-Mahara_67344	C	B.buttiana-Gautama-sRed_67396	A	C<->A	--	--	--	--	--	intergenic	--	--	--	--
B.buttiana-Mahara_67360	C	B.buttiana-Gautama-sRed_67412	A	C<->A	--	--	--	--	--	intergenic	--	--	--	--
B.buttiana-Mahara_67375	A	B.buttiana-Gautama-sRed_67427	C	A<->C	--	--	--	--	--	intergenic	--	--	--	--
B.buttiana-Mahara_67376	G	B.buttiana-Gautama-sRed_67428	T	G<->T	--	--	--	--	--	intergenic	--	--	--	--
B.buttiana-Mahara_67548	G	B.buttiana-Gautama-sRed_67600	A	G<->A	60,2	20	GGG<->GGA	G<->G	syn	petG	67489	67602	+	--
B.buttiana-Mahara_67596	C	B.buttiana-Gautama-sRed_67648	T	C<->T	108,2	36	GAC<->GAT	D<->D	syn	petG	67489	67602	+	--
B.buttiana-Mahara_67659	C	B.buttiana-Gautama-sRed_67711	A	C<->A	--	--	--	--	--	intergenic	--	--	--	--
B.buttiana-Mahara_67667	G	B.buttiana-Gautama-sRed_67719	T	G<->T	--	--	--	--	--	intergenic	--	--	--	--
B.buttiana-Mahara_67819	G	B.buttiana-Gautama-sRed_67871	T	G<->T	--	--	--	--	--	intergenic	--	--	--	--
B.buttiana-Mahara_67922	T	B.buttiana-Gautama-sRed_68003	C	T<->C	--	--	--	--	--	intergenic	--	--	--	--
B.buttiana-Mahara_68177	C	B.buttiana-Gautama-sRed_68258	G	C<->G	--	--	--	--	--	intergenic	--	--	--	--
B.buttiana-Mahara_6853	A	B.buttiana-Gautama-sRed_6964	G	A<->G	--	--	--	--	--	intergenic	--	--	--	--
B.buttiana-Mahara_68633	T	B.buttiana-Gautama-sRed_68700	C	T<->C	--	--	--	--	--	intergenic	--	--	--	--
B.buttiana-Mahara_6948	A	B.buttiana-Gautama-sRed_7059	C	A<->C	--	--	--	--	--	intergenic	--	--	--	--
B.buttiana-Mahara_69503	C	B.buttiana-Gautama-sRed_69551	T	C<->T	22,0	8	CTT<->TTT	L<->F	nonsyn	rps18	69482	69793	+	--
B.buttiana-Mahara_69514	C	B.buttiana-Gautama-sRed_69562	T	C<->T	33,2	11	TCC<->TCT	S<->S	syn	rps18	69482	69793	+	--
B.buttiana-Mahara_6956	T	B.buttiana-Gautama-sRed_7067	A	T<->A	--	--	--	--	--	intergenic	--	--	--	--
B.buttiana-Mahara_697	A	B.buttiana-Gautama-sRed_816	G	A<->G	963,2	321	ATT<->ATC	I<->I	syn	psbA	598	1659	-	--
B.buttiana-Mahara_69931	C	B.buttiana-Gautama-sRed_69949	A	C<->A	--	--	--	--	--	intergenic	--	--	--	--
B.buttiana-Mahara_7007	A	B.buttiana-Gautama-sRed_7120	C	A<->C	--	--	--	--	--	intergenic	--	--	--	--
B.buttiana-Mahara_7012	T	B.buttiana-Gautama-sRed_7125	A	T<->A	--	--	--	--	--	intergenic	--	--	--	--
B.buttiana-Mahara_7024	A	B.buttiana-Gautama-sRed_7134	C	A<->C	--	--	--	--	--	intergenic	--	--	--	--
B.buttiana-Mahara_7025	A	B.buttiana-Gautama-sRed_7135	T	A<->T	--	--	--	--	--	intergenic	--	--	--	--
B.buttiana-Mahara_70491	C	B.buttiana-Gautama-sRed_70499	A	C<->A	--	--	--	--	--	intergenic	--	--	--	--
B.buttiana-Mahara_70788	C	B.buttiana-Gautama-sRed_70780	T	C<->T	--	--	--	--	--	intergenic	--	--	--	--
B.buttiana-Mahara_70888	G	B.buttiana-Gautama-sRed_70880	A	G<->A	--	--	--	--	--	intergenic	--	--	--	--
B.buttiana-Mahara_71074	C	B.buttiana-Gautama-sRed_71066	A	C<->A	--	--	--	--	--	intergenic	--	--	--	--
B.buttiana-Mahara_71168	T	B.buttiana-Gautama-sRed_71159	C	T<->C	--	--	--	--	--	intergenic	--	--	--	--
B.buttiana-Mahara_71398	C	B.buttiana-Gautama-sRed_71389	T	C<->T	--	--	--	--	--	intergenic	--	--	--	--
B.buttiana-Mahara_7140	C	B.buttiana-Gautama-sRed_7247	G	C<->G	--	--	--	--	--	intergenic	--	--	--	--
B.buttiana-Mahara_7141	A	B.buttiana-Gautama-sRed_7248	G	A<->G	--	--	--	--	--	intergenic	--	--	--	--
B.buttiana-Mahara_71776	T	B.buttiana-Gautama-sRed_71767	C	T<->C	--	--	--	--	--	intergenic	--	--	--	--
B.buttiana-Mahara_71785	A	B.buttiana-Gautama-sRed_71776	G	A<->G	--	--	--	--	--	intergenic	--	--	--	--
B.buttiana-Mahara_71981	C	B.buttiana-Gautama-sRed_71972	A	C<->A	--	--	--	--	--	intergenic	--	--	--	--
B.buttiana-Mahara_72111	T	B.buttiana-Gautama-sRed_72104	G	T<->G	--	--	--	--	--	intergenic	--	--	--	--
B.buttiana-Mahara_72792	C	B.buttiana-Gautama-sRed_72772	G	C<->G	--	--	--	--	--	intergenic	--	--	--	--
B.buttiana-Mahara_72937	T	B.buttiana-Gautama-sRed_72916	C	T<->C	--	--	--	--	--	intergenic	--	--	--	--
B.buttiana-Mahara_73090	A	B.buttiana-Gautama-sRed_73065	G	A<->G	--	--	--	--	--	intergenic	--	--	--	--
B.buttiana-Mahara_73098	C	B.buttiana-Gautama-sRed_73073	A	C<->A	--	--	--	--	--	intergenic	--	--	--	--
B.buttiana-Mahara_73117	T	B.buttiana-Gautama-sRed_73092	A	T<->A	--	--	--	--	--	intergenic	--	--	--	--
B.buttiana-Mahara_73129	A	B.buttiana-Gautama-sRed_73100	T	A<->T	--	--	--	--	--	intergenic	--	--	--	--
B.buttiana-Mahara_73131	G	B.buttiana-Gautama-sRed_73102	T	G<->T	--	--	--	--	--	intergenic	--	--	--	--
B.buttiana-Mahara_73136	A	B.buttiana-Gautama-sRed_73107	T	A<->T	--	--	--	--	--	intergenic	--	--	--	--
B.buttiana-Mahara_73293	T	B.buttiana-Gautama-sRed_73264	G	T<->G	--	--	--	--	--	intergenic	--	--	--	--
B.buttiana-Mahara_73470	G	B.buttiana-Gautama-sRed_73441	T	G<->T	--	--	--	--	--	intergenic	--	--	--	--
B.buttiana-Mahara_74420	G	B.buttiana-Gautama-sRed_74397	T	G<->T	456,2	152	GGG<->GGT	G<->G	syn	psbB	73965	75491	+	--
B.buttiana-Mahara_7519	T	B.buttiana-Gautama-sRed_7623	C	T<->C	39,2	13	GCT<->GCC	A<->A	syn	psbK	7481	7660	+	--
B.buttiana-Mahara_75326	G	B.buttiana-Gautama-sRed_75303	A	G<->A	1362,2	454	GGG<->GGA	G<->G	syn	psbB	73965	75491	+	--
B.buttiana-Mahara_75590	T	B.buttiana-Gautama-sRed_75567	G	T<->G	--	--	--	--	--	intergenic	--	--	--	--
B.buttiana-Mahara_75721	C	B.buttiana-Gautama-sRed_75698	A	C<->A	49,0	17	CTT<->ATT	L<->I	nonsyn	psbT	75673	75780	+	--
B.buttiana-Mahara_76374	C	B.buttiana-Gautama-sRed_76345	T	C<->T	--	--	--	--	--	intergenic	--	--	--	--
B.buttiana-Mahara_76397	T	B.buttiana-Gautama-sRed_76368	C	T<->C	--	--	--	--	--	intergenic	--	--	--	--
B.buttiana-Mahara_766	G	B.buttiana-Gautama-sRed_885	A	G<->A	894,2	298	AAC<->AAT	N<->N	syn	psbA	598	1659	-	--
B.buttiana-Mahara_7667	T	B.buttiana-Gautama-sRed_7771	A	T<->A	--	--	--	--	--	intergenic	--	--	--	--
B.buttiana-Mahara_76736	A	B.buttiana-Gautama-sRed_76696	C	A<->C	--	--	--	--	--	intergenic	--	--	--	--
B.buttiana-Mahara_76816	A	B.buttiana-Gautama-sRed_76775	G	A<->G	--	--	--	--	--	intergenic	--	--	--	--
B.buttiana-Mahara_7687	T	B.buttiana-Gautama-sRed_7791	G	T<->G	--	--	--	--	--	intergenic	--	--	--	--
B.buttiana-Mahara_76904	C	B.buttiana-Gautama-sRed_76863	A	C<->A	--	--	--	--	--	intergenic	--	--	--	--
B.buttiana-Mahara_76991	T	B.buttiana-Gautama-sRed_76965	A	T<->A	--	--	--	--	--	intergenic	--	--	--	--
B.buttiana-Mahara_76992	C	B.buttiana-Gautama-sRed_76966	A	C<->A	--	--	--	--	--	intergenic	--	--	--	--
B.buttiana-Mahara_77033	C	B.buttiana-Gautama-sRed_77015	T	C<->T	--	--	--	--	--	intergenic	--	--	--	--
B.buttiana-Mahara_77056	C	B.buttiana-Gautama-sRed_77038	T	C<->T	--	--	--	--	--	intergenic	--	--	--	--
B.buttiana-Mahara_77119	C	B.buttiana-Gautama-sRed_77101	T	C<->T	--	--	--	--	--	intergenic	--	--	--	--
B.buttiana-Mahara_7722	A	B.buttiana-Gautama-sRed_7826	G	A<->G	--	--	--	--	--	intergenic	--	--	--	--
B.buttiana-Mahara_77527	C	B.buttiana-Gautama-sRed_77509	T	C<->T	--	--	--	--	--	intergenic	--	--	--	--
B.buttiana-Mahara_77536	T	B.buttiana-Gautama-sRed_77518	G	T<->G	--	--	--	--	--	intergenic	--	--	--	--
B.buttiana-Mahara_77803	T	B.buttiana-Gautama-sRed_77785	C	T<->C	--	--	--	--	--	intergenic	--	--	--	--
B.buttiana-Mahara_77928	G	B.buttiana-Gautama-sRed_77910	A	G<->A	--	--	--	--	--	intergenic	--	--	--	--
B.buttiana-Mahara_77968	G	B.buttiana-Gautama-sRed_77950	T	G<->T	--	--	--	--	--	intergenic	--	--	--	--
B.buttiana-Mahara_78000	A	B.buttiana-Gautama-sRed_77982	G	A<->G	--	--	--	--	--	intergenic	--	--	--	--
B.buttiana-Mahara_78018	A	B.buttiana-Gautama-sRed_78000	G	A<->G	--	--	--	--	--	intergenic	--	--	--	--
B.buttiana-Mahara_78199	G	B.buttiana-Gautama-sRed_78171	T	G<->T	--	--	--	--	--	intergenic	--	--	--	--
B.buttiana-Mahara_7820	A	B.buttiana-Gautama-sRed_7924	C	A<->C	--	--	--	--	--	intergenic	--	--	--	--
B.buttiana-Mahara_78206	T	B.buttiana-Gautama-sRed_78178	C	T<->C	--	--	--	--	--	intergenic	--	--	--	--
B.buttiana-Mahara_78245	G	B.buttiana-Gautama-sRed_78217	T	G<->T	--	--	--	--	--	intergenic	--	--	--	--
B.buttiana-Mahara_78381	T	B.buttiana-Gautama-sRed_78347	A	T<->A	--	--	--	--	--	intergenic	--	--	--	--
B.buttiana-Mahara_78579	A	B.buttiana-Gautama-sRed_78545	C	A<->C	--	--	--	--	--	intergenic	--	--	--	--
B.buttiana-Mahara_78586	G	B.buttiana-Gautama-sRed_78552	T	G<->T	--	--	--	--	--	intergenic	--	--	--	--
B.buttiana-Mahara_7926	A	B.buttiana-Gautama-sRed_8030	C	A<->C	--	--	--	--	--	intergenic	--	--	--	--
B.buttiana-Mahara_79337	T	B.buttiana-Gautama-sRed_79304	A	T<->A	--	--	--	--	--	intergenic	--	--	--	--
B.buttiana-Mahara_79340	T	B.buttiana-Gautama-sRed_79307	C	T<->C	--	--	--	--	--	intergenic	--	--	--	--
B.buttiana-Mahara_79430	G	B.buttiana-Gautama-sRed_79397	T	G<->T	--	--	--	--	--	intergenic	--	--	--	--
B.buttiana-Mahara_79453	A	B.buttiana-Gautama-sRed_79420	T	A<->T	--	--	--	--	--	intergenic	--	--	--	--
B.buttiana-Mahara_79454	T	B.buttiana-Gautama-sRed_79421	C	T<->C	--	--	--	--	--	intergenic	--	--	--	--
B.buttiana-Mahara_79574	T	B.buttiana-Gautama-sRed_79510	G	T<->G	965,1	322	GAC<->GCC	D<->A	nonsyn	rpoA	79510	80538	-	--
B.buttiana-Mahara_79611	G	B.buttiana-Gautama-sRed_79547	C	G<->C	928,0	310	CAG<->GAG	Q<->E	nonsyn	rpoA	79510	80538	-	--
B.buttiana-Mahara_79620	T	B.buttiana-Gautama-sRed_79556	G	T<->G	919,0	307	AAA<->CAA	K<->Q	nonsyn	rpoA	79510	80538	-	--
B.buttiana-Mahara_79632	C	B.buttiana-Gautama-sRed_79568	G	C<->G	907,0	303	GAA<->CAA	E<->Q	nonsyn	rpoA	79510	80538	-	--
B.buttiana-Mahara_79771	T	B.buttiana-Gautama-sRed_79707	C	T<->C	768,2	256	CAA<->CAG	Q<->Q	syn	rpoA	79510	80538	-	--
B.buttiana-Mahara_79773	G	B.buttiana-Gautama-sRed_79709	T	G<->T	766,0	256	CAA<->AAA	Q<->K	nonsyn	rpoA	79510	80538	-	--
B.buttiana-Mahara_79936	G	B.buttiana-Gautama-sRed_79872	T	G<->T	603,2	201	CTC<->CTA	L<->L	syn	rpoA	79510	80538	-	--
B.buttiana-Mahara_80011	G	B.buttiana-Gautama-sRed_79947	C	G<->C	528,2	176	TTC<->TTG	F<->L	nonsyn	rpoA	79510	80538	-	--
B.buttiana-Mahara_80088	G	B.buttiana-Gautama-sRed_80024	A	G<->A	451,0	151	CTC<->TTC	L<->F	nonsyn	rpoA	79510	80538	-	--
B.buttiana-Mahara_80347	A	B.buttiana-Gautama-sRed_80283	G	A<->G	192,2	64	CGT<->CGC	R<->R	syn	rpoA	79510	80538	-	--
B.buttiana-Mahara_8039	C	B.buttiana-Gautama-sRed_8144	A	C<->A	--	--	--	--	--	intergenic	--	--	--	--
B.buttiana-Mahara_80510	G	B.buttiana-Gautama-sRed_80446	A	G<->A	29,1	10	ACT<->ATT	T<->I	nonsyn	rpoA	79510	80538	-	--
B.buttiana-Mahara_80616	C	B.buttiana-Gautama-sRed_80552	T	C<->T	411,2	137	CGG<->CGA	R<->R	syn	rps11	80610	81026	-	--
B.buttiana-Mahara_80805	T	B.buttiana-Gautama-sRed_80741	G	T<->G	222,2	74	ACA<->ACC	T<->T	syn	rps11	80610	81026	-	--
B.buttiana-Mahara_80823	T	B.buttiana-Gautama-sRed_80759	C	T<->C	204,2	68	ACA<->ACG	T<->T	syn	rps11	80610	81026	-	--
B.buttiana-Mahara_80986	G	B.buttiana-Gautama-sRed_80922	C	G<->C	41,1	14	GCA<->GGA	A<->G	nonsyn	rps11	80610	81026	-	--
B.buttiana-Mahara_81138	G	B.buttiana-Gautama-sRed_81074	T	G<->T	--	--	--	--	--	intergenic	--	--	--	--
B.buttiana-Mahara_81216	G	B.buttiana-Gautama-sRed_81152	A	G<->A	51,2	17	ATC<->ATT	I<->I	syn	rpl36	81153	81266	-	--
B.buttiana-Mahara_81695	G	B.buttiana-Gautama-sRed_81632	T	G<->T	--	--	--	--	--	intergenic	--	--	--	--
B.buttiana-Mahara_81702	G	B.buttiana-Gautama-sRed_81639	T	G<->T	--	--	--	--	--	intergenic	--	--	--	--
B.buttiana-Mahara_81878	G	B.buttiana-Gautama-sRed_81815	A	G<->A	255,2	85	CCC<->CCT	P<->P	syn	rps8	81728	82132	-	--
B.buttiana-Mahara_8207	A	B.buttiana-Gautama-sRed_8312	C	A<->C	--	--	--	--	--	intergenic	--	--	--	--
B.buttiana-Mahara_82110	C	B.buttiana-Gautama-sRed_82047	T	C<->T	23,1	8	GGT<->GAT	G<->D	nonsyn	rps8	81728	82132	-	--
B.buttiana-Mahara_8240	T	B.buttiana-Gautama-sRed_8345	A	T<->A	--	--	--	--	--	intergenic	--	--	--	--
B.buttiana-Mahara_8241	C	B.buttiana-Gautama-sRed_8346	A	C<->A	--	--	--	--	--	intergenic	--	--	--	--
B.buttiana-Mahara_82417	T	B.buttiana-Gautama-sRed_82354	C	T<->C	233,1	78	CAA<->CGA	Q<->R	nonsyn	rpl14	82284	82649	-	--
B.buttiana-Mahara_8242	C	B.buttiana-Gautama-sRed_8347	A	C<->A	--	--	--	--	--	intergenic	--	--	--	--
B.buttiana-Mahara_82485	T	B.buttiana-Gautama-sRed_82422	G	T<->G	165,2	55	TCA<->TCC	S<->S	syn	rpl14	82284	82649	-	--
B.buttiana-Mahara_8252	T	B.buttiana-Gautama-sRed_8351	A	T<->A	--	--	--	--	--	intergenic	--	--	--	--
B.buttiana-Mahara_8253	T	B.buttiana-Gautama-sRed_8352	A	T<->A	--	--	--	--	--	intergenic	--	--	--	--
B.buttiana-Mahara_8278	T	B.buttiana-Gautama-sRed_8377	A	T<->A	--	--	--	--	--	intergenic	--	--	--	--
B.buttiana-Mahara_8321	G	B.buttiana-Gautama-sRed_8420	A	G<->A	--	--	--	--	--	intergenic	--	--	--	--
B.buttiana-Mahara_8332	A	B.buttiana-Gautama-sRed_8431	T	A<->T	--	--	--	--	--	intergenic	--	--	--	--
B.buttiana-Mahara_8333	T	B.buttiana-Gautama-sRed_8432	C	T<->C	--	--	--	--	--	intergenic	--	--	--	--
B.buttiana-Mahara_83674	T	B.buttiana-Gautama-sRed_83602	G	T<->G	--	--	--	--	--	intergenic	--	--	--	--
B.buttiana-Mahara_83784	T	B.buttiana-Gautama-sRed_83712	G	T<->G	--	--	--	--	--	intergenic	--	--	--	--
B.buttiana-Mahara_83840	T	B.buttiana-Gautama-sRed_83767	A	T<->A	--	--	--	--	--	intergenic	--	--	--	--
B.buttiana-Mahara_83903	A	B.buttiana-Gautama-sRed_83821	T	A<->T	--	--	--	--	--	intergenic	--	--	--	--
B.buttiana-Mahara_83904	A	B.buttiana-Gautama-sRed_83822	C	A<->C	--	--	--	--	--	intergenic	--	--	--	--
B.buttiana-Mahara_83941	C	B.buttiana-Gautama-sRed_83859	G	C<->G	--	--	--	--	--	intergenic	--	--	--	--
B.buttiana-Mahara_84182	T	B.buttiana-Gautama-sRed_84101	A	T<->A	--	--	--	--	--	intergenic	--	--	--	--
B.buttiana-Mahara_84245	G	B.buttiana-Gautama-sRed_84164	T	G<->T	--	--	--	--	--	intergenic	--	--	--	--
B.buttiana-Mahara_84291	C	B.buttiana-Gautama-sRed_84210	A	C<->A	652,0	218	GAA<->TAA	E<->X	nonsense	rps3	84286	84942	-	--
B.buttiana-Mahara_84590	G	B.buttiana-Gautama-sRed_84509	C	G<->C	353,1	118	GCA<->GGA	A<->G	nonsyn	rps3	84286	84942	-	--
B.buttiana-Mahara_84653	A	B.buttiana-Gautama-sRed_84572	C	A<->C	290,1	97	ATA<->AGA	I<->R	nonsyn	rps3	84286	84942	-	--
B.buttiana-Mahara_8476	A	B.buttiana-Gautama-sRed_8576	C	A<->C	--	--	--	--	--	intergenic	--	--	--	--
B.buttiana-Mahara_84855	A	B.buttiana-Gautama-sRed_84774	G	A<->G	88,0	30	TCT<->CCT	S<->P	nonsyn	rps3	84286	84942	-	--
B.buttiana-Mahara_8496	T	B.buttiana-Gautama-sRed_8589	A	T<->A	--	--	--	--	--	intergenic	--	--	--	--
B.buttiana-Mahara_8506	A	B.buttiana-Gautama-sRed_8601	T	A<->T	--	--	--	--	--	intergenic	--	--	--	--
B.buttiana-Mahara_8507	A	B.buttiana-Gautama-sRed_8602	T	A<->T	--	--	--	--	--	intergenic	--	--	--	--
B.buttiana-Mahara_8514	T	B.buttiana-Gautama-sRed_8609	A	T<->A	--	--	--	--	--	intergenic	--	--	--	--
B.buttiana-Mahara_8521	T	B.buttiana-Gautama-sRed_8612	A	T<->A	--	--	--	--	--	intergenic	--	--	--	--
B.buttiana-Mahara_8523	T	B.buttiana-Gautama-sRed_8614	A	T<->A	--	--	--	--	--	intergenic	--	--	--	--
B.buttiana-Mahara_8524	C	B.buttiana-Gautama-sRed_8615	A	C<->A	--	--	--	--	--	intergenic	--	--	--	--
B.buttiana-Mahara_8525	A	B.buttiana-Gautama-sRed_8616	G	A<->G	--	--	--	--	--	intergenic	--	--	--	--
B.buttiana-Mahara_85316	G	B.buttiana-Gautama-sRed_85235	A	G<->A	117,2	39	ACC<->ACT	T<->T	syn	rpl22	84944	85432	-	--
B.buttiana-Mahara_85328	C	B.buttiana-Gautama-sRed_85247	A	C<->A	105,2	35	GCG<->GCT	A<->A	syn	rpl22	84944	85432	-	--
B.buttiana-Mahara_8541	T	B.buttiana-Gautama-sRed_8632	G	T<->G	--	--	--	--	--	intergenic	--	--	--	--
B.buttiana-Mahara_85410	T	B.buttiana-Gautama-sRed_85329	C	T<->C	23,1	8	CAC<->CGC	H<->R	nonsyn	rpl22	84944	85432	-	--
B.buttiana-Mahara_85464	A	B.buttiana-Gautama-sRed_85372	G	A<->G	--	--	--	--	--	intergenic	--	--	--	--
B.buttiana-Mahara_85620	T	B.buttiana-Gautama-sRed_85489	C	T<->C	189,2	63	ACA<->ACG	T<->T	syn	rps19	85530	85808	-	--
B.buttiana-Mahara_85626	G	B.buttiana-Gautama-sRed_85495	A	G<->A	183,2	61	TAC<->TAT	Y<->Y	syn	rps19	85530	85808	-	--
B.buttiana-Mahara_85656	G	B.buttiana-Gautama-sRed_85525	T	G<->T	153,2	51	ATC<->ATA	I<->I	syn	rps19	85530	85808	-	--
B.buttiana-Mahara_8664	C	B.buttiana-Gautama-sRed_8744	G	C<->G	--	--	--	--	--	intergenic	--	--	--	--
B.buttiana-Mahara_8676	A	B.buttiana-Gautama-sRed_8756	G	A<->G	--	--	--	--	--	intergenic	--	--	--	--
B.buttiana-Mahara_8690	C	B.buttiana-Gautama-sRed_8770	G	C<->G	--	--	--	--	--	intergenic	--	--	--	--
B.buttiana-Mahara_8697	T	B.buttiana-Gautama-sRed_8777	A	T<->A	--	--	--	--	--	intergenic	--	--	--	--
B.buttiana-Mahara_8698	T	B.buttiana-Gautama-sRed_8778	A	T<->A	--	--	--	--	--	intergenic	--	--	--	--
B.buttiana-Mahara_8699	C	B.buttiana-Gautama-sRed_8779	A	C<->A	--	--	--	--	--	intergenic	--	--	--	--
B.buttiana-Mahara_8790	G	B.buttiana-Gautama-sRed_8872	A	G<->A	--	--	--	--	--	intergenic	--	--	--	--
B.buttiana-Mahara_8842	C	B.buttiana-Gautama-sRed_8925	A	C<->A	--	--	--	--	--	intergenic	--	--	--	--
B.buttiana-Mahara_9035	C	B.buttiana-Gautama-sRed_9119	A	C<->A	--	--	--	--	--	intergenic	--	--	--	--
B.buttiana-Mahara_9238	T	B.buttiana-Gautama-sRed_9199	C	T<->C	--	--	--	--	--	intergenic	--	--	--	--
B.buttiana-Mahara_9297	C	B.buttiana-Gautama-sRed_9258	T	C<->T	--	--	--	--	--	intergenic	--	--	--	--
B.buttiana-Mahara_9425	C	B.buttiana-Gautama-sRed_9386	T	C<->T	--	--	--	--	--	intergenic	--	--	--	--
B.buttiana-Mahara_9490	A	B.buttiana-Gautama-sRed_9450	T	A<->T	--	--	--	--	--	intergenic	--	--	--	--
B.buttiana-Mahara_9519	C	B.buttiana-Gautama-sRed_9479	G	C<->G	--	--	--	--	--	intergenic	--	--	--	--
B.buttiana-Mahara_9545	G	B.buttiana-Gautama-sRed_9505	C	G<->C	--	--	--	--	--	intergenic	--	--	--	--
B.buttiana-Mahara_9577	T	B.buttiana-Gautama-sRed_9537	G	T<->G	--	--	--	--	--	intergenic	--	--	--	--
B.buttiana-Mahara_9578	C	B.buttiana-Gautama-sRed_9538	A	C<->A	--	--	--	--	--	intergenic	--	--	--	--
B.buttiana-Mahara_9619	A	B.buttiana-Gautama-sRed_9579	G	A<->G	--	--	--	--	--	intergenic	--	--	--	--
B.buttiana-Mahara_9685	G	B.buttiana-Gautama-sRed_9645	A	G<->A	--	--	--	--	--	intergenic	--	--	--	--
B.buttiana-Mahara_9837	A	B.buttiana-Gautama-sRed_9797	C	A<->C	--	--	--	--	--	intergenic	--	--	--	--
B.buttiana-Mahara_9938	A	B.buttiana-Gautama-sRed_9898	G	A<->G	--	--	--	--	--	intergenic	--	--	--	--
Sample Sequence ID	InDel type	Sample InDel start	Sample InDel end	Reference sequence ID	Ref start	Ref end	InDel sequence	Lastz alignment strand	Not Alignment length	N number	Gap number	Mismatch number	Alignment pattern	Ref sequence	Sample sequence
B.buttiana-Gautama-sRed	Insertion	514	521	B.buttiana-Mahara	444	444	ATTAAGA	+	0	0	2	1	||||||||||||||||||||||G|||||||||||||||||||||||||||-|||||||||||||G||||||||||||||X|||||||||||||||||||||	AAAATACCTAATCATAATAATACTTTATTAAGATAATACTTTTTTTTTTA	AAAATACCTAATCATAATAATACTTTATTAAGAATTAAGATAATACNTTT
B.buttiana-Gautama-sRed	Deletion	1839	1839	B.buttiana-Mahara	1721	1722	A	+	0	0	0	0	||||||||||||||||||||||||||||||||||||||||||||||||||-||||||||||||||||||||||||||||||||||||||||||||||||||	GACTCCCAAGCACGAGAATTCTCTATAAAAAAAAATAGACAATTGAAAGC	GACTCCCAAGCACGAGAATTCTCTATAAAAAAAATAGACAATTGAAAGCT
B.buttiana-Gautama-sRed	Insertion	3851	3852	B.buttiana-Mahara	3752	3752	A	+	0	0	0	2	|||X|||||X||||||||||||||||||||||||||||||||||||||||-||||||||||||||||||||||||||||||||||||||||||||||||||	GGAATTCTTCCATTTAAAATGAAAACAAAAAAAATATGAAAATAGAGGGT	GGAATTCTTCCATTTAAAATGAAAACAAAAAAAAATATGAAAATAGAGGG
B.buttiana-Gautama-sRed	Insertion	4167	4174	B.buttiana-Mahara	4069	4069	TAAAAAA	+	0	0	0	2	||||||||||||||X|||||||||||||X|||||||||||||||||||||-||||||||||||||||||||||||||||||||||||||||||||||||||	TGGAGAATTTAATAGTTAGGATTCACTAAAAAATATACTCTTGGGAGAAG	TGGATAATTTAATAGTTAGGATTCACTAAAAAATAAAAAATATACTCTTG
B.buttiana-Gautama-sRed	Insertion	4368	4378	B.buttiana-Mahara	4263	4263	AATTCAAATA	+	0	0	0	0	||||||||||||||||||||||||||||||||||||||||||||||||||-||||||||||||||||||||||||||||||||||||||||||||||||||	TTGAATTCATATCGGTCCCTTCCAAGAAGTTTTGTACCGATTTGGTAAGA	TTGAATTCATATCGGTCCCTTCCAAGAATTCAAATAAAGTTTTGTACCGA
B.buttiana-Gautama-sRed	Insertion	5129	5139	B.buttiana-Mahara	5012	5012	ATAAGAAAAA	+	0	0	0	3	|||||||||||||||||||X|||||||||||||||||||X||||||||||-|||||||||||||||||||||||||||||||||||||||||||X||||||	AGAAAATAGAAAAATGTAAGTTAAGTAAATTGTGTTGGATTGGCACTACA	AGAAAATAGAAAAATTTAAGTTAAGTATAAGAAAAAAAATTGTGTTGGAT
B.buttiana-Gautama-sRed	Insertion	8144	8145	B.buttiana-Mahara	8040	8040	A	+	0	0	0	1	|||||||||||||||||||||||||||||||||||||||||||||||||X-||||||||||||||||||||||||||||||||||||||||||||||||||	AAATAGAGAATCTATTTTCTTTTTTCAAAAAAAATAAAATGATCTTGGAG	AAATAGAGAATCTATTTTCTTTTTTAAAAAAAAAATAAAATGATCTTGGA
B.buttiana-Gautama-sRed	Insertion	9095	9096	B.buttiana-Mahara	9012	9012	A	+	0	0	0	1	||||||||||||||||||||||||||||||||||||||||||||||||||-|||||||||||||||||||||||X||||||||||||||||||||||||||	ATTGAAGCAACAGCAAGACCAATAAGAAAAAACTGTTTCCATTCTAAAAC	ATTGAAGCAACAGCAAGACCAATAAGAAAAAAACTGTTTCCATTCTAAAA
B.buttiana-Gautama-sRed	Deletion	4000	4000	B.buttiana-Mahara	3901	3903	TT	+	0	0	0	0	||||||||||||||||||||||||||||||||||||||||||||||||||-||||||||||||||||||||||||||||||||||||||||||||||||||	CTCCCTATTTTTTTCCATCTAATTGGTTTTTTTTGTTATAGGATAACAAA	CTCCCTATTTTTTTCCATCTAATTGGTTTTTTGTTATAGGATAACAAAAC
B.buttiana-Gautama-sRed	Deletion	4769	4769	B.buttiana-Mahara	4655	4662	AATAAAT	+	0	0	0	0	||||||||||||||||||||||||||||||||||||||||||||||||||-||||||||||||||||||||||||||||||||||||||||||||||||||	GATAAAAATTATTAGATAAAATAAAAAATAAATAAAATTTTAGACCAAAT	GATAAAAATTATTAGATAAAATAAAAAAAATTTTAGACCAAATATTATGT
B.buttiana-Gautama-sRed	Deletion	5813	5813	B.buttiana-Mahara	5687	5697	GTTGTGACAA	+	0	0	0	1	||||||||||||||||||||||||||||||||||||||X|||||||||||-||||||||||||||||||||||||||||||||||||||||||||||||||	TTCTGCATTCTGATCCAAATCCAATTGTTGTGACAATTAAAATACAAAGG	TTCTGCATTCTGATGCAAATCCAATTTTAAAATACAAAGGGCGTTTCCTT
B.buttiana-Gautama-sRed	Deletion	5935	5935	B.buttiana-Mahara	5819	5826	TTTTTTT	+	0	0	0	0	||||||||||||||||||||||||||||||||||||||||||||||||||-||||||||||||||||||||||||||||||||||||||||||||||||||	AAAATGGCAGCAACATACCTTTTTTGTTTTTTTTTATTTCTTTCTATCAA	AAAATGGCAGCAACATACCTTTTTTGTTATTTCTTTCTATCAATATTTCT
B.buttiana-Gautama-sRed	Deletion	7511	7511	B.buttiana-Mahara	7405	7408	ATT	+	0	0	0	1	|||||||||||||||||||||||||||||||||||||||||||||||||X-||||||||||||||||||||||||||||||||||||||||||||||||||	GGATTTTTGGTCTATCTTTTTTTTTTATTTTTTTTTTTTCATTTTTCACT	GGATTTTTGGTCTATCTTTTTTTTTATTTTTTTTTTCATTTTTCACTTCT
B.buttiana-Gautama-sRed	Deletion	9450	9450	B.buttiana-Mahara	9490	9491	A	+	0	0	0	2	|||||||||||||||||||||||||||||||||||||||||||||||||X-||||||||||||||||||||||||||||X|||||||||||||||||||||	GATCAAAACCTTTATTTTTTTTTTTAAAAGGAATTAATCCTTTACCTCTC	GATCAAAACCTTTATTTTTTTTTTTTAAGGAATTAATCCTTTACCTCTCA
B.buttiana-Gautama-sRed	Deletion	10390	10390	B.buttiana-Mahara	10431	10437	AATATA	+	0	0	0	3	||||||||||||||||||||||||||||||||||||||X|||||||||||-|||||||||||||X||||||||||||X|||||||||||||||||||||||	GAAAGGTATTAATAGAATTCTAAATTAATATAAATATAATTAATAGAATT	GAAAGGTATTAATATAATTCTAAATTAATATAATTAATATAATTTTAAGT
B.buttiana-Gautama-sRed	Insertion	13720	13729	B.buttiana-Mahara	13787	13787	TATTTCTCA	+	0	0	0	0	||||||||||||||||||||||||||||||||||||||||||||||||||-||||||||||||||||||||||||||||||||||||||||||||||||||	AAGTCCAAGACCATAAAAGAAATACGTATTTCTTTTCTCGGATTAAACAA	AAGTCCAAGACCATAAAAGAAATACGTATTTCTCATATTTCTTTTCTCGG
B.buttiana-Gautama-sRed	Insertion	14472	14473	B.buttiana-Mahara	14544	14544	T	+	0	0	1	3	||||||||||||||||||||||X||||||||||G|||||||||||||||X-||||||||||||||||||||||||||||||||||||||||X|||||||||	ATCTAACCTAACAATATCGACAATAATAACTTATAGCCATTAGATCCCAC	ATCTAACCTNACAATATCGACAATAGTTAACTTATAGCCATTAGATCCCA
B.buttiana-Gautama-sRed	Deletion	11997	11997	B.buttiana-Mahara	12044	12049	AAAAT	+	0	0	0	0	||||||||||||||||||||||||||||||||||||||||||||||||||-||||||||||||||||||||||||||||||||||||||||||||||||||	TTAATTCGTTTTTTGGAAACAAAAAAAAAATAAAAATAATACCTATAGTG	TTAATTCGTTTTTTGGAAACAAAAAAAAAAATAATACCTATAGTGGAAGA
B.buttiana-Gautama-sRed	Deletion	12545	12545	B.buttiana-Mahara	12597	12603	TTTATG	+	0	0	0	1	|||||||||||||||||||||||||||||||||||||||||||||X||||-||||||||||||||||||||||||||||||||||||||||||||||||||	GCTCTCACGCTCAATTACTTCAAATTTTTATGTTTATGGTAAATTTCCAT	GCTCTCACGCTCAATTACTTCCAATTTTTATGGTAAATTTCCATATCTTT
B.buttiana-Gautama-sRed	Deletion	14258	14258	B.buttiana-Mahara	14320	14330	TTGATTCAAT	+	0	0	10	0	|||||GGGGGGGGGG|||||||||||||||||||||||||||||||||||-||||||||||||||||||||||||||||||||||||||||||||||||||	ATCTTTTTCTTTATTTTATCTGTTTATTGATTCAATTCACATTCAAAAAC	ATCTTTTTCTTTATTTTATCTGTTTATCACATTCAAAAACGAAATGGAAG
B.buttiana-Gautama-sRed	Deletion	14455	14455	B.buttiana-Mahara	14527	14528	A	+	0	0	1	3	||||||||||||||||X||||||||||||||||||||||X||||||||||-|||||||||||||||XG|||||||||||||||||||||||||||||||||	TAATCATTCTTCGTACCATCTAACCTAACAATATCGACAATAANTAACTT	TAATCATTCTTCGTAACATCTAACCTACAATATCGACAATAGTTAACTTA
B.buttiana-Gautama-sRed	Deletion	16513	16513	B.buttiana-Mahara	16585	16591	CCGTTA	+	0	0	0	1	||||||||||||||||||||||||||||||||||||||||||||||||||-||||||||||||X|||||||||||||||||||||||||||||||||||||	AATCCAAACCATTAATTCCTTTCTATCCGTTATTGTTATTATTTGAATTT	AATCCAAACCATTAATTCCTTTCTATTTGTTATTATTTTAATTTCTTTAT
B.buttiana-Gautama-sRed	Insertion	26360	26361	B.buttiana-Mahara	26430	26430	T	+	0	0	0	1	|||||||||||||||||||||||||||||||||||||||||||||X||||-||||||||||||||||||||||||||||||||||||||||||||||||||	CAAAATGGCATTTTCTTTTGACCCAATTTTTTTTTCTCCTTATCATTCAG	CAAAATGGCATTTTCTTTTGATCCAATTTTTTTTTTCTCCTTATCATTCA
B.buttiana-Gautama-sRed	Deletion	22739	22739	B.buttiana-Mahara	22809	22810	T	+	0	0	0	3	||||||||||||||||||||||||||||||X|X|||||||||||||||X|-||||||||||||||||||||||||||||||||||||||||||||||||||	CATTGATTCAGTCGTTTTTTACTTCCTTTTTTTTTTTCTTTTTTTATTTT	CATTGAATTAGTCGTTTTTTACTTTCTTTTTTTTTTCTTTTTTTATTTTG
B.buttiana-Gautama-sRed	Insertion	27768	27770	B.buttiana-Mahara	27838	27838	AA	+	0	0	0	0	||||||||||||||||||||||||||||||||||||||||||||||||||-||||||||||||||||||||||||||||||||||||||||||||||||||	AAAGGGATTCAAAATGAAAGTACAATAAAAAAAATAAGTTCAGTAATCCA	AAAGGGATTCAAAATGAAAGTACAATAAAAAAAAAATAAGTTCAGTAATC
B.buttiana-Gautama-sRed	Insertion	28028	28035	B.buttiana-Mahara	28096	28096	GGTTCTC	+	0	0	0	3	X||||||X||||||||||||||||||||||||||||X|||||||||||||-||||||||||||||||||||||||||||||||||||||||||||||||||	ATACGTACTTGATTCTAAGCATCTGGAAATGAAAAGTGAAAGTTTTTTTA	ATACGTACTTGACTCTAAGCATCTGGGGTTCTCAAATGAAAAGTGAAAGT
B.buttiana-Gautama-sRed	Deletion	27495	27495	B.buttiana-Mahara	27565	27566	T	+	0	0	0	5	|||||||||||||||||||||||||||||||||X|X||XX|||X||||||-||||||||||||||||||||||||||||||||||||||||||||||||||	AAATTGAGAATGAAAAAAAGTAAAGATTTTTTTTTTATTGAAAAGACGCA	AAATTGAGAGTAAAGGAAAATAAAGATTTTTTTTTATTGAAAAGACGCAA
B.buttiana-Gautama-sRed	Deletion	28292	28292	B.buttiana-Mahara	28354	28357	TTT	+	0	0	0	1	||||||||||||||||||||||||||||||||||||||||||||||||||-|||||||||X||||||||||||||||||||||||||||||||||||||||	CTCAGGTATTCGATTGGATAACTGGCTTTTTTTTTTATCGAATAGAAAAA	CTCAGGTATTCGATTGGATAACTGGCTTTTTTTATAGAATAGAAAAAGTT
B.buttiana-Gautama-sRed	Deletion	29595	29595	B.buttiana-Mahara	29651	29654	AAA	+	0	0	7	1	GGGGGGG|||||||||||||||||||||||||||||||||||||||||||-|||||||||||||||||||||||||||||||||||X||||||||||||||	GTACAACTTTCTACACTACAAAAAACAAAAAAAAAACACCAATCTAATAG	GTACAACTTTCTACACTACAAAAAACAAAAAAACACCAATCTAATAGATA
B.buttiana-Gautama-sRed	Deletion	29882	29882	B.buttiana-Mahara	29941	29942	T	+	0	0	0	0	||||||||||||||||||||||||||||||||||||||||||||||||||-||||||||||||||||||||||||||||||||||||||||||||||||||	GAATATTTACTTCCATAATCTCATCGTTTTTTTTTACTTCGCAATAACTC	GAATATTTACTTCCATAATCTCATCGTTTTTTTTACTTCGCAATAACTCG
B.buttiana-Gautama-sRed	Deletion	30450	30450	B.buttiana-Mahara	30491	30498	AATAAAA	+	0	0	0	2	X||||||||||||||||||||||||||||||||||||||||X||||||||-||||||||||||||||||||||||||||||||||||||||||||||||||	GAAAAGTATTTTGTCAGTATAACTATAATAAAAAATAAAAAGAAAAAAAA	GAAAAGTATTTTGTCAGGATAACTATAATAAAAAGAAAAAAAAATTGTCT
B.buttiana-Gautama-sRed	Insertion	30621	30622	B.buttiana-Mahara	30668	30668	C	+	0	0	0	1	|||||||||||||||||X||||||||||||||||||||||||||||||||-||||||||||||||||||||||||||||||||||||||||||||||||||	TTGGAATTCGAAACTTGGAATCCTAAATAGGATCTTATCAATAAAAAATG	TTGGAATTCGAAACTTGGAATCCTAACATAGGATCTTATCAATAAAAAAT
B.buttiana-Gautama-sRed	Insertion	30724	30732	B.buttiana-Mahara	30770	30770	TTTTTTTT	+	0	0	9	0	||||||||||||||||||||||||||||||||||||||||||||||||||-|||||||||||||||||||||||||||GGGGGGGGG||||||||||||||	TGGCTGAAGTAATGAAAATTTTCAGGATGAGAAATAAATGAAAAAGAAAA	TGGCTGAAGTAATGAAAATTTTCAGGTTTTTTTTATGAGAAATAAATGAA
B.buttiana-Gautama-sRed	Insertion	30815	30822	B.buttiana-Mahara	30844	30844	GAAAGTG	+	0	0	3	0	GGG|||||||||||||||||||||||||||||||||||||||||||||||-||||||||||||||||||||||||||||||||||||||||||||||||||	GAAATTCTATTGTCTTCCATCTCCCAGAAAGTGGAATTGATATATTTTAT	GAAATTCTATTGTCTTCCATCTCCCAGAAAGTGGAAAGTGGAATTGATAT
B.buttiana-Gautama-sRed	Deletion	30964	30964	B.buttiana-Mahara	30987	30988	T	+	0	0	0	0	||||||||||||||||||||||||||||||||||||||||||||||||||-||||||||||||||||||||||||||||||||||||||||||||||||||	CCGGAAACTGAGGTATAGAGTATCGATTTTTTTTTTATGATTTGATTCAA	CCGGAAACTGAGGTATAGAGTATCGATTTTTTTTTATGATTTGATTCAAA
B.buttiana-Gautama-sRed	Deletion	31100	31100	B.buttiana-Mahara	31124	31132	TTTCAAAT	+	0	0	0	1	||||||||||||||||||||||||||||||||||||||X|||||||||||-||||||||||||||||||||||||||||||||||||||||||||||||||	CACGAATTACTAGTAATTTTTCCTTATTTCAAATTTTCAAATCGATTGAG	CACGAATTACTAGTCATTTTTCCTTATTTCAAATCGATTGAGAATCAATC
B.buttiana-Gautama-sRed	Insertion	32135	32145	B.buttiana-Mahara	32171	32171	TGGAAAGATT	+	0	0	0	1	||||||||||||||||||||||||||||||||||||||||||X|||||||-||||||||||||||||||||||||||||||||||||||||||||||||||	TATTTTTTGAATAAAATCCGTTGGAACGAAATTAACAAATGAAAAAGTAA	TATTTTTTGAATAAAATCTGTTGGAATGGAAAGATTCGAAATTAACAAAT
B.buttiana-Gautama-sRed	Deletion	32065	32065	B.buttiana-Mahara	32097	32102	ATAAG	+	10	0	0	0	||||||||||||||||||||||||||||||||||||||||-||||||||||||||||||||||||||||||||||||||||||||||||||	ACTTTTATTCATTATAATGAATAATTATAAGATAAGATAAGTCGTCTCTC	ACTTTTATTCATTATAATGAATAATTATAAGATAAGTCGTCTCTCGAATC
B.buttiana-Gautama-sRed	Insertion	35743	35745	B.buttiana-Mahara	35795	35795	TT	+	0	0	0	2	||||||||||||||||||||||||||||||||X|||||||||||||||X|-||||||||||||||||||||||||||||||||||||||||||||||||||	TTCATTTCTAATTTCTATCTAATTGATTTTTTTTTCTGGCTCGGCTAGGT	TTCATTTCGAATTTCTATCTAATTTATTTTTTTTTTTCTGGCTCGGCTAG
B.buttiana-Gautama-sRed	Insertion	36656	36665	B.buttiana-Mahara	36706	36706	TTGAATGAA	+	0	0	0	0	||||||||||||||||||||||||||||||||||||||||||||||||||-||||||||||||||||||||||||||||||||||||||||||||||||||	AGAGGGAGGGGTCAAACTTTAAATTCTTGAATGAAATATATAAAAAAAGA	AGAGGGAGGGGTCAAACTTTAAATTCTTGAATGAATTGAATGAAATATAT
B.buttiana-Gautama-sRed	Deletion	37032	37032	B.buttiana-Mahara	37062	37070	AAAACAAA	+	0	0	0	0	||||||||||||||||||||||||||||||||||||||||||||||||||-||||||||||||||||||||||||||||||||||||||||||||||||||	GTTCTTTTTTTCTCTCACCACAAAGCAAAACAAAAAAACACAAAAAACTA	GTTCTTTTTTTCTCTCACCACAAAGCAAAACACAAAAAACTAAAAAATGA
B.buttiana-Gautama-sRed	Insertion	43958	43959	B.buttiana-Mahara	44021	44021	T	+	0	0	0	0	||||||||||||||||||||||||||||||||||||||||||||||||||-||||||||||||||||||||||||||||||||||||||||||||||||||	TGGACGATGCATATGTAGCGAGCCTATTTTTTTTTTAGTATTTACTAGCG	TGGACGATGCATATGTAGCGAGCCTATTTTTTTTTTTAGTATTTACTAGC
B.buttiana-Gautama-sRed	Deletion	44648	44648	B.buttiana-Mahara	44711	44717	ATAAGA	+	0	0	0	1	||||||||||||||||X|||||||||||||||||||||||||||||||||-||||||||||||||||||||||||||||||||||||||||||||||||||	CAACCATTTTTTTTGTCCCAATCCAGATAAGAATAAGAAAGGGTAATAGG	CAACCATTTTTTTTGTCCCAATCCAGATAAGAAAGGGTAATAGGTAGGTA
B.buttiana-Gautama-sRed	Insertion	46202	46204	B.buttiana-Mahara	46226	46226	TA	+	0	0	0	0	||||||||||||||||||||||||||||||||||||||||||||||||||-||||||||||||||||||||||||||||||||||||||||||||||||||	ACCTAACAGTTAGGTCCTTCTTTTTTTTTTTATTTTGATATATTCTATTT	ACCTAACAGTTAGGTCCTTCTTTTTTTATTTTTATTTTGATATATTCTAT
B.buttiana-Gautama-sRed	Deletion	45011	45011	B.buttiana-Mahara	45094	45095	A	+	0	0	0	1	|||||||||||||||||||||||||||||||||X||||||||||||||||-||||||||||||||||||||||||||||||||||||||||||||||||||	ACTAGGAGCCGTCAAATTAACTAAATAAAAAAAAAATCAAATCACACCAT	ACTAGGAGCAGTCAAATTAACTAAATAAAAAAAAATCAAATCACACCATC
B.buttiana-Gautama-sRed	Deletion	45661	45661	B.buttiana-Mahara	45672	45679	TATACAC	+	0	0	0	0	||||||||||||||||||||||||||||||||||||||||||||||||||-||||||||||||||||||||||||||||||||||||||||||||||||||	TTTATTTTTGTTGTGTCCATAGCAAGTATACACTATACAATTAAATAGAA	TTTATTTTTGTTGTGTCCATAGCAAGTATACAATTAAATAGAAATATCCA
B.buttiana-Gautama-sRed	Deletion	45939	45939	B.buttiana-Mahara	45957	45964	AATATTA	+	0	0	0	0	||||||||||||||||||||||||||||||||||||||||||||||||||-||||||||||||||||||||||||||||||||||||||||||||||||||	TACCTATCCAAACCAAACAAAAATAGAATATTAAATATTAATAGAAATAC	TACCTATCCAAACCAAACAAAAATAGAATATTAATAGAAATACGAATTAT
B.buttiana-Gautama-sRed	Deletion	47091	47091	B.buttiana-Mahara	47114	47120	TATATA	+	0	0	0	0	||||||||||||||||||||||||||||||||||||||||||||||||||-||||||||||||||||||||||||||||||||||||||||||||||||||	ATTTTCTTTATTTAAATTTAATAATTTATATATATATATTTCATTTTACA	ATTTTCTTTATTTAAATTTAATAATTTATATATTTCATTTTACAAAATAA
B.buttiana-Gautama-sRed	Deletion	47258	47258	B.buttiana-Mahara	47287	47288	A	+	0	0	0	1	|||||||||||||||||||||||||||||||||||||X||||||||||||-||||||||||||||||||||||||||||||||||||||||||||||||||	TTGTATTAAAATTTAAAAATGTAAGTAAAAAAAAAGGGGTAAAGCTCGGC	TTGTATTAAAATTGAAAAATGTAAGTAAAAAAAAGGGGTAAAGCTCGGCA
B.buttiana-Gautama-sRed	Deletion	47615	47615	B.buttiana-Mahara	47655	47657	TT	+	0	0	0	1	||||||||||||||||||||||||||||||||||||||||||||||||||-|||X||||||||||||||||||||||||||||||||||||||||||||||	AGTTTAGGCTTAGCTATTAACTATTCTTTTTTTTTTTCATCTTTTCGAAT	AGTTTAGGCTTAGCTATTAACTATTCTTTGTTTTTCATCTTTTCGAATAT
B.buttiana-Gautama-sRed	Deletion	47839	47839	B.buttiana-Mahara	47877	47883	AATTAA	+	0	0	0	2	||||||||||||||||||||||||||||||||||||||X|||||||||||-|||||||X||||||||||||||||||||||||||||||||||||||||||	AATACTAATATAATTAAAATAAATAGAATTAAAATTTTCTATTTTAGTTA	AATACTAATATAATGAAAATAAATAGAATTTTCGATTTTAGTTATAGAAG
B.buttiana-Gautama-sRed	Deletion	48076	48076	B.buttiana-Mahara	48120	48122	CA	+	0	0	0	1	||||||||||||||||||||||||||||||||||||||||||||||||||-|||||||||||||||||||||||||||||||||||||X||||||||||||	ATAGAATCATTTCTGATTAGACCGATCACAAATATAGGCTTCCGATAGAG	ATAGAATCATTTCTGATTAGACCGATCAAATATAGGCTTCCGATAGAGAT
B.buttiana-Gautama-sRed	Insertion	48358	48359	B.buttiana-Mahara	48409	48409	T	+	0	0	0	1	||||||||||||||||X|||||||||||||||||||||||||||||||||-||||||||||||||||||||||||||||||||||||||||||||||||||	CAAATTCAGAGAAACCCTGGAATTAAAAAAATGGGCAATCCTGAGCCAAC	CAAATTCAGAGAAACCCTGGAATTAATAAAAATGGGCAATCCTGAGCCAA
B.buttiana-Gautama-sRed	Deletion	48609	48609	B.buttiana-Mahara	48661	48665	TATT	+	0	0	1	1	||||||||||||||||||||||||||||G|||||||||||||||||||||-|||||||||||||||||||||||||||||||||X||||||||||||||||	GGTATTTTTTTTTTCTCATTTTTATATATTTATGAAATGAAAAAATTTAT	GGTANTTTTTTTTTCTCATTTTTATATATGAAATGAAAAAATTTATATGA
B.buttiana-Gautama-sRed	Deletion	49020	49020	B.buttiana-Mahara	49090	49097	TGAATAA	+	0	0	0	1	|||||||||||||||||X||||||||||||||||||||||||||||||||-||||||||||||||||||||||||||||||||||||||||||||||||||	ATTAGATACGTACAAATAAATATCTTTGAATAATGAATAAGTAGTACTCA	ATTAGATACGTACAAATAAATATCTTTGAATAAGTAGTACTCATTTGAGT
B.buttiana-Gautama-sRed	Insertion	52174	52183	B.buttiana-Mahara	52273	52273	GGTTGGTTA	+	0	0	0	0	||||||||||||||||||||||||||||||||||||||||||||||||||-||||||||||||||||||||||||||||||||||||||||||||||||||	CCCAAGCTTTATCTACAAATAAATTTGGTTGGAATTAAATTATTAACCCA	CCCAAGCTTTATCTACAAATAAATTTGGTTGGTTAGGTTGGAATTAAATT
B.buttiana-Gautama-sRed	Deletion	52088	52088	B.buttiana-Mahara	52182	52188	TATTAT	+	0	0	7	3	||||X||GGGGGGG|||||X|X||||||||||||||||||||||||||||-||||||||||||||||||||||||||||||||||||||||||||||||||	TTATTAATTTCTTTAATAAATTATTATATTATTATTTGATTTGATTTCTA	TTATTAATTTCTTTAATAAATTATTATATTTGATTTGATTTCTATGTTTC
B.buttiana-Gautama-sRed	Insertion	58144	58146	B.buttiana-Mahara	58250	58250	TA	+	0	0	0	0	||||||||||||||||||||||||||||||||||||||||||||||||||-||||||||||||||||||||||||||||||||||||||||||||||||||	TTGGTAGAATTTGTATATTCTTATATTATATATTCCGTAGGTTCGGATCA	TTGGTAGAATTTGTATATTCTTATATTATATATATTCCGTAGGTTCGGAT
B.buttiana-Gautama-sRed	Deletion	58392	58392	B.buttiana-Mahara	58497	58504	TCATATA	+	0	0	0	0	||||||||||||||||||||||||||||||||||||||||||||||||||-||||||||||||||||||||||||||||||||||||||||||||||||||	ATATTCATATACAATGAAGTTTTTTTTCATATATTCATATACAATGAAGT	ATATTCATATACAATGAAGTTTTTTTTTCATATACAATGAAGTGATACCA
B.buttiana-Gautama-sRed	Deletion	60133	60133	B.buttiana-Mahara	60245	60246	A	+	0	0	0	5	||||||||||||XX|X||X||||||||||||||||||||||||||X||||-||||||||||||||||||||||||||||||||||||||||||||||||||	TATTTGGTTTTTGTTTTATTGTAATCAAAAAAAAACCAGAAGACTGGGGG	TATTTGGTTTTTGTTTTATTGGAATCAAAAAAAACCAGAAGACTGGGGGT
B.buttiana-Gautama-sRed	Deletion	60460	60460	B.buttiana-Mahara	60555	60556	A	+	0	0	6	1	||||||X|||||||||||||||||||||||||||||||||||||||||||-||||||||||||||||||||||||GGGGGG||||||||||||||||||||	TTTTCTTTTTTGAATTATTAGAAGACAAAAAAAAAATAAGAAAAGATGAA	TTTTCTTTTTTGAATTATTAGAAGACAAAAAAAAATAAGAAAAGATGAAG
B.buttiana-Gautama-sRed	Deletion	60484	60484	B.buttiana-Mahara	60580	60586	AATAAT	+	0	0	1	0	|||||||||||||||||||||||||G||||||||||||||||||||||||-||||||||||||||||||||||||||||||||||||||||||||||||||	CAAAAAAAAAATAAGAAAAGATGAAGAATAATAATAATAAAGTAAAGTCG	CNAAAAAAAAATAAGAAAAGATGAAGAATAATAAAGTAAAGTCGATTAGC
B.buttiana-Gautama-sRed	Deletion	60990	60990	B.buttiana-Mahara	61071	61078	CTAATTT	+	0	0	0	0	||||||||||||||||||||||||||||||||||||||||||||||||||-||||||||||||||||||||||||||||||||||||||||||||||||||	GGTAGATTTTATTATCTTCGATCTAACTAATTTCTAATTTAAAGTAAAGA	GGTAGATTTTATTATCTTCGATCTAACTAATTTAAAGTAAAGATTCACAC
B.buttiana-Gautama-sRed	Insertion	62444	62450	B.buttiana-Mahara	62541	62541	AAAAAA	+	0	0	1	3	||||||||||||X||||XG|||||||||||||||||||||||||||||||-|||||||||||||||||||||||||||||||||||||||X||||||||||	GATTCAAAGACTAATTATCAAATCACAAAAAAAAACAGAGAATAGATTCA	GATTCAAAGACTAATTATCAAATCACAAAAAAAAAAAAAAACAGAGAATA
B.buttiana-Gautama-sRed	Insertion	63271	63278	B.buttiana-Mahara	63364	63364	AAAAGAA	+	0	0	0	2	||||||||||||||||||||||||||||||||||||||||||||||||||-||||||||||||||||||||||||||||||||X|||||||||||||X|||	GTGATTTATCATTCAATGAATGACTGAAAAGAAAAAATATACAGACATTA	GTGATTTATCATTCAATGAATGACTGAAAAGAAAAAAGAAAAAATATACA
B.buttiana-Gautama-sRed	Deletion	62278	62278	B.buttiana-Mahara	62356	62363	AATTGAA	+	0	0	0	1	||||||||||||||||||||||||||||||||||||||||||||||X|||-||||||||||||||||||||||||||||||||||||||||||||||||||	GTCTTGAAATCAAAATAATATTTATTAATTGAAAATTGAAGTGGCTCTGC	GTCTTGAAATCAAAATAATATTCATTAATTGAAGTGGCTCTGCCACGTAT
B.buttiana-Gautama-sRed	Deletion	62573	62573	B.buttiana-Mahara	62665	62667	AA	+	0	0	0	0	||||||||||||||||||||||||||||||||||||||||||||||||||-||||||||||||||||||||||||||||||||||||||||||||||||||	ATGGGTTCGTTAATAATTTATAGATGAAAAAAAAAAATGGAAAAAAAGAA	ATGGGTTCGTTAATAATTTATAGATGAAAAAAAAATGGAAAAAAAGAAAG
B.buttiana-Gautama-sRed	Deletion	64617	64617	B.buttiana-Mahara	64704	64706	TT	+	0	0	0	1	||||||||||||X|||||||||||||||||||||||||||||||||||||-||||||||||||||||||||||||||||||||||||||||||||||||||	ACCAAGAAATAAATATGAAAAGGTTCTTTTTTTTTTTTTTATACGCTTTT	ACCAAGAAATAAATATGAAAAGGTTCTTTTTTTTTTTTATACGCTTTTTC
B.buttiana-Gautama-sRed	Deletion	64765	64765	B.buttiana-Mahara	64853	64858	TATGC	+	0	0	1	1	|||||||||||||||||||||||||||||||||||||G||||||||||||-|||||||||||||||||||||||||||||||||||||||||||||X||||	ATGATGTCACTATNTATCATATATCATATGCTATTTCAATGGCATAGAGT	ATGATGTCACTATGTATCATATATCATATTTCAATGGCATAGAGTGTATT
B.buttiana-Gautama-sRed	Deletion	65380	65380	B.buttiana-Mahara	65475	65481	AAAATA	+	0	0	0	1	||||||||||||||||||X|||||||||||||||||||||||||||||||-||||||||||||||||||||||||||||||||||||||||||||||||||	TTTTTCATTTATACGAAAAAATTATTAAAATAAAAATAATTAATAATAAG	TTTTTCATTTATACGAAAAAATTATTAAAATAATTAATAATAAGATTAAA
B.buttiana-Gautama-sRed	Insertion	66364	66371	B.buttiana-Mahara	66464	66464	GACTTTA	+	0	0	0	1	||||||||||||||||||||||||||||||||||||||||||||||||||-|||||||||||||||||X||||||||||||||||||||||||||||||||	GAGATCAATAAATTTTCATTTACTTTTACTTTACGGTAACTTTAACTTTT	GAGATCAATAAATTTTCATTTACTTTGACTTTATACTTTACGGTAACTTT
B.buttiana-Gautama-sRed	Insertion	68838	68840	B.buttiana-Mahara	68772	68772	AA	+	0	0	0	0	||||||||||||||||||||||||||||||||||||||||||||||||||-||||||||||||||||||||||||||||||||||||||||||||||||||	GACTTAAGGTTCGAATGAAAATTTCTAAAAAAAAGAGAAAGAGTTAGAAC	GACTTAAGGTTCGAATGAAAATTTCTAAAAAAAAAAGAGAAAGAGTTAGA
B.buttiana-Gautama-sRed	Deletion	68274	68274	B.buttiana-Mahara	68194	68203	GTAAAGTAA	+	0	0	0	1	|||||||||||||||||||||||||||||||||X||||||||||||||||-||||||||||||||||||||||||||||||||||||||||||||||||||	TATGAAAAACAAATCTGTTGTAAAGTGTAAAGTAAAAAAAAAAGACTTTT	TATGAAAAAGAAATCTGTTGTAAAGTAAAAAAAAGACTTTTCGGGAATAT
B.buttiana-Gautama-sRed	Deletion	68347	68347	B.buttiana-Mahara	68276	68281	CTACA	+	0	0	0	0	||||||||||||||||||||||||||||||||||||||||||||||||||-||||||||||||||||||||||||||||||||||||||||||||||||||	TTTTTTCTTAAAAAAAAATATCTTATCTACACTACAGGATTAATGTACAT	TTTTTTCTTAAAAAAAAATATCTTATCTACAGGATTAATGTACATTTTAA
B.buttiana-Gautama-sRed	Deletion	68736	68736	B.buttiana-Mahara	68670	68671	A	+	0	0	0	1	|||||||||||||X||||||||||||||||||||||||||||||||||||-||||||||||||||||||||||||||||||||||||||||||||||||||	TTCTTTCTTCTTTCTCTTTTTATTTGAAAAAAAATATTCAAATAATATAT	TTCTTTCTTCTTTCTCTTTTTATTTGAAAAAAATATTCAAATAATATATT
B.buttiana-Gautama-sRed	Deletion	68985	68985	B.buttiana-Mahara	68918	68926	ATATTATT	+	0	0	0	0	||||||||||||||||||||||||||||||||||||||||||||||||||-||||||||||||||||||||||||||||||||||||||||||||||||||	CGTATTTCTTAATTTATTTACTATTAATATTATTATATTACCCTATATGA	CGTATTTCTTAATTTATTTACTATTAATATTACCCTATATGATTGCAACG
B.buttiana-Gautama-sRed	Insertion	72056	72058	B.buttiana-Mahara	72065	72065	AA	+	0	0	0	1	||||||||||||||||||||||||||||||||||||||||||||||||||-||||||||||||||||||||||||||||||||||||||||||||||X|||	TCCCAAAGTTTCTTTTTTTTGATCCGAAAAAAAAATAAGGAAGAAATTCT	TCCCAAAGTTTCTTTTTTTTGATCCGAAAAAAAAAAATAAGGAAGAAATT
B.buttiana-Gautama-sRed	Deletion	69827	69827	B.buttiana-Mahara	69780	69786	ATAAAT	+	0	0	0	0	||||||||||||||||||||||||||||||||||||||||||||||||||-||||||||||||||||||||||||||||||||||||||||||||||||||	TAGAACTGCTAGTTTTAGAACCAAAAATAAATATAAATAATAGGCTTACT	TAGAACTGCTAGTTTTAGAACCAAAAATAAATAATAGGCTTACTCTTTAT
B.buttiana-Gautama-sRed	Deletion	70585	70585	B.buttiana-Mahara	70578	70579	T	+	0	0	0	0	||||||||||||||||||||||||||||||||||||||||||||||||||-||||||||||||||||||||||||||||||||||||||||||||||||||	ATAACCTTCCCGACCACGATTTTTTCTTTTTTTTTTTTTAGTTTTAGACA	ATAACCTTCCCGACCACGATTTTTTCTTTTTTTTTTTTAGTTTTAGACAT
B.buttiana-Gautama-sRed	Deletion	71145	71145	B.buttiana-Mahara	71154	71155	A	+	0	0	0	1	||||||||||||||||||||||||||||||||||||||||||||||||||-|||||||||||||X||||||||||||||||||||||||||||||||||||	TCACTGGTACTGATCATTTATACTGGAAAAAAATTATTTCTTTTCATTTG	TCACTGGTACTGATCATTTATACTGGAAAAAATTATTTCCTTTCATTTGC
B.buttiana-Gautama-sRed	Insertion	73489	73492	B.buttiana-Mahara	73518	73518	AAA	+	0	0	0	1	||X|||||||||||||||||||||||||||||||||||||||||||||||-||||||||||||||||||||||||||||||||||||||||||||||||||	TTTGGAACACCAATAGGCATTAAATGAAAAAAAAAAAGAATTAAGTACTA	TTTGGAACACCAATAGGCATTAAATGAAAAAAAAAAAAAAGAATTAAGTA
B.buttiana-Gautama-sRed	Insertion	73611	73614	B.buttiana-Mahara	73637	73637	AAA	+	0	0	0	0	||||||||||||||||||||||||||||||||||||||||||||||||||-||||||||||||||||||||||||||||||||||||||||||||||||||	TCTGCATAGATTAGAAAAGTTTAGTGAAAAAAAAAAGATAGAATAAATGA	TCTGCATAGATTAGAAAAGTTTAGTGAAAAAAAAAAAAAGATAGAATAAA
B.buttiana-Gautama-sRed	Deletion	72802	72802	B.buttiana-Mahara	72823	72824	A	+	0	0	0	1	|||||||||||||||||||X||||||||||||||||||||||||||||||-||||||||||||||||||||||||||||||||||||||||||||||||||	ATTCCTCATATAACTATTAAAAATAGAAAAAAAAATAGAATTTATTAAAC	ATTCCTCATATAACTATTAAAAATAGAAAAAAAATAGAATTTATTAAACT
B.buttiana-Gautama-sRed	Deletion	73012	73012	B.buttiana-Mahara	73034	73035	T	+	0	0	3	0	||||||||||||||||||||||||||||||||||||||||||||||||||-||||||||||||||||||||||||GGG|||||||||||||||||||||||	GACAAATGCTTCCAATATCACTTGTGTTTTTTTTTTTGTTAAGAATTCCC	GACAAATGCTTCCAATATCACTTGTGTTTTTTTTTTGTTAAGAATTCCCC
B.buttiana-Gautama-sRed	Deletion	73036	73036	B.buttiana-Mahara	73059	73062	CTT	+	0	0	1	2	|||||||||||||||||||||||||G||||||||||||||||||||||||-||||||||||||||||||||||||||||X|||||||X|||||||||||||	GTTTTTTTTTTTGTTAAGAATTCCCCCTTTTTTTTTTCATTTCATATTTT	GNTTTTTTTTTTGTTAAGAATTCCCCTTTTTTTTCATTTCATATTTTTTC
B.buttiana-Gautama-sRed	Deletion	76544	76544	B.buttiana-Mahara	76574	76584	AAAATGGATC	+	0	0	0	0	||||||||||||||||||||||||||||||||||||||||||||||||||-||||||||||||||||||||||||||||||||||||||||||||||||||	TCTGGTATCTGGAACACGGAATATATAAAATGGATCAAGAAATATTTGAA	TCTGGTATCTGGAACACGGAATATATAAGAAATATTTGAACTATGATTCA
B.buttiana-Gautama-sRed	Deletion	76599	76599	B.buttiana-Mahara	76639	76640	A	+	0	0	0	0	||||||||||||||||||||||||||||||||||||||||||||||||||-||||||||||||||||||||||||||||||||||||||||||||||||||	AATATTTAGACCTCTCGATCGGATTCAAAAAAAAAATTTCTTTGAAAAGA	AATATTTAGACCTCTCGATCGGATTCAAAAAAAAATTTCTTTGAAAAGAA
B.buttiana-Gautama-sRed	Deletion	76703	76703	B.buttiana-Mahara	76744	76745	T	+	0	0	0	2	||||||||||||||||||||||||||||||||||||||||||X|||||||-||||||||||||||||||||X|||||||||||||||||||||||||||||	CCTATTTTGTTTAACCAAAATAGACATTTTTTTTGTATTTTTAGTTGTAT	CCTATTTTGTTTAACCAACATAGACATTTTTTTGTATTTTTAGTTGCATT
B.buttiana-Gautama-sRed	Deletion	78342	78342	B.buttiana-Mahara	78371	78377	AGATTT	+	0	0	0	1	||||||||||||||||||||||||||||||||||||||||||||||||||-||||X|||||||||||||||||||||||||||||||||||||||||||||	ATGTGTGATTTTGCATAAAATAATCCAGATTTTTTTTTCATTTTTTTTTA	ATGTGTGATTTTGCATAAAATAATCCTTTTATCATTTTTTTTTATTCTTA
B.buttiana-Gautama-sRed	Insertion	81612	81613	B.buttiana-Mahara	81676	81676	T	+	0	0	0	2	||||||||||||||||||||||||||||||||||||||||||||||||||-|||||||||||||||||||X||||||X|||||||||||||||||||||||	TGATATTAGACAACCCGTCTTTTCTCTTTTTTTTTTCACAAATAGGAAAT	TGATATTAGACAACCCGTCTTTTCTCTTTTTTTTTTTCACAAATAGTAAA
B.buttiana-Gautama-sRed	Insertion	82591	82594	B.buttiana-Mahara	82654	82654	TTT	+	0	0	0	0	||||||||||||||||||||||||||||||||||||||||||||||||||-||||||||||||||||||||||||||||||||||||||||||||||||||	AATGGGTCTGAGGTTGAATCATATCATTTTTTTTTATCTGTTCTTTCAAT	AATGGGTCTGAGGTTGAATCATATCATTTTTTTTTTTTATCTGTTCTTTC
B.buttiana-Gautama-sRed	Insertion	84011	84012	B.buttiana-Mahara	84093	84093	T	+	0	0	0	2	|||||||||X|||||||||X||||||||||||||||||||||||||||||-||||||||||||||||||||||||||||||||||||||||||||||||||	TCATACTATAGGACTAGGTCTTTTACTTTTTTTTAACAAAACCAACGAGT	TCATACTATAGGACTAGGTCTTTTACTTTTTTTTTAACAAAACCAACGAG
B.buttiana-Gautama-sRed	Deletion	83217	83217	B.buttiana-Mahara	83278	83284	AAAAAT	+	0	0	0	0	||||||||||||||||||||||||||||||||||||||||||||||||||-||||||||||||||||||||||||||||||||||||||||||||||||||	TCTTCTCATCCGGCTCCTCGCGAATGAAAAATTTGAATATTGAATTCAAT	TCTTCTCATCCGGCTCCTCGCGAATGTTGAATATTGAATTCAATTTTCAT
B.buttiana-Gautama-sRed	Deletion	83320	83320	B.buttiana-Mahara	83387	83392	TTTAT	+	0	0	0	0	||||||||||||||||||||||||||||||||||||||||||||||||||-||||||||||||||||||||||||||||||||||||||||||||||||||	TTCATCTAATTTTTTTTATAAAAATCTTTATTTTATTTTGTTTTTTATTG	TTCATCTAATTTTTTTTATAAAAATCTTTATTTTGTTTTTTATTGTATTG
B.buttiana-Gautama-sRed	Deletion	83370	83370	B.buttiana-Mahara	83442	83443	A	+	0	0	0	0	||||||||||||||||||||||||||||||||||||||||||||||||||-||||||||||||||||||||||||||||||||||||||||||||||||||	GATTGCTCATATTTTAACAATCCAATAAAAAAAGGAATTTTCGCGGGCGA	GATTGCTCATATTTTAACAATCCAATAAAAAAGGAATTTTCGCGGGCGAA
B.buttiana-Gautama-sRed	Deletion	83767	83767	B.buttiana-Mahara	83840	83841	T	+	0	0	9	1	|||||||||||||||||||||||||||||||||||||||||||||||||X-|||||||||||||||||||||||||||||||||||||||||GGGGGGGGG	TTGGAATCATATATCTTTTATATTTCTTTTTTTTCTTTCTCTCACCTTTC	TTGGAATCATATATCTTTTATATTTATTTTTTTCTTTCTCTCACCTTTCC
B.buttiana-Gautama-sRed	Deletion	83808	83808	B.buttiana-Mahara	83882	83891	TCTATTTTG	+	0	0	1	3	|||||||XG|||||||||||||||||||||||||||||||||||||||||-||||||||||||XX||||||||||||||||||||||||||||||||||||	CACCTTTCCATTTATCTGCATCCCTTTCTATTTTGTATATTTTCATTAAA	CACCTTTCCATTTATCTGCATCCCTTTATATTTTCATTTCATTTTGCTTG
B.buttiana-Gautama-sRed	Insertion	113567	113568	B.buttiana-Mahara	113684	113684	T	+	0	0	1	1	||||||||||||||||||||||||G|||||||||||||||||||||||X|-||||||||||||||||||||||||||||||||||||||||||||||||||	AAAAAAAAATATAACAAGATTCAAGATTTTTTTTATAATTCTAGATTTTT	NAAAAAAAATATAACAAGATTCAATATTTTTTTTTATAATTCTAGATTTT
B.buttiana-Gautama-sRed	Insertion	113643	113653	B.buttiana-Mahara	113759	113759	GTTAAAAAAA	+	0	0	0	0	||||||||||||||||||||||||||||||||||||||||||||||||||-||||||||||||||||||||||||||||||||||||||||||||||||||	ACTTTTTATTTTACATAACATAGAATTTTCAATTAAGATTAACTAAAAAG	ACTTTTTATTTTACATAACATAGAATGTTAAAAAAATTTCAATTAAGATT
B.buttiana-Gautama-sRed	Insertion	115285	115287	B.buttiana-Mahara	115432	115432	TT	+	0	0	0	1	||||||||||X|||||||||||||||||||||||||||||||||||||||-||||||||||||||||||||||||||||||||||||||||||||||||||	CCATTTCAAAAATTTTAATTGAGGGATTTTTTTTAAATATAAATTTTTTA	CCATTTCAAAAATTTTAATTGAGGGATTTTTTTTTTAAATATAAATTTTT
B.buttiana-Gautama-sRed	Deletion	113819	113819	B.buttiana-Mahara	113926	113927	T	+	0	0	0	1	||||||||||||||||||||||||||||||||||||||||||||||||||-|||||||||||||||X||||||||||||||||||||||||||||||||||	AAGTCAAAAATTTGATTCATTATTTCTTTTATTAATCTTAATGAATTTTG	AAGTCAAAAATTTGATTCATTATTTCTTTATTAATCTTAATTAATTTTGT
B.buttiana-Gautama-sRed	Deletion	114345	114345	B.buttiana-Mahara	114457	114464	AATAAAC	+	0	0	1	2	|||||||||||||||||X||||||||||||||||||||||||||||||||-||||||||||||||||||||||||||||||||||X|||||G|||||||||	ATTTATTTTCAATCTAAAATATAGAAAATAAACAATTTCAATTGACAAAT	ATTTATTTTCAATCTAAAATATAGAAAATTTCAATTGACAAATTTTTTGA
B.buttiana-Gautama-sRed	Deletion	114385	114385	B.buttiana-Mahara	114504	114505	A	+	0	0	7	1	|||GGGGGGG||||||||||||||||||||||||||||||||||X|||||-||||||||||||||||||||||||||||||||||||||||||||||||||	AATTTTTTGATTGAAACTTTATATATATTTTTTTTTATTATGTAGAATAA	AATTTTTTGATTGAAACTTTCTATATTTTTTTTTTATTATGTAGAATAAG
B.buttiana-Gautama-sRed	Deletion	114583	114583	B.buttiana-Mahara	114703	114705	TT	+	0	0	0	2	|||||||||||||||||||||||||||||||||||||||||||||||||X-|||||||||||||||||||||||||||X||||||||||||||||||||||	TTTGTCACAACCAAATATTAATTTTTTTTTTATTTTATATGAAATATGCA	TTTGTCACAACCAAATATTAATTTTATTTATTTTATATGAAATATGCAGT
B.buttiana-Gautama-sRed	Insertion	118076	118077	B.buttiana-Mahara	118221	118221	A	+	0	0	0	0	||||||||||||||||||||||||||||||||||||||||||||||||||-||||||||||||||||||||||||||||||||||||||||||||||||||	CTTTTCGGGTACGGGGTTTTGTCGGTAAAAAAAAATCCAAATAGAATAAA	CTTTTCGGGTACGGGGTTTTGTCGGTAAAAAAAAAATCCAAATAGAATAA
B.buttiana-Gautama-sRed	Insertion	119232	119239	B.buttiana-Mahara	119396	119396	ATTTTTT	+	0	0	1	0	||||||||||||||||||||||||||||||||||||||||||||||||||-|||||||||||||G||||||||||||||||||||||||||||||||||||	GAATGGAAATTAATACGATAAAATAGTTTGATTGATAATAAAAAAAAATT	GAATGGAAATTAATACGATAAAATAGATTTTTTTTTGATTGATAATNAAA
B.buttiana-Gautama-sRed	Deletion	118716	118716	B.buttiana-Mahara	118874	118881	AATAAAA	+	0	0	0	0	||||||||||||||||||||||||||||||||||||||||||||||||||-||||||||||||||||||||||||||||||||||||||||||||||||||	TAGTTAATATAAAATAGAATAATAATAATAAAAAAAAATACTACTTATTC	TAGTTAATATAAAATAGAATAATAATAAAAATACTACTTATTCAATAAAT
B.buttiana-Gautama-sRed	Insertion	120126	120134	B.buttiana-Mahara	120284	120284	TTAGTAAT	+	0	0	0	1	||||||||||||||||X|||||||||||||||||||||||||||||||||-||||||||||||||||||||||||||||||||||||||||||||||||||	AAAAATTTCAATTAAATAAAAGAACCTTAGTAATTGGGAATTGTTCTTCA	AAAAATTTCAATTAAATAAAAGAACCTTAGTAATTTAGTAATTGGGAATT
B.buttiana-Gautama-sRed	Insertion	121792	121800	B.buttiana-Mahara	121953	121953	AACAATAA	+	0	0	0	1	|||||||||||||||||||||||||||||||||||||||||||||||||X-||||||||||||||||||||||||||||||||||||||||||||||||||	ATTTCTTTTATTTAGGCTTAAAATACAACAAAGTAAAGGATTACTTCGTT	ATTTCTTTTATTTAGGCTTAAAATAAAACAATAAAACAAAGTAAAGGATT
B.buttiana-Gautama-sRed	Insertion	122289	122299	B.buttiana-Mahara	122447	122447	AATACGTTTA	+	0	0	0	0	||||||||||||||||||||||||||||||||||||||||||||||||||-||||||||||||||||||||||||||||||||||||||||||||||||||	GAATAAAAAAATAAAGATATCTATTCAATTTCATTCTTCGTAAAAACTTA	GAATAAAAAAATAAAGATATCTATTCAATACGTTTAAATTTCATTCTTCG
B.buttiana-Gautama-sRed	Insertion	124176	124186	B.buttiana-Mahara	124324	124324	ATCTAATAAA	+	0	0	0	0	||||||||||||||||||||||||||||||||||||||||||||||||||-||||||||||||||||||||||||||||||||||||||||||||||||||	CAAAAAGAAGTTCATCAAAATTCAAGTCAAATAATTCAAAACGACTCTTC	CAAAAAGAAGTTCATCAAAATTCAAGATCTAATAAATCAAATAATTCAAA
B.buttiana-Gautama-sRed	Deletion	121931	121931	B.buttiana-Mahara	122085	122090	TTTAT	+	0	0	0	0	||||||||||||||||||||||||||||||||||||||||||||||||||-||||||||||||||||||||||||||||||||||||||||||||||||||	AATTTAAAGCACCAATTTAGTATTTCTTTATATGTATAAGTGTTTCTTCG	AATTTAAAGCACCAATTTAGTATTTCATGTATAAGTGTTTCTTCGGATAA
B.buttiana-Gautama-sRed	Insertion	127501	127507	B.buttiana-Mahara	127624	127624	TATAAA	+	0	0	0	2	||||||||||||||||||||||||||||||||||||||||||||||||||-||||||||||||X|||||||||||||||||||X|||||||||||||||||	TTTATTTCTATTTCATTTGGTACTCTTATAAACAATTTGAGTTTTTCATT	TTTATTTCTATTTCATTTGGTACTCTTATAAATATAAACAATTTTAGTTT
B.buttiana-Gautama-sRed	Insertion	135458	135459	B.buttiana-Mahara	135575	135575	A	+	0	0	0	0	||||||||||||||||||||||||||||||||||||||||||||||||||-||||||||||||||||||||||||||||||||||||||||||||||||||	CAAAGAGCAACTCTTCTCAAAATCTCAAAAAAAAGGTGCTGAGTTGGAAT	CAAAGAGCAACTCTTCTCAAAATCTCAAAAAAAAAGGTGCTGAGTTGGAA
B.buttiana-Gautama-sRed	Insertion	135466	135467	B.buttiana-Mahara	104654	104654	T	-	0	0	0	0	||||||||||||||||||||||||||||||||||||||||||||||||||-||||||||||||||||||||||||||||||||||||||||||||||||||	TTAGAATTGGATTCCAACTCAGCACCTTTTTTTTGAGATTTTGAGAAGAG	TTAGAATTGGATTCCAACTCAGCACCTTTTTTTTTGAGATTTTGAGAAGA
B.buttiana-Gautama-sRed	Insertion	139521	139528	B.buttiana-Mahara	100632	100632	CAGTTGA	-	0	0	0	0	||||||||||||||||||||||||||||||||||||||||||||||||||-||||||||||||||||||||||||||||||||||||||||||||||||||	GTAGTCAATCCGATTTCCGATAGGAGCAGTTGACAATTGAATCCAAATTT	GTAGTCAATCCGATTTCCGATAGGAGCAGTTGACAGTTGACAATTGAATC
B.buttiana-Gautama-sRed	Insertion	139235	139245	B.buttiana-Mahara	100908	100908	CGTCGTGATT	-	0	0	0	0	||||||||||||||||||||||||||||||||||||||||||||||||||-||||||||||||||||||||||||||||||||||||||||||||||||||	AGTTTTTCTATTTTGACTTGCTCCCCGAATGAGAATGGATAAGAGGCTCG	AGTTTTTCTATTTTGACTTGCTCCCCCGTCGTGATTGAATGAGAATGGAT
B.buttiana-Gautama-sRed	Deletion	141613	141613	B.buttiana-Mahara	98530	98539	GAAAGATAT	-	0	0	0	0	||||||||||||||||||||||||||||||||||||||||||||||||||-||||||||||||||||||||||||||||||||||||||||||||||||||	TGACCCCATATTGTAGGGTGGATCTCGAAAGATATGAAAGATCTCCCTCC	TGACCCCATATTGTAGGGTGGATCTCGAAAGATCTCCCTCCAAGCCGTAC
B.buttiana-Gautama-sRed	Deletion	140666	140666	B.buttiana-Mahara	99486	99492	TTTTTC	-	0	0	0	0	||||||||||||||||||||||||||||||||||||||||||||||||||-||||||||||||||||||||||||||||||||||||||||||||||||||	GAAGGGTACGAAATAAATCAGATTGATTTTTCTTTTTGGATCAAAAGTAC	GAAGGGTACGAAATAAATCAGATTGATTTTTGGATCAAAAGTACTATGTG
B.buttiana-Gautama-sRed	Deletion	139686	139686	B.buttiana-Mahara	100472	100473	T	-	0	0	0	0	||||||||||||||||||||||||||||||||||||||||||||||||||-||||||||||||||||||||||||||||||||||||||||||||||||||	ATCTTGACTTGGTTCTGCTTCCTCTATTTTTTTTTTTAATACCGAGTCGG	ATCTTGACTTGGTTCTGCTTCCTCTATTTTTTTTTTAATACCGAGTCGGG
B.buttiana-Gautama-sRed	Insertion	144908	144914	B.buttiana-Mahara	145001	145001	GCGTAT	+	0	0	0	0	||||||||||||||||||||||||||||||||||||||||||||||||||-||||||||||||||||||||||||||||||||||||||||||||||||||	GCTCATTATGAGAAGGGGTCATTCGACTAAATAGATACTATGTTTACATA	GCTCATTATGAGAAGGGGTCATTCGAGCGTATCTAAATAGATACTATGTT
[truncated: 3 more rows]

[truncated: 10 more sheets: ‘Mahara’ vs. ‘Big Chitra’ , ‘Mahara’ vs. ‘California Gold’ , ‘Mahara’ vs. ‘Double Salmon’, ‘Mahara’ vs. ‘Double Yellow’ , ‘Mahara’ vs. ‘Los Banos Beauty’, ‘Mahara’ vs. ‘Barbara Karst’, ‘Mahara’ vs. ‘San Diego Red’, ‘Mahara’ vs. ‘Miss Manila’sp.1 , ‘Mahara’ vs. ‘Flame’, ‘Mahara’ vs. ‘Splendens’]
