# Supplementary material for: Comparative analysis of the complete chloroplast genomes of thirteen Bougainvillea cultivars from South China with implications for their genome structures and phylogenetic relationships
Source: PLoS One. 2024 Sep 11;19(9):e0310091. doi: 10.1371/journal.pone.0310091 (PMC11389920; doi:10.1371/journal.pone.0310091)
Supplement: S8 Table — (XLSX) [file pone.0310091.s010.xlsx]

## Sheet: OR253994 vs. OR344372-SNPs
	ref	Bougainvillea-spectabilis-Splendens.site(OR344372)	Bougainvillea-spectabilis-Splendens.base(OR344372)	ref_base<->sample_base	cdsPos,phase	proPos	ref_codon<->sample_codon	ref_aa<->sample_aa	mutate_type	ref_gene_ID	ref_gene_start	ref_gene_end	ref_gene_strand	ref_gene_product
OR253994_10078	G	Bougainvillea-spectabilis-Splendens_10002	T	G<->T	--	--	--	--	--	intergenic	--	--	--	--
OR253994_10093	C	Bougainvillea-spectabilis-Splendens_10017	T	C<->T	--	--	--	--	--	intergenic	--	--	--	--
OR253994_10258	A	Bougainvillea-spectabilis-Splendens_10182	G	A<->G	--	--	--	--	--	intergenic	--	--	--	--
OR253994_10324	C	Bougainvillea-spectabilis-Splendens_10248	T	C<->T	--	--	--	--	--	intergenic	--	--	--	--
OR253994_10446	A	Bougainvillea-spectabilis-Splendens_10370	C	A<->C	--	--	--	--	--	intergenic	--	--	--	--
OR253994_10497	T	Bougainvillea-spectabilis-Splendens_10421	G	T<->G	--	--	--	--	--	intergenic	--	--	--	--
OR253994_10535	T	Bougainvillea-spectabilis-Splendens_10465	A	T<->A	--	--	--	--	--	intergenic	--	--	--	--
OR253994_10972	G	Bougainvillea-spectabilis-Splendens_10902	T	G<->T	1104,2	368	GGC<->GGA	G<->G	syn	atpA	10561	12075	-	--
OR253994_111634	T	Bougainvillea-spectabilis-Splendens_111314	G	T<->G	1963,0	655	ATA<->CTA	I<->L	nonsyn	ndhF	111365	113596	-	--
OR253994_111935	C	Bougainvillea-spectabilis-Splendens_111615	T	C<->T	1662,2	554	CTG<->CTA	L<->L	syn	ndhF	111365	113596	-	--
OR253994_112000	C	Bougainvillea-spectabilis-Splendens_111680	A	C<->A	1597,0	533	GAT<->TAT	D<->Y	nonsyn	ndhF	111365	113596	-	--
OR253994_112075	G	Bougainvillea-spectabilis-Splendens_111755	A	G<->A	1522,0	508	CTT<->TTT	L<->F	nonsyn	ndhF	111365	113596	-	--
OR253994_112187	G	Bougainvillea-spectabilis-Splendens_111867	A	G<->A	1410,2	470	AGC<->AGT	S<->S	syn	ndhF	111365	113596	-	--
OR253994_112576	C	Bougainvillea-spectabilis-Splendens_112256	T	C<->T	1021,0	341	GCT<->ACT	A<->T	nonsyn	ndhF	111365	113596	-	--
OR253994_112616	T	Bougainvillea-spectabilis-Splendens_112296	C	T<->C	981,2	327	TTA<->TTG	L<->L	syn	ndhF	111365	113596	-	--
OR253994_113178	G	Bougainvillea-spectabilis-Splendens_112858	A	G<->A	419,1	140	ACT<->ATT	T<->I	nonsyn	ndhF	111365	113596	-	--
OR253994_113348	C	Bougainvillea-spectabilis-Splendens_113028	T	C<->T	249,2	83	TTG<->TTA	L<->L	syn	ndhF	111365	113596	-	--
OR253994_113674	G	Bougainvillea-spectabilis-Splendens_113354	A	G<->A	--	--	--	--	--	intergenic	--	--	--	--
OR253994_113758	T	Bougainvillea-spectabilis-Splendens_113425	A	T<->A	--	--	--	--	--	intergenic	--	--	--	--
OR253994_113792	A	Bougainvillea-spectabilis-Splendens_113459	G	A<->G	--	--	--	--	--	intergenic	--	--	--	--
OR253994_113793	T	Bougainvillea-spectabilis-Splendens_113460	A	T<->A	--	--	--	--	--	intergenic	--	--	--	--
OR253994_113872	T	Bougainvillea-spectabilis-Splendens_113539	G	T<->G	--	--	--	--	--	intergenic	--	--	--	--
OR253994_113952	C	Bougainvillea-spectabilis-Splendens_113619	T	C<->T	--	--	--	--	--	intergenic	--	--	--	--
OR253994_113988	T	Bougainvillea-spectabilis-Splendens_113657	A	T<->A	--	--	--	--	--	intergenic	--	--	--	--
OR253994_113989	G	Bougainvillea-spectabilis-Splendens_113658	C	G<->C	--	--	--	--	--	intergenic	--	--	--	--
OR253994_113992	T	Bougainvillea-spectabilis-Splendens_113661	G	T<->G	--	--	--	--	--	intergenic	--	--	--	--
OR253994_113993	C	Bougainvillea-spectabilis-Splendens_113662	A	C<->A	--	--	--	--	--	intergenic	--	--	--	--
OR253994_113997	T	Bougainvillea-spectabilis-Splendens_113665	C	T<->C	--	--	--	--	--	intergenic	--	--	--	--
OR253994_113998	T	Bougainvillea-spectabilis-Splendens_113666	A	T<->A	--	--	--	--	--	intergenic	--	--	--	--
OR253994_114000	T	Bougainvillea-spectabilis-Splendens_113668	G	T<->G	--	--	--	--	--	intergenic	--	--	--	--
OR253994_114210	A	Bougainvillea-spectabilis-Splendens_113888	G	A<->G	--	--	--	--	--	intergenic	--	--	--	--
OR253994_114244	T	Bougainvillea-spectabilis-Splendens_113928	G	T<->G	--	--	--	--	--	intergenic	--	--	--	--
OR253994_114340	C	Bougainvillea-spectabilis-Splendens_114037	A	C<->A	--	--	--	--	--	intergenic	--	--	--	--
OR253994_114341	T	Bougainvillea-spectabilis-Splendens_114038	G	T<->G	--	--	--	--	--	intergenic	--	--	--	--
OR253994_114373	G	Bougainvillea-spectabilis-Splendens_114073	A	G<->A	--	--	--	--	--	intergenic	--	--	--	--
OR253994_114424	C	Bougainvillea-spectabilis-Splendens_114124	A	C<->A	--	--	--	--	--	intergenic	--	--	--	--
OR253994_114655	C	Bougainvillea-spectabilis-Splendens_114355	A	C<->A	--	--	--	--	--	intergenic	--	--	--	--
OR253994_114710	A	Bougainvillea-spectabilis-Splendens_114410	C	A<->C	--	--	--	--	--	intergenic	--	--	--	--
OR253994_11485	T	Bougainvillea-spectabilis-Splendens_11415	G	T<->G	591,2	197	GTA<->GTC	V<->V	syn	atpA	10561	12075	-	--
OR253994_115189	T	Bougainvillea-spectabilis-Splendens_114906	A	T<->A	--	--	--	--	--	intergenic	--	--	--	--
OR253994_115203	A	Bougainvillea-spectabilis-Splendens_114920	T	A<->T	--	--	--	--	--	intergenic	--	--	--	--
OR253994_115456	A	Bougainvillea-spectabilis-Splendens_115174	C	A<->C	--	--	--	--	--	intergenic	--	--	--	--
OR253994_115878	T	Bougainvillea-spectabilis-Splendens_115591	G	T<->G	150,2	50	TCT<->TCG	S<->S	syn	ccsA	115729	116697	+	--
OR253994_115917	T	Bougainvillea-spectabilis-Splendens_115630	G	T<->G	189,2	63	TGT<->TGG	C<->W	nonsyn	ccsA	115729	116697	+	--
OR253994_116128	G	Bougainvillea-spectabilis-Splendens_115841	C	G<->C	400,0	134	GAG<->CAG	E<->Q	nonsyn	ccsA	115729	116697	+	--
OR253994_116239	G	Bougainvillea-spectabilis-Splendens_115952	A	G<->A	511,0	171	GGG<->AGG	G<->R	nonsyn	ccsA	115729	116697	+	--
OR253994_116607	C	Bougainvillea-spectabilis-Splendens_116320	T	C<->T	879,2	293	GGC<->GGT	G<->G	syn	ccsA	115729	116697	+	--
OR253994_116638	A	Bougainvillea-spectabilis-Splendens_116351	G	A<->G	910,0	304	ATC<->GTC	I<->V	nonsyn	ccsA	115729	116697	+	--
OR253994_116658	C	Bougainvillea-spectabilis-Splendens_116371	A	C<->A	930,2	310	GGC<->GGA	G<->G	syn	ccsA	115729	116697	+	--
OR253994_116710	G	Bougainvillea-spectabilis-Splendens_116423	T	G<->T	--	--	--	--	--	intergenic	--	--	--	--
OR253994_117042	G	Bougainvillea-spectabilis-Splendens_116755	A	G<->A	1511,1	504	TCT<->TTT	S<->F	nonsyn	ndhD	116909	118552	-	--
OR253994_117066	A	Bougainvillea-spectabilis-Splendens_116779	G	A<->G	1487,1	496	ATT<->ACT	I<->T	nonsyn	ndhD	116909	118552	-	--
OR253994_117781	G	Bougainvillea-spectabilis-Splendens_117494	T	G<->T	772,0	258	CTA<->ATA	L<->I	nonsyn	ndhD	116909	118552	-	--
OR253994_117865	G	Bougainvillea-spectabilis-Splendens_117578	A	G<->A	688,0	230	CTG<->TTG	L<->L	syn	ndhD	116909	118552	-	--
OR253994_117914	T	Bougainvillea-spectabilis-Splendens_117627	C	T<->C	639,2	213	AAA<->AAG	K<->K	syn	ndhD	116909	118552	-	--
OR253994_118292	T	Bougainvillea-spectabilis-Splendens_118005	G	T<->G	261,2	87	TCA<->TCC	S<->S	syn	ndhD	116909	118552	-	--
OR253994_118303	A	Bougainvillea-spectabilis-Splendens_118016	T	A<->T	250,0	84	TTA<->ATA	L<->I	nonsyn	ndhD	116909	118552	-	--
OR253994_118827	C	Bougainvillea-spectabilis-Splendens_118540	G	C<->G	--	--	--	--	--	intergenic	--	--	--	--
OR253994_118927	T	Bougainvillea-spectabilis-Splendens_118640	C	T<->C	--	--	--	--	--	intergenic	--	--	--	--
OR253994_119512	A	Bougainvillea-spectabilis-Splendens_119224	C	A<->C	--	--	--	--	--	intergenic	--	--	--	--
OR253994_119516	G	Bougainvillea-spectabilis-Splendens_119228	T	G<->T	--	--	--	--	--	intergenic	--	--	--	--
OR253994_119560	C	Bougainvillea-spectabilis-Splendens_119272	A	C<->A	--	--	--	--	--	intergenic	--	--	--	--
OR253994_120065	A	Bougainvillea-spectabilis-Splendens_119770	G	A<->G	166,0	56	TAT<->CAT	Y<->H	nonsyn	ndhG	119700	120230	-	--
OR253994_120183	C	Bougainvillea-spectabilis-Splendens_119888	T	C<->T	48,2	16	GGG<->GGA	G<->G	syn	ndhG	119700	120230	-	--
OR253994_120459	A	Bougainvillea-spectabilis-Splendens_120164	C	A<->C	--	--	--	--	--	intergenic	--	--	--	--
OR253994_120485	T	Bougainvillea-spectabilis-Splendens_120190	C	T<->C	--	--	--	--	--	intergenic	--	--	--	--
OR253994_121020	G	Bougainvillea-spectabilis-Splendens_120717	A	G<->A	88,0	30	CTA<->TTA	L<->L	syn	ndhI	120595	121107	-	--
OR253994_121102	G	Bougainvillea-spectabilis-Splendens_120799	C	G<->C	6,2	2	TTC<->TTG	F<->L	nonsyn	ndhI	120595	121107	-	--
OR253994_121191	T	Bougainvillea-spectabilis-Splendens_120888	A	T<->A	--	--	--	--	--	intergenic	--	--	--	--
OR253994_12123	G	Bougainvillea-spectabilis-Splendens_12050	T	G<->T	--	--	--	--	--	intergenic	--	--	--	--
OR253994_121336	G	Bougainvillea-spectabilis-Splendens_121033	A	G<->A	--	--	--	--	--	intergenic	--	--	--	--
OR253994_122188	A	Bougainvillea-spectabilis-Splendens_121895	C	A<->C	--	--	--	--	--	intergenic	--	--	--	--
OR253994_122232	A	Bougainvillea-spectabilis-Splendens_121939	C	A<->C	--	--	--	--	--	intergenic	--	--	--	--
OR253994_122623	A	Bougainvillea-spectabilis-Splendens_122330	T	A<->T	--	--	--	--	--	intergenic	--	--	--	--
OR253994_123015	G	Bougainvillea-spectabilis-Splendens_122722	T	G<->T	324,2	108	TCC<->TCA	S<->S	syn	ndhA	122786	123338	-	--
OR253994_12320	C	Bougainvillea-spectabilis-Splendens_12247	T	C<->T	--	--	--	--	--	intergenic	--	--	--	--
OR253994_123201	C	Bougainvillea-spectabilis-Splendens_122908	G	C<->G	138,2	46	GTG<->GTC	V<->V	syn	ndhA	122786	123338	-	--
OR253994_123321	T	Bougainvillea-spectabilis-Splendens_123028	G	T<->G	18,2	6	ACA<->ACC	T<->T	syn	ndhA	122786	123338	-	--
OR253994_123355	T	Bougainvillea-spectabilis-Splendens_123062	C	T<->C	1167,2	389	GGA<->GGG	G<->G	syn	ndhH	123340	124521	-	--
OR253994_123520	T	Bougainvillea-spectabilis-Splendens_123227	C	T<->C	1002,2	334	AAA<->AAG	K<->K	syn	ndhH	123340	124521	-	--
OR253994_124105	T	Bougainvillea-spectabilis-Splendens_123812	C	T<->C	417,2	139	GAA<->GAG	E<->E	syn	ndhH	123340	124521	-	--
OR253994_124129	A	Bougainvillea-spectabilis-Splendens_123836	G	A<->G	393,2	131	TTT<->TTC	F<->F	syn	ndhH	123340	124521	-	--
OR253994_124285	T	Bougainvillea-spectabilis-Splendens_123992	C	T<->C	237,2	79	GAA<->GAG	E<->E	syn	ndhH	123340	124521	-	--
OR253994_124396	C	Bougainvillea-spectabilis-Splendens_124103	T	C<->T	126,2	42	CCG<->CCA	P<->P	syn	ndhH	123340	124521	-	--
OR253994_1248	G	Bougainvillea-spectabilis-Splendens_1201	C	G<->C	459,2	153	GCC<->GCG	A<->A	syn	psbA	645	1706	-	--
OR253994_124863	G	Bougainvillea-spectabilis-Splendens_124560	T	G<->T	51,2	17	GAC<->GAA	D<->E	nonsyn	rps15	124641	124913	-	--
OR253994_125037	T	Bougainvillea-spectabilis-Splendens_124734	C	T<->C	--	--	--	--	--	intergenic	--	--	--	--
OR253994_125041	T	Bougainvillea-spectabilis-Splendens_124738	C	T<->C	--	--	--	--	--	intergenic	--	--	--	--
OR253994_125047	C	Bougainvillea-spectabilis-Splendens_124744	A	C<->A	--	--	--	--	--	intergenic	--	--	--	--
OR253994_125049	T	Bougainvillea-spectabilis-Splendens_124746	C	T<->C	--	--	--	--	--	intergenic	--	--	--	--
OR253994_125050	T	Bougainvillea-spectabilis-Splendens_124747	A	T<->A	--	--	--	--	--	intergenic	--	--	--	--
OR253994_125051	G	Bougainvillea-spectabilis-Splendens_124748	A	G<->A	--	--	--	--	--	intergenic	--	--	--	--
OR253994_125053	T	Bougainvillea-spectabilis-Splendens_124750	G	T<->G	--	--	--	--	--	intergenic	--	--	--	--
OR253994_125156	T	Bougainvillea-spectabilis-Splendens_124853	G	T<->G	--	--	--	--	--	intergenic	--	--	--	--
OR253994_125166	A	Bougainvillea-spectabilis-Splendens_124863	T	A<->T	5652,2	1884	GAT<->GAA	D<->E	nonsyn	ycf1	125160	130817	-	--
OR253994_125334	T	Bougainvillea-spectabilis-Splendens_125031	G	T<->G	5484,2	1828	AAA<->AAC	K<->N	nonsyn	ycf1	125160	130817	-	--
OR253994_125337	G	Bougainvillea-spectabilis-Splendens_125034	T	G<->T	5481,2	1827	TTC<->TTA	F<->L	nonsyn	ycf1	125160	130817	-	--
OR253994_125567	T	Bougainvillea-spectabilis-Splendens_125264	C	T<->C	5251,0	1751	AGG<->GGG	R<->G	nonsyn	ycf1	125160	130817	-	--
OR253994_125868	T	Bougainvillea-spectabilis-Splendens_125571	G	T<->G	4950,2	1650	GTA<->GTC	V<->V	syn	ycf1	125160	130817	-	--
OR253994_125992	A	Bougainvillea-spectabilis-Splendens_125695	T	A<->T	4826,1	1609	ATA<->AAA	I<->K	nonsyn	ycf1	125160	130817	-	--
OR253994_126084	G	Bougainvillea-spectabilis-Splendens_125787	T	G<->T	4734,2	1578	GAC<->GAA	D<->E	nonsyn	ycf1	125160	130817	-	--
OR253994_126116	T	Bougainvillea-spectabilis-Splendens_125819	C	T<->C	4702,0	1568	AAA<->GAA	K<->E	nonsyn	ycf1	125160	130817	-	--
OR253994_126123	C	Bougainvillea-spectabilis-Splendens_125826	A	C<->A	4695,2	1565	AAG<->AAT	K<->N	nonsyn	ycf1	125160	130817	-	--
OR253994_126128	T	Bougainvillea-spectabilis-Splendens_125831	G	T<->G	4690,0	1564	AAA<->CAA	K<->Q	nonsyn	ycf1	125160	130817	-	--
OR253994_126212	A	Bougainvillea-spectabilis-Splendens_125915	T	A<->T	4606,0	1536	TTT<->ATT	F<->I	nonsyn	ycf1	125160	130817	-	--
OR253994_126217	G	Bougainvillea-spectabilis-Splendens_125920	T	G<->T	4601,1	1534	ACT<->AAT	T<->N	nonsyn	ycf1	125160	130817	-	--
OR253994_126452	G	Bougainvillea-spectabilis-Splendens_126155	T	G<->T	4366,0	1456	CAA<->AAA	Q<->K	nonsyn	ycf1	125160	130817	-	--
OR253994_126459	C	Bougainvillea-spectabilis-Splendens_126162	G	C<->G	4359,2	1453	AAG<->AAC	K<->N	nonsyn	ycf1	125160	130817	-	--
OR253994_126482	G	Bougainvillea-spectabilis-Splendens_126185	T	G<->T	4336,0	1446	CAA<->AAA	Q<->K	nonsyn	ycf1	125160	130817	-	--
OR253994_126694	C	Bougainvillea-spectabilis-Splendens_126397	T	C<->T	4124,1	1375	GGA<->GAA	G<->E	nonsyn	ycf1	125160	130817	-	--
OR253994_127074	A	Bougainvillea-spectabilis-Splendens_126777	G	A<->G	3744,2	1248	TAT<->TAC	Y<->Y	syn	ycf1	125160	130817	-	--
OR253994_127257	A	Bougainvillea-spectabilis-Splendens_126954	C	A<->C	3561,2	1187	CCT<->CCG	P<->P	syn	ycf1	125160	130817	-	--
OR253994_127445	T	Bougainvillea-spectabilis-Splendens_127142	C	T<->C	3373,0	1125	ATT<->GTT	I<->V	nonsyn	ycf1	125160	130817	-	--
OR253994_127449	C	Bougainvillea-spectabilis-Splendens_127146	A	C<->A	3369,2	1123	TTG<->TTT	L<->F	nonsyn	ycf1	125160	130817	-	--
OR253994_127516	A	Bougainvillea-spectabilis-Splendens_127213	C	A<->C	3302,1	1101	CTT<->CGT	L<->R	nonsyn	ycf1	125160	130817	-	--
OR253994_127566	C	Bougainvillea-spectabilis-Splendens_127263	T	C<->T	3252,2	1084	TCG<->TCA	S<->S	syn	ycf1	125160	130817	-	--
OR253994_127577	T	Bougainvillea-spectabilis-Splendens_127274	G	T<->G	3241,0	1081	AGA<->CGA	R<->R	syn	ycf1	125160	130817	-	--
OR253994_127583	G	Bougainvillea-spectabilis-Splendens_127280	C	G<->C	3235,0	1079	CTT<->GTT	L<->V	nonsyn	ycf1	125160	130817	-	--
OR253994_127593	T	Bougainvillea-spectabilis-Splendens_127290	C	T<->C	3225,2	1075	ACA<->ACG	T<->T	syn	ycf1	125160	130817	-	--
OR253994_127652	C	Bougainvillea-spectabilis-Splendens_127349	T	C<->T	3166,0	1056	GAA<->AAA	E<->K	nonsyn	ycf1	125160	130817	-	--
OR253994_127699	T	Bougainvillea-spectabilis-Splendens_127396	G	T<->G	3119,1	1040	AAA<->ACA	K<->T	nonsyn	ycf1	125160	130817	-	--
OR253994_127702	T	Bougainvillea-spectabilis-Splendens_127399	A	T<->A	3116,1	1039	AAA<->ATA	K<->I	nonsyn	ycf1	125160	130817	-	--
OR253994_128450	C	Bougainvillea-spectabilis-Splendens_128147	T	C<->T	2368,0	790	GTA<->ATA	V<->I	nonsyn	ycf1	125160	130817	-	--
OR253994_128536	T	Bougainvillea-spectabilis-Splendens_128233	G	T<->G	2282,1	761	TAT<->TCT	Y<->S	nonsyn	ycf1	125160	130817	-	--
OR253994_128638	C	Bougainvillea-spectabilis-Splendens_128335	T	C<->T	2180,1	727	AGA<->AAA	R<->K	nonsyn	ycf1	125160	130817	-	--
OR253994_128796	A	Bougainvillea-spectabilis-Splendens_128493	C	A<->C	2022,2	674	AAT<->AAG	N<->K	nonsyn	ycf1	125160	130817	-	--
OR253994_129025	A	Bougainvillea-spectabilis-Splendens_128722	G	A<->G	1793,1	598	GTT<->GCT	V<->A	nonsyn	ycf1	125160	130817	-	--
OR253994_129032	T	Bougainvillea-spectabilis-Splendens_128729	A	T<->A	1786,0	596	ATT<->TTT	I<->F	nonsyn	ycf1	125160	130817	-	--
OR253994_129297	G	Bougainvillea-spectabilis-Splendens_128994	T	G<->T	1521,2	507	TCC<->TCA	S<->S	syn	ycf1	125160	130817	-	--
OR253994_129304	C	Bougainvillea-spectabilis-Splendens_129001	A	C<->A	1514,1	505	AGG<->ATG	R<->M	nonsyn	ycf1	125160	130817	-	--
OR253994_12971	A	Bougainvillea-spectabilis-Splendens_12896	G	A<->G	--	--	--	--	--	intergenic	--	--	--	--
OR253994_13175	C	Bougainvillea-spectabilis-Splendens_13100	A	C<->A	--	--	--	--	--	intergenic	--	--	--	--
OR253994_14581	G	Bougainvillea-spectabilis-Splendens_14495	A	G<->A	--	--	--	--	--	intergenic	--	--	--	--
OR253994_14632	T	Bougainvillea-spectabilis-Splendens_14545	A	T<->A	--	--	--	--	--	intergenic	--	--	--	--
OR253994_14685	C	Bougainvillea-spectabilis-Splendens_14598	G	C<->G	--	--	--	--	--	intergenic	--	--	--	--
OR253994_15402	T	Bougainvillea-spectabilis-Splendens_15325	G	T<->G	197,1	66	AAT<->ACT	N<->T	nonsyn	atpI	14855	15598	-	--
OR253994_15568	G	Bougainvillea-spectabilis-Splendens_15491	A	G<->A	31,0	11	CTA<->TTA	L<->L	syn	atpI	14855	15598	-	--
OR253994_15589	G	Bougainvillea-spectabilis-Splendens_15512	A	G<->A	10,0	4	CTA<->TTA	L<->L	syn	atpI	14855	15598	-	--
OR253994_15819	C	Bougainvillea-spectabilis-Splendens_15742	T	C<->T	710,1	237	TGA<->TAA	X<->X	stop_syn	rps2	15818	16528	-	--
OR253994_16268	C	Bougainvillea-spectabilis-Splendens_16191	A	C<->A	261,2	87	GCG<->GCT	A<->A	syn	rps2	15818	16528	-	--
OR253994_16834	T	Bougainvillea-spectabilis-Splendens_16757	A	T<->A	4068,2	1356	TTA<->TTT	L<->F	nonsyn	rpoC2	16783	20901	-	--
OR253994_17409	C	Bougainvillea-spectabilis-Splendens_17332	T	C<->T	3493,0	1165	GAA<->AAA	E<->K	nonsyn	rpoC2	16783	20901	-	--
OR253994_17701	A	Bougainvillea-spectabilis-Splendens_17624	C	A<->C	3201,2	1067	AAT<->AAG	N<->K	nonsyn	rpoC2	16783	20901	-	--
OR253994_18335	T	Bougainvillea-spectabilis-Splendens_18258	C	T<->C	2567,1	856	GAT<->GGT	D<->G	nonsyn	rpoC2	16783	20901	-	--
OR253994_1840	C	Bougainvillea-spectabilis-Splendens_1794	A	C<->A	--	--	--	--	--	intergenic	--	--	--	--
OR253994_18455	T	Bougainvillea-spectabilis-Splendens_18378	C	T<->C	2447,1	816	GAA<->GGA	E<->G	nonsyn	rpoC2	16783	20901	-	--
OR253994_185	C	Bougainvillea-spectabilis-Splendens_171	G	C<->G	--	--	--	--	--	intergenic	--	--	--	--
OR253994_189	G	Bougainvillea-spectabilis-Splendens_175	C	G<->C	--	--	--	--	--	intergenic	--	--	--	--
OR253994_18973	C	Bougainvillea-spectabilis-Splendens_18896	T	C<->T	1929,2	643	CGG<->CGA	R<->R	syn	rpoC2	16783	20901	-	--
OR253994_19002	C	Bougainvillea-spectabilis-Splendens_18925	T	C<->T	1900,0	634	GTT<->ATT	V<->I	nonsyn	rpoC2	16783	20901	-	--
OR253994_1944	A	Bougainvillea-spectabilis-Splendens_1898	G	A<->G	--	--	--	--	--	intergenic	--	--	--	--
OR253994_19739	T	Bougainvillea-spectabilis-Splendens_19662	C	T<->C	1163,1	388	GAC<->GGC	D<->G	nonsyn	rpoC2	16783	20901	-	--
OR253994_19822	A	Bougainvillea-spectabilis-Splendens_19745	C	A<->C	1080,2	360	TCT<->TCG	S<->S	syn	rpoC2	16783	20901	-	--
OR253994_2000	C	Bougainvillea-spectabilis-Splendens_1954	T	C<->T	--	--	--	--	--	intergenic	--	--	--	--
OR253994_20091	T	Bougainvillea-spectabilis-Splendens_20014	C	T<->C	811,0	271	ATC<->GTC	I<->V	nonsyn	rpoC2	16783	20901	-	--
OR253994_20857	G	Bougainvillea-spectabilis-Splendens_20780	A	G<->A	45,2	15	AAC<->AAT	N<->N	syn	rpoC2	16783	20901	-	--
OR253994_21007	G	Bougainvillea-spectabilis-Splendens_20930	T	G<->T	--	--	--	--	--	intergenic	--	--	--	--
OR253994_21332	A	Bougainvillea-spectabilis-Splendens_21247	G	A<->G	--	--	--	--	--	intergenic	--	--	--	--
OR253994_21877	G	Bougainvillea-spectabilis-Splendens_21792	C	G<->C	--	--	--	--	--	intergenic	--	--	--	--
OR253994_22277	A	Bougainvillea-spectabilis-Splendens_22192	T	A<->T	--	--	--	--	--	intergenic	--	--	--	--
OR253994_2255	C	Bougainvillea-spectabilis-Splendens_2209	A	C<->A	--	--	--	--	--	intergenic	--	--	--	--
OR253994_22583	C	Bougainvillea-spectabilis-Splendens_22498	A	C<->A	--	--	--	--	--	intergenic	--	--	--	--
OR253994_22715	T	Bougainvillea-spectabilis-Splendens_22630	C	T<->C	--	--	--	--	--	intergenic	--	--	--	--
OR253994_22773	C	Bougainvillea-spectabilis-Splendens_22688	G	C<->G	--	--	--	--	--	intergenic	--	--	--	--
OR253994_22895	C	Bougainvillea-spectabilis-Splendens_22812	T	C<->T	--	--	--	--	--	intergenic	--	--	--	--
OR253994_22924	T	Bougainvillea-spectabilis-Splendens_22849	C	T<->C	--	--	--	--	--	intergenic	--	--	--	--
OR253994_23062	A	Bougainvillea-spectabilis-Splendens_22986	C	A<->C	--	--	--	--	--	intergenic	--	--	--	--
OR253994_23115	T	Bougainvillea-spectabilis-Splendens_23039	C	T<->C	--	--	--	--	--	intergenic	--	--	--	--
OR253994_23255	A	Bougainvillea-spectabilis-Splendens_23179	G	A<->G	--	--	--	--	--	intergenic	--	--	--	--
OR253994_23343	G	Bougainvillea-spectabilis-Splendens_23266	A	G<->A	--	--	--	--	--	intergenic	--	--	--	--
OR253994_23666	G	Bougainvillea-spectabilis-Splendens_23589	T	G<->T	250,0	84	CAA<->AAA	Q<->K	nonsyn	rpoC1	23484	23915	-	--
OR253994_23928	G	Bougainvillea-spectabilis-Splendens_23851	T	G<->T	--	--	--	--	--	intergenic	--	--	--	--
OR253994_23959	T	Bougainvillea-spectabilis-Splendens_23882	G	T<->G	3196,0	1066	AAT<->CAT	N<->H	nonsyn	rpoB	23942	27154	-	--
OR253994_2420	G	Bougainvillea-spectabilis-Splendens_2374	T	G<->T	1365,2	455	TCC<->TCA	S<->S	syn	matK	2273	3784	-	--
OR253994_24747	G	Bougainvillea-spectabilis-Splendens_24670	A	G<->A	2408,1	803	ACG<->ATG	T<->M	nonsyn	rpoB	23942	27154	-	--
OR253994_25223	C	Bougainvillea-spectabilis-Splendens_25146	T	C<->T	1932,2	644	ACG<->ACA	T<->T	syn	rpoB	23942	27154	-	--
OR253994_25333	C	Bougainvillea-spectabilis-Splendens_25256	A	C<->A	1822,0	608	GTA<->TTA	V<->L	nonsyn	rpoB	23942	27154	-	--
OR253994_25379	G	Bougainvillea-spectabilis-Splendens_25302	A	G<->A	1776,2	592	ACC<->ACT	T<->T	syn	rpoB	23942	27154	-	--
OR253994_27315	C	Bougainvillea-spectabilis-Splendens_27238	T	C<->T	--	--	--	--	--	intergenic	--	--	--	--
OR253994_27328	G	Bougainvillea-spectabilis-Splendens_27251	T	G<->T	--	--	--	--	--	intergenic	--	--	--	--
OR253994_27343	G	Bougainvillea-spectabilis-Splendens_27266	A	G<->A	--	--	--	--	--	intergenic	--	--	--	--
OR253994_2750	T	Bougainvillea-spectabilis-Splendens_2704	C	T<->C	1035,2	345	CAA<->CAG	Q<->Q	syn	matK	2273	3784	-	--
OR253994_27872	A	Bougainvillea-spectabilis-Splendens_27786	G	A<->G	--	--	--	--	--	intergenic	--	--	--	--
OR253994_27884	C	Bougainvillea-spectabilis-Splendens_27798	A	C<->A	--	--	--	--	--	intergenic	--	--	--	--
OR253994_28143	A	Bougainvillea-spectabilis-Splendens_28056	G	A<->G	--	--	--	--	--	intergenic	--	--	--	--
OR253994_28465	A	Bougainvillea-spectabilis-Splendens_28369	C	A<->C	--	--	--	--	--	intergenic	--	--	--	--
OR253994_28544	G	Bougainvillea-spectabilis-Splendens_28448	T	G<->T	--	--	--	--	--	intergenic	--	--	--	--
OR253994_28801	G	Bougainvillea-spectabilis-Splendens_28705	T	G<->T	--	--	--	--	--	intergenic	--	--	--	--
OR253994_28807	T	Bougainvillea-spectabilis-Splendens_28711	G	T<->G	--	--	--	--	--	intergenic	--	--	--	--
OR253994_29405	G	Bougainvillea-spectabilis-Splendens_29310	T	G<->T	--	--	--	--	--	intergenic	--	--	--	--
OR253994_29628	G	Bougainvillea-spectabilis-Splendens_29528	A	G<->A	--	--	--	--	--	intergenic	--	--	--	--
OR253994_29786	A	Bougainvillea-spectabilis-Splendens_29682	C	A<->C	--	--	--	--	--	intergenic	--	--	--	--
OR253994_30342	T	Bougainvillea-spectabilis-Splendens_30252	C	T<->C	--	--	--	--	--	intergenic	--	--	--	--
OR253994_30354	A	Bougainvillea-spectabilis-Splendens_30264	C	A<->C	--	--	--	--	--	intergenic	--	--	--	--
OR253994_30559	G	Bougainvillea-spectabilis-Splendens_30475	T	G<->T	--	--	--	--	--	intergenic	--	--	--	--
OR253994_3057	A	Bougainvillea-spectabilis-Splendens_3011	G	A<->G	728,1	243	ATC<->ACC	I<->T	nonsyn	matK	2273	3784	-	--
OR253994_30630	G	Bougainvillea-spectabilis-Splendens_30546	T	G<->T	--	--	--	--	--	intergenic	--	--	--	--
OR253994_30722	C	Bougainvillea-spectabilis-Splendens_30628	T	C<->T	--	--	--	--	--	intergenic	--	--	--	--
OR253994_30767	G	Bougainvillea-spectabilis-Splendens_30673	C	G<->C	--	--	--	--	--	intergenic	--	--	--	--
OR253994_31135	C	Bougainvillea-spectabilis-Splendens_31033	A	C<->A	--	--	--	--	--	intergenic	--	--	--	--
OR253994_31360	G	Bougainvillea-spectabilis-Splendens_31335	T	G<->T	--	--	--	--	--	intergenic	--	--	--	--
OR253994_316	T	Bougainvillea-spectabilis-Splendens_293	A	T<->A	--	--	--	--	--	intergenic	--	--	--	--
OR253994_3184	G	Bougainvillea-spectabilis-Splendens_3138	T	G<->T	601,0	201	CGG<->AGG	R<->R	syn	matK	2273	3784	-	--
OR253994_31942	C	Bougainvillea-spectabilis-Splendens_31917	A	C<->A	--	--	--	--	--	intergenic	--	--	--	--
OR253994_31961	C	Bougainvillea-spectabilis-Splendens_31936	A	C<->A	--	--	--	--	--	intergenic	--	--	--	--
OR253994_3198	A	Bougainvillea-spectabilis-Splendens_3152	G	A<->G	587,1	196	TTT<->TCT	F<->S	nonsyn	matK	2273	3784	-	--
OR253994_32279	T	Bougainvillea-spectabilis-Splendens_32251	G	T<->G	--	--	--	--	--	intergenic	--	--	--	--
OR253994_32316	T	Bougainvillea-spectabilis-Splendens_32288	C	T<->C	--	--	--	--	--	intergenic	--	--	--	--
OR253994_32669	A	Bougainvillea-spectabilis-Splendens_32641	C	A<->C	--	--	--	--	--	intergenic	--	--	--	--
OR253994_32680	C	Bougainvillea-spectabilis-Splendens_32652	A	C<->A	--	--	--	--	--	intergenic	--	--	--	--
OR253994_32687	A	Bougainvillea-spectabilis-Splendens_32659	T	A<->T	--	--	--	--	--	intergenic	--	--	--	--
OR253994_32936	A	Bougainvillea-spectabilis-Splendens_32908	C	A<->C	--	--	--	--	--	intergenic	--	--	--	--
OR253994_32983	A	Bougainvillea-spectabilis-Splendens_32955	G	A<->G	--	--	--	--	--	intergenic	--	--	--	--
OR253994_3301	G	Bougainvillea-spectabilis-Splendens_3255	T	G<->T	484,0	162	CTT<->ATT	L<->I	nonsyn	matK	2273	3784	-	--
OR253994_3371	T	Bougainvillea-spectabilis-Splendens_3325	G	T<->G	414,2	138	TTA<->TTC	L<->F	nonsyn	matK	2273	3784	-	--
OR253994_34420	C	Bougainvillea-spectabilis-Splendens_34379	T	C<->T	141,2	47	GGC<->GGT	G<->G	syn	psbC	34280	35701	+	--
OR253994_34843	C	Bougainvillea-spectabilis-Splendens_34802	G	C<->G	564,2	188	ACC<->ACG	T<->T	syn	psbC	34280	35701	+	--
OR253994_34852	G	Bougainvillea-spectabilis-Splendens_34811	A	G<->A	573,2	191	CCG<->CCA	P<->P	syn	psbC	34280	35701	+	--
OR253994_35326	G	Bougainvillea-spectabilis-Splendens_35285	T	G<->T	1047,2	349	GTG<->GTT	V<->V	syn	psbC	34280	35701	+	--
OR253994_35371	T	Bougainvillea-spectabilis-Splendens_35330	C	T<->C	1092,2	364	CCT<->CCC	P<->P	syn	psbC	34280	35701	+	--
OR253994_35674	T	Bougainvillea-spectabilis-Splendens_35633	G	T<->G	1395,2	465	CCT<->CCG	P<->P	syn	psbC	34280	35701	+	--
OR253994_35811	G	Bougainvillea-spectabilis-Splendens_35770	T	G<->T	--	--	--	--	--	intergenic	--	--	--	--
OR253994_35919	T	Bougainvillea-spectabilis-Splendens_35878	C	T<->C	--	--	--	--	--	intergenic	--	--	--	--
OR253994_36156	C	Bougainvillea-spectabilis-Splendens_36115	A	C<->A	--	--	--	--	--	intergenic	--	--	--	--
OR253994_36200	T	Bougainvillea-spectabilis-Splendens_36159	C	T<->C	--	--	--	--	--	intergenic	--	--	--	--
OR253994_36206	A	Bougainvillea-spectabilis-Splendens_36165	G	A<->G	--	--	--	--	--	intergenic	--	--	--	--
OR253994_36604	G	Bougainvillea-spectabilis-Splendens_36563	T	G<->T	--	--	--	--	--	intergenic	--	--	--	--
OR253994_36902	A	Bougainvillea-spectabilis-Splendens_36852	C	A<->C	--	--	--	--	--	intergenic	--	--	--	--
OR253994_37291	T	Bougainvillea-spectabilis-Splendens_37241	G	T<->G	--	--	--	--	--	intergenic	--	--	--	--
OR253994_37815	G	Bougainvillea-spectabilis-Splendens_37765	T	G<->T	--	--	--	--	--	intergenic	--	--	--	--
OR253994_38654	A	Bougainvillea-spectabilis-Splendens_38604	C	A<->C	1411,0	471	TCA<->GCA	S<->A	nonsyn	psaB	37860	40064	-	--
OR253994_38670	C	Bougainvillea-spectabilis-Splendens_38620	A	C<->A	1395,2	465	TCG<->TCT	S<->S	syn	psaB	37860	40064	-	--
OR253994_38865	T	Bougainvillea-spectabilis-Splendens_38815	C	T<->C	1200,2	400	CCA<->CCG	P<->P	syn	psaB	37860	40064	-	--
OR253994_39291	A	Bougainvillea-spectabilis-Splendens_39241	G	A<->G	774,2	258	CTT<->CTC	L<->L	syn	psaB	37860	40064	-	--
OR253994_39654	A	Bougainvillea-spectabilis-Splendens_39604	G	A<->G	411,2	137	ACT<->ACC	T<->T	syn	psaB	37860	40064	-	--
OR253994_40795	C	Bougainvillea-spectabilis-Splendens_40745	A	C<->A	1548,2	516	GGG<->GGT	G<->G	syn	psaA	40090	42342	-	--
OR253994_4146	A	Bougainvillea-spectabilis-Splendens_4101	G	A<->G	--	--	--	--	--	intergenic	--	--	--	--
OR253994_4193	C	Bougainvillea-spectabilis-Splendens_4148	A	C<->A	--	--	--	--	--	intergenic	--	--	--	--
OR253994_42313	G	Bougainvillea-spectabilis-Splendens_42263	T	G<->T	30,2	10	GTC<->GTA	V<->V	syn	psaA	40090	42342	-	--
OR253994_42612	G	Bougainvillea-spectabilis-Splendens_42562	T	G<->T	--	--	--	--	--	intergenic	--	--	--	--
OR253994_42775	A	Bougainvillea-spectabilis-Splendens_42706	C	A<->C	--	--	--	--	--	intergenic	--	--	--	--
OR253994_43129	C	Bougainvillea-spectabilis-Splendens_43035	A	C<->A	--	--	--	--	--	intergenic	--	--	--	--
OR253994_43165	A	Bougainvillea-spectabilis-Splendens_43071	G	A<->G	--	--	--	--	--	intergenic	--	--	--	--
OR253994_43714	T	Bougainvillea-spectabilis-Splendens_43625	G	T<->G	--	--	--	--	--	intergenic	--	--	--	--
OR253994_44003	A	Bougainvillea-spectabilis-Splendens_43914	G	A<->G	--	--	--	--	--	intergenic	--	--	--	--
OR253994_4427	C	Bougainvillea-spectabilis-Splendens_4372	T	C<->T	--	--	--	--	--	intergenic	--	--	--	--
OR253994_447	T	Bougainvillea-spectabilis-Splendens_400	A	T<->A	--	--	--	--	--	intergenic	--	--	--	--
OR253994_45154	G	Bougainvillea-spectabilis-Splendens_45064	A	G<->A	--	--	--	--	--	intergenic	--	--	--	--
OR253994_45160	A	Bougainvillea-spectabilis-Splendens_45070	C	A<->C	--	--	--	--	--	intergenic	--	--	--	--
OR253994_45427	T	Bougainvillea-spectabilis-Splendens_45338	G	T<->G	--	--	--	--	--	intergenic	--	--	--	--
OR253994_45463	T	Bougainvillea-spectabilis-Splendens_45374	G	T<->G	--	--	--	--	--	intergenic	--	--	--	--
OR253994_45508	C	Bougainvillea-spectabilis-Splendens_45413	A	C<->A	--	--	--	--	--	intergenic	--	--	--	--
OR253994_45561	T	Bougainvillea-spectabilis-Splendens_45466	G	T<->G	--	--	--	--	--	intergenic	--	--	--	--
OR253994_45589	G	Bougainvillea-spectabilis-Splendens_45494	T	G<->T	--	--	--	--	--	intergenic	--	--	--	--
OR253994_45873	C	Bougainvillea-spectabilis-Splendens_45778	A	C<->A	--	--	--	--	--	intergenic	--	--	--	--
OR253994_45995	C	Bougainvillea-spectabilis-Splendens_45900	G	C<->G	--	--	--	--	--	intergenic	--	--	--	--
OR253994_4605	C	Bougainvillea-spectabilis-Splendens_4550	G	C<->G	--	--	--	--	--	intergenic	--	--	--	--
OR253994_46138	G	Bougainvillea-spectabilis-Splendens_46043	A	G<->A	--	--	--	--	--	intergenic	--	--	--	--
OR253994_46376	A	Bougainvillea-spectabilis-Splendens_46284	C	A<->C	--	--	--	--	--	intergenic	--	--	--	--
OR253994_464	A	Bougainvillea-spectabilis-Splendens_416	T	A<->T	--	--	--	--	--	intergenic	--	--	--	--
OR253994_46418	C	Bougainvillea-spectabilis-Splendens_46326	T	C<->T	--	--	--	--	--	intergenic	--	--	--	--
OR253994_46590	G	Bougainvillea-spectabilis-Splendens_46498	A	G<->A	567,2	189	AAC<->AAT	N<->N	syn	rps4	46551	47156	-	--
OR253994_46647	C	Bougainvillea-spectabilis-Splendens_46555	A	C<->A	510,2	170	CCG<->CCT	P<->P	syn	rps4	46551	47156	-	--
OR253994_46740	T	Bougainvillea-spectabilis-Splendens_46648	C	T<->C	417,2	139	AGA<->AGG	R<->R	syn	rps4	46551	47156	-	--
OR253994_46854	G	Bougainvillea-spectabilis-Splendens_46762	A	G<->A	303,2	101	TCC<->TCT	S<->S	syn	rps4	46551	47156	-	--
OR253994_46950	G	Bougainvillea-spectabilis-Splendens_46858	A	G<->A	207,2	69	GTC<->GTT	V<->V	syn	rps4	46551	47156	-	--
OR253994_47200	C	Bougainvillea-spectabilis-Splendens_47108	A	C<->A	--	--	--	--	--	intergenic	--	--	--	--
OR253994_4728	G	Bougainvillea-spectabilis-Splendens_4680	T	G<->T	--	--	--	--	--	intergenic	--	--	--	--
OR253994_47344	A	Bougainvillea-spectabilis-Splendens_47267	T	A<->T	--	--	--	--	--	intergenic	--	--	--	--
OR253994_47411	C	Bougainvillea-spectabilis-Splendens_47334	T	C<->T	--	--	--	--	--	intergenic	--	--	--	--
OR253994_4742	A	Bougainvillea-spectabilis-Splendens_4694	C	A<->C	--	--	--	--	--	intergenic	--	--	--	--
OR253994_47522	G	Bougainvillea-spectabilis-Splendens_47444	A	G<->A	--	--	--	--	--	intergenic	--	--	--	--
OR253994_477	C	Bougainvillea-spectabilis-Splendens_429	T	C<->T	--	--	--	--	--	intergenic	--	--	--	--
OR253994_47757	G	Bougainvillea-spectabilis-Splendens_47680	C	G<->C	--	--	--	--	--	intergenic	--	--	--	--
OR253994_47857	T	Bougainvillea-spectabilis-Splendens_47780	G	T<->G	--	--	--	--	--	intergenic	--	--	--	--
OR253994_47981	T	Bougainvillea-spectabilis-Splendens_47874	A	T<->A	--	--	--	--	--	intergenic	--	--	--	--
OR253994_47982	C	Bougainvillea-spectabilis-Splendens_47875	A	C<->A	--	--	--	--	--	intergenic	--	--	--	--
OR253994_48220	G	Bougainvillea-spectabilis-Splendens_48121	T	G<->T	--	--	--	--	--	intergenic	--	--	--	--
OR253994_4849	C	Bougainvillea-spectabilis-Splendens_4791	A	C<->A	--	--	--	--	--	intergenic	--	--	--	--
OR253994_4866	T	Bougainvillea-spectabilis-Splendens_4808	G	T<->G	--	--	--	--	--	intergenic	--	--	--	--
OR253994_49151	C	Bougainvillea-spectabilis-Splendens_49048	G	C<->G	--	--	--	--	--	intergenic	--	--	--	--
OR253994_49332	G	Bougainvillea-spectabilis-Splendens_49229	T	G<->T	--	--	--	--	--	intergenic	--	--	--	--
OR253994_49582	G	Bougainvillea-spectabilis-Splendens_49479	T	G<->T	--	--	--	--	--	intergenic	--	--	--	--
OR253994_49765	A	Bougainvillea-spectabilis-Splendens_49662	G	A<->G	--	--	--	--	--	intergenic	--	--	--	--
OR253994_4983	G	Bougainvillea-spectabilis-Splendens_4925	T	G<->T	--	--	--	--	--	intergenic	--	--	--	--
OR253994_49949	A	Bougainvillea-spectabilis-Splendens_49846	C	A<->C	--	--	--	--	--	intergenic	--	--	--	--
OR253994_50073	C	Bougainvillea-spectabilis-Splendens_49970	A	C<->A	--	--	--	--	--	intergenic	--	--	--	--
OR253994_50099	G	Bougainvillea-spectabilis-Splendens_49996	A	G<->A	--	--	--	--	--	intergenic	--	--	--	--
OR253994_50758	C	Bougainvillea-spectabilis-Splendens_50655	T	C<->T	846,2	282	TTG<->TTA	L<->L	syn	ndhK	50749	51603	-	--
OR253994_51211	T	Bougainvillea-spectabilis-Splendens_51108	G	T<->G	393,2	131	CTA<->CTC	L<->L	syn	ndhK	50749	51603	-	--
OR253994_5123	G	Bougainvillea-spectabilis-Splendens_5055	T	G<->T	--	--	--	--	--	intergenic	--	--	--	--
OR253994_51509	G	Bougainvillea-spectabilis-Splendens_51406	T	G<->T	337,0	113	CGA<->AGA	R<->R	syn	ndhC	51483	51845	-	--
OR253994_51509	G	Bougainvillea-spectabilis-Splendens_51406	T	G<->T	95,1	32	GCG<->GAG	A<->E	nonsyn	ndhK	50749	51603	-	--
OR253994_51575	T	Bougainvillea-spectabilis-Splendens_51472	C	T<->C	271,0	91	ATG<->GTG	M<->V	nonsyn	ndhC	51483	51845	-	--
OR253994_51575	T	Bougainvillea-spectabilis-Splendens_51472	C	T<->C	29,1	10	TAT<->TGT	Y<->C	nonsyn	ndhK	50749	51603	-	--
OR253994_519	C	Bougainvillea-spectabilis-Splendens_472	G	C<->G	--	--	--	--	--	intergenic	--	--	--	--
OR253994_52095	A	Bougainvillea-spectabilis-Splendens_51992	T	A<->T	--	--	--	--	--	intergenic	--	--	--	--
OR253994_52433	A	Bougainvillea-spectabilis-Splendens_52329	C	A<->C	--	--	--	--	--	intergenic	--	--	--	--
OR253994_52765	G	Bougainvillea-spectabilis-Splendens_52654	T	G<->T	--	--	--	--	--	intergenic	--	--	--	--
OR253994_52784	G	Bougainvillea-spectabilis-Splendens_52673	T	G<->T	--	--	--	--	--	intergenic	--	--	--	--
OR253994_52930	T	Bougainvillea-spectabilis-Splendens_52819	G	T<->G	--	--	--	--	--	intergenic	--	--	--	--
OR253994_53395	A	Bougainvillea-spectabilis-Splendens_53284	C	A<->C	--	--	--	--	--	intergenic	--	--	--	--
OR253994_53752	G	Bougainvillea-spectabilis-Splendens_53647	A	G<->A	--	--	--	--	--	intergenic	--	--	--	--
OR253994_539	C	Bougainvillea-spectabilis-Splendens_492	A	C<->A	--	--	--	--	--	intergenic	--	--	--	--
OR253994_55385	G	Bougainvillea-spectabilis-Splendens_55280	T	G<->T	468,2	156	GTC<->GTA	V<->V	syn	atpB	54356	55852	-	--
OR253994_55630	G	Bougainvillea-spectabilis-Splendens_55525	T	G<->T	223,0	75	CGG<->AGG	R<->R	syn	atpB	54356	55852	-	--
OR253994_55970	C	Bougainvillea-spectabilis-Splendens_55865	G	C<->G	--	--	--	--	--	intergenic	--	--	--	--
OR253994_56112	G	Bougainvillea-spectabilis-Splendens_56007	T	G<->T	--	--	--	--	--	intergenic	--	--	--	--
OR253994_56163	G	Bougainvillea-spectabilis-Splendens_56058	C	G<->C	--	--	--	--	--	intergenic	--	--	--	--
OR253994_56408	T	Bougainvillea-spectabilis-Splendens_56303	C	T<->C	--	--	--	--	--	intergenic	--	--	--	--
OR253994_56434	C	Bougainvillea-spectabilis-Splendens_56329	G	C<->G	--	--	--	--	--	intergenic	--	--	--	--
OR253994_56564	T	Bougainvillea-spectabilis-Splendens_56459	G	T<->G	--	--	--	--	--	intergenic	--	--	--	--
OR253994_56610	A	Bougainvillea-spectabilis-Splendens_56505	C	A<->C	--	--	--	--	--	intergenic	--	--	--	--
OR253994_5692	A	Bougainvillea-spectabilis-Splendens_5624	C	A<->C	--	--	--	--	--	intergenic	--	--	--	--
OR253994_57181	T	Bougainvillea-spectabilis-Splendens_57076	G	T<->G	546,2	182	GCT<->GCG	A<->A	syn	rbcL	56636	58078	+	--
OR253994_58067	T	Bougainvillea-spectabilis-Splendens_57962	G	T<->G	1432,0	478	TCG<->GCG	S<->A	nonsyn	rbcL	56636	58078	+	--
OR253994_58068	C	Bougainvillea-spectabilis-Splendens_57963	A	C<->A	1433,1	478	TCG<->TAG	S<->X	nonsense	rbcL	56636	58078	+	--
OR253994_58076	T	Bougainvillea-spectabilis-Splendens_57971	G	T<->G	1441,0	481	TAA<->GAA	X<->E	stop_mutation	rbcL	56636	58078	+	--
OR253994_58253	A	Bougainvillea-spectabilis-Splendens_58148	C	A<->C	--	--	--	--	--	intergenic	--	--	--	--
OR253994_58447	T	Bougainvillea-spectabilis-Splendens_58351	C	T<->C	--	--	--	--	--	intergenic	--	--	--	--
OR253994_58507	C	Bougainvillea-spectabilis-Splendens_58411	A	C<->A	--	--	--	--	--	intergenic	--	--	--	--
OR253994_58534	G	Bougainvillea-spectabilis-Splendens_58438	T	G<->T	--	--	--	--	--	intergenic	--	--	--	--
OR253994_58638	A	Bougainvillea-spectabilis-Splendens_58542	C	A<->C	--	--	--	--	--	intergenic	--	--	--	--
OR253994_58742	T	Bougainvillea-spectabilis-Splendens_58646	C	T<->C	--	--	--	--	--	intergenic	--	--	--	--
OR253994_58932	A	Bougainvillea-spectabilis-Splendens_58836	C	A<->C	144,2	48	AAA<->AAC	K<->N	nonsyn	accD	58789	60270	+	--
OR253994_5894	G	Bougainvillea-spectabilis-Splendens_5826	T	G<->T	--	--	--	--	--	intergenic	--	--	--	--
OR253994_59054	A	Bougainvillea-spectabilis-Splendens_58958	G	A<->G	266,1	89	GAC<->GGC	D<->G	nonsyn	accD	58789	60270	+	--
OR253994_59371	G	Bougainvillea-spectabilis-Splendens_59275	A	G<->A	583,0	195	GGT<->AGT	G<->S	nonsyn	accD	58789	60270	+	--
OR253994_59417	A	Bougainvillea-spectabilis-Splendens_59321	G	A<->G	629,1	210	AAA<->AGA	K<->R	nonsyn	accD	58789	60270	+	--
OR253994_59721	C	Bougainvillea-spectabilis-Splendens_59625	T	C<->T	933,2	311	GTC<->GTT	V<->V	syn	accD	58789	60270	+	--
OR253994_60431	C	Bougainvillea-spectabilis-Splendens_60329	A	C<->A	--	--	--	--	--	intergenic	--	--	--	--
OR253994_60606	T	Bougainvillea-spectabilis-Splendens_60504	G	T<->G	--	--	--	--	--	intergenic	--	--	--	--
OR253994_60910	A	Bougainvillea-spectabilis-Splendens_60827	G	A<->G	40,0	14	ATA<->GTA	I<->V	nonsyn	psaI	60871	60981	+	--
OR253994_60912	A	Bougainvillea-spectabilis-Splendens_60829	C	A<->C	42,2	14	ATA<->ATC	I<->I	syn	psaI	60871	60981	+	--
OR253994_60919	G	Bougainvillea-spectabilis-Splendens_60836	C	G<->C	49,0	17	GTA<->CTA	V<->L	nonsyn	psaI	60871	60981	+	--
OR253994_60958	G	Bougainvillea-spectabilis-Splendens_60875	A	G<->A	88,0	30	GTT<->ATT	V<->I	nonsyn	psaI	60871	60981	+	--
OR253994_61927	C	Bougainvillea-spectabilis-Splendens_61850	A	C<->A	--	--	--	--	--	intergenic	--	--	--	--
OR253994_62014	G	Bougainvillea-spectabilis-Splendens_61937	A	G<->A	--	--	--	--	--	intergenic	--	--	--	--
OR253994_62070	G	Bougainvillea-spectabilis-Splendens_61994	C	G<->C	--	--	--	--	--	intergenic	--	--	--	--
OR253994_62327	T	Bougainvillea-spectabilis-Splendens_62235	G	T<->G	--	--	--	--	--	intergenic	--	--	--	--
OR253994_62437	C	Bougainvillea-spectabilis-Splendens_62345	T	C<->T	--	--	--	--	--	intergenic	--	--	--	--
OR253994_62463	T	Bougainvillea-spectabilis-Splendens_62371	G	T<->G	--	--	--	--	--	intergenic	--	--	--	--
OR253994_62544	T	Bougainvillea-spectabilis-Splendens_62451	A	T<->A	--	--	--	--	--	intergenic	--	--	--	--
OR253994_62630	G	Bougainvillea-spectabilis-Splendens_62573	C	G<->C	--	--	--	--	--	intergenic	--	--	--	--
OR253994_63145	T	Bougainvillea-spectabilis-Splendens_63090	C	T<->C	423,2	141	TTT<->TTC	F<->F	syn	cemA	62723	63412	+	--
OR253994_63244	C	Bougainvillea-spectabilis-Splendens_63189	T	C<->T	522,2	174	ATC<->ATT	I<->I	syn	cemA	62723	63412	+	--
OR253994_63509	T	Bougainvillea-spectabilis-Splendens_63447	C	T<->C	--	--	--	--	--	intergenic	--	--	--	--
OR253994_6354	G	Bougainvillea-spectabilis-Splendens_6286	T	G<->T	--	--	--	--	--	intergenic	--	--	--	--
OR253994_63685	T	Bougainvillea-spectabilis-Splendens_63623	C	T<->C	--	--	--	--	--	intergenic	--	--	--	--
OR253994_63757	G	Bougainvillea-spectabilis-Splendens_63695	T	G<->T	63,2	21	TCG<->TCT	S<->S	syn	petA	63695	64657	+	--
OR253994_63823	T	Bougainvillea-spectabilis-Splendens_63761	A	T<->A	129,2	43	GGT<->GGA	G<->G	syn	petA	63695	64657	+	--
OR253994_63991	T	Bougainvillea-spectabilis-Splendens_63929	C	T<->C	297,2	99	GGT<->GGC	G<->G	syn	petA	63695	64657	+	--
OR253994_64216	C	Bougainvillea-spectabilis-Splendens_64154	A	C<->A	522,2	174	AAC<->AAA	N<->K	nonsyn	petA	63695	64657	+	--
OR253994_64223	C	Bougainvillea-spectabilis-Splendens_64161	T	C<->T	529,0	177	CAC<->TAC	H<->Y	nonsyn	petA	63695	64657	+	--
OR253994_6440	C	Bougainvillea-spectabilis-Splendens_6372	A	C<->A	--	--	--	--	--	intergenic	--	--	--	--
OR253994_64637	T	Bougainvillea-spectabilis-Splendens_64575	C	T<->C	943,0	315	TTG<->CTG	L<->L	syn	petA	63695	64657	+	--
OR253994_64721	C	Bougainvillea-spectabilis-Splendens_64659	T	C<->T	--	--	--	--	--	intergenic	--	--	--	--
OR253994_64801	T	Bougainvillea-spectabilis-Splendens_64740	C	T<->C	--	--	--	--	--	intergenic	--	--	--	--
OR253994_6487	A	Bougainvillea-spectabilis-Splendens_6427	T	A<->T	--	--	--	--	--	intergenic	--	--	--	--
OR253994_6489	A	Bougainvillea-spectabilis-Splendens_6429	T	A<->T	--	--	--	--	--	intergenic	--	--	--	--
OR253994_6490	A	Bougainvillea-spectabilis-Splendens_6430	T	A<->T	--	--	--	--	--	intergenic	--	--	--	--
OR253994_6493	A	Bougainvillea-spectabilis-Splendens_6433	T	A<->T	--	--	--	--	--	intergenic	--	--	--	--
OR253994_6494	A	Bougainvillea-spectabilis-Splendens_6434	T	A<->T	--	--	--	--	--	intergenic	--	--	--	--
OR253994_6498	G	Bougainvillea-spectabilis-Splendens_6438	T	G<->T	--	--	--	--	--	intergenic	--	--	--	--
OR253994_6503	T	Bougainvillea-spectabilis-Splendens_6443	A	T<->A	--	--	--	--	--	intergenic	--	--	--	--
OR253994_6505	T	Bougainvillea-spectabilis-Splendens_6445	A	T<->A	--	--	--	--	--	intergenic	--	--	--	--
OR253994_65118	G	Bougainvillea-spectabilis-Splendens_65057	T	G<->T	--	--	--	--	--	intergenic	--	--	--	--
OR253994_65183	G	Bougainvillea-spectabilis-Splendens_65122	T	G<->T	--	--	--	--	--	intergenic	--	--	--	--
OR253994_65219	C	Bougainvillea-spectabilis-Splendens_65158	A	C<->A	--	--	--	--	--	intergenic	--	--	--	--
OR253994_65220	G	Bougainvillea-spectabilis-Splendens_65159	A	G<->A	--	--	--	--	--	intergenic	--	--	--	--
OR253994_65233	A	Bougainvillea-spectabilis-Splendens_65172	T	A<->T	--	--	--	--	--	intergenic	--	--	--	--
OR253994_65234	A	Bougainvillea-spectabilis-Splendens_65173	T	A<->T	--	--	--	--	--	intergenic	--	--	--	--
OR253994_65235	A	Bougainvillea-spectabilis-Splendens_65174	T	A<->T	--	--	--	--	--	intergenic	--	--	--	--
OR253994_6536	C	Bougainvillea-spectabilis-Splendens_6470	A	C<->A	--	--	--	--	--	intergenic	--	--	--	--
OR253994_65462	T	Bougainvillea-spectabilis-Splendens_65410	G	T<->G	--	--	--	--	--	intergenic	--	--	--	--
OR253994_65495	G	Bougainvillea-spectabilis-Splendens_65436	A	G<->A	--	--	--	--	--	intergenic	--	--	--	--
OR253994_65658	C	Bougainvillea-spectabilis-Splendens_65605	A	C<->A	120,2	40	CTG<->CTT	L<->L	syn	psbJ	65655	65777	-	--
OR253994_65906	G	Bougainvillea-spectabilis-Splendens_65853	T	G<->T	--	--	--	--	--	intergenic	--	--	--	--
OR253994_6628	A	Bougainvillea-spectabilis-Splendens_6562	T	A<->T	--	--	--	--	--	intergenic	--	--	--	--
OR253994_66639	G	Bougainvillea-spectabilis-Splendens_66579	T	G<->T	--	--	--	--	--	intergenic	--	--	--	--
OR253994_66644	C	Bougainvillea-spectabilis-Splendens_66584	A	C<->A	--	--	--	--	--	intergenic	--	--	--	--
OR253994_66668	T	Bougainvillea-spectabilis-Splendens_66608	G	T<->G	--	--	--	--	--	intergenic	--	--	--	--
OR253994_66670	C	Bougainvillea-spectabilis-Splendens_66610	A	C<->A	--	--	--	--	--	intergenic	--	--	--	--
OR253994_66719	G	Bougainvillea-spectabilis-Splendens_66659	T	G<->T	--	--	--	--	--	intergenic	--	--	--	--
OR253994_66736	T	Bougainvillea-spectabilis-Splendens_66676	G	T<->G	--	--	--	--	--	intergenic	--	--	--	--
OR253994_67031	G	Bougainvillea-spectabilis-Splendens_66826	A	G<->A	--	--	--	--	--	intergenic	--	--	--	--
OR253994_67136	C	Bougainvillea-spectabilis-Splendens_66931	A	C<->A	--	--	--	--	--	intergenic	--	--	--	--
OR253994_67166	C	Bougainvillea-spectabilis-Splendens_66970	A	C<->A	--	--	--	--	--	intergenic	--	--	--	--
OR253994_67235	T	Bougainvillea-spectabilis-Splendens_67039	A	T<->A	--	--	--	--	--	intergenic	--	--	--	--
OR253994_67386	C	Bougainvillea-spectabilis-Splendens_67199	A	C<->A	--	--	--	--	--	intergenic	--	--	--	--
OR253994_67625	A	Bougainvillea-spectabilis-Splendens_67438	G	A<->G	--	--	--	--	--	intergenic	--	--	--	--
OR253994_67728	A	Bougainvillea-spectabilis-Splendens_67541	G	A<->G	60,2	20	GGA<->GGG	G<->G	syn	petG	67669	67782	+	--
OR253994_6775	A	Bougainvillea-spectabilis-Splendens_6696	C	A<->C	--	--	--	--	--	intergenic	--	--	--	--
OR253994_68412	T	Bougainvillea-spectabilis-Splendens_68204	G	T<->G	--	--	--	--	--	intergenic	--	--	--	--
OR253994_68835	C	Bougainvillea-spectabilis-Splendens_68626	T	C<->T	--	--	--	--	--	intergenic	--	--	--	--
OR253994_68842	T	Bougainvillea-spectabilis-Splendens_68633	C	T<->C	--	--	--	--	--	intergenic	--	--	--	--
OR253994_68900	A	Bougainvillea-spectabilis-Splendens_68692	T	A<->T	--	--	--	--	--	intergenic	--	--	--	--
OR253994_69150	G	Bougainvillea-spectabilis-Splendens_68932	T	G<->T	--	--	--	--	--	intergenic	--	--	--	--
OR253994_69239	T	Bougainvillea-spectabilis-Splendens_69022	G	T<->G	--	--	--	--	--	intergenic	--	--	--	--
OR253994_6933	G	Bougainvillea-spectabilis-Splendens_6854	A	G<->A	--	--	--	--	--	intergenic	--	--	--	--
OR253994_6942	A	Bougainvillea-spectabilis-Splendens_6863	G	A<->G	--	--	--	--	--	intergenic	--	--	--	--
OR253994_69570	A	Bougainvillea-spectabilis-Splendens_69354	T	A<->T	--	--	--	--	--	intergenic	--	--	--	--
OR253994_69715	T	Bougainvillea-spectabilis-Splendens_69496	C	T<->C	22,0	8	TTT<->CTT	F<->L	nonsyn	rps18	69694	70005	+	--
OR253994_69729	C	Bougainvillea-spectabilis-Splendens_69510	G	C<->G	36,2	12	AAC<->AAG	N<->K	nonsyn	rps18	69694	70005	+	--
OR253994_6980	C	Bougainvillea-spectabilis-Splendens_6901	G	C<->G	--	--	--	--	--	intergenic	--	--	--	--
OR253994_70087	C	Bougainvillea-spectabilis-Splendens_69868	A	C<->A	--	--	--	--	--	intergenic	--	--	--	--
OR253994_70183	A	Bougainvillea-spectabilis-Splendens_69964	C	A<->C	--	--	--	--	--	intergenic	--	--	--	--
OR253994_70812	A	Bougainvillea-spectabilis-Splendens_70591	G	A<->G	--	--	--	--	--	intergenic	--	--	--	--
OR253994_7105	C	Bougainvillea-spectabilis-Splendens_7029	G	C<->G	--	--	--	--	--	intergenic	--	--	--	--
OR253994_71376	C	Bougainvillea-spectabilis-Splendens_71161	T	C<->T	--	--	--	--	--	intergenic	--	--	--	--
OR253994_7153	A	Bougainvillea-spectabilis-Splendens_7078	C	A<->C	--	--	--	--	--	intergenic	--	--	--	--
OR253994_71833	G	Bougainvillea-spectabilis-Splendens_71623	T	G<->T	--	--	--	--	--	intergenic	--	--	--	--
OR253994_7294	G	Bougainvillea-spectabilis-Splendens_7229	T	G<->T	--	--	--	--	--	intergenic	--	--	--	--
OR253994_73037	C	Bougainvillea-spectabilis-Splendens_72822	A	C<->A	--	--	--	--	--	intergenic	--	--	--	--
OR253994_73041	C	Bougainvillea-spectabilis-Splendens_72826	A	C<->A	--	--	--	--	--	intergenic	--	--	--	--
OR253994_73145	C	Bougainvillea-spectabilis-Splendens_72930	T	C<->T	--	--	--	--	--	intergenic	--	--	--	--
OR253994_73298	G	Bougainvillea-spectabilis-Splendens_73083	A	G<->A	--	--	--	--	--	intergenic	--	--	--	--
OR253994_73318	A	Bougainvillea-spectabilis-Splendens_73108	T	A<->T	--	--	--	--	--	intergenic	--	--	--	--
OR253994_73334	T	Bougainvillea-spectabilis-Splendens_73124	G	T<->G	--	--	--	--	--	intergenic	--	--	--	--
OR253994_73471	T	Bougainvillea-spectabilis-Splendens_73260	C	T<->C	--	--	--	--	--	intergenic	--	--	--	--
OR253994_73674	T	Bougainvillea-spectabilis-Splendens_73463	G	T<->G	--	--	--	--	--	intergenic	--	--	--	--
OR253994_74626	T	Bougainvillea-spectabilis-Splendens_74413	G	T<->G	456,2	152	GGT<->GGG	G<->G	syn	psbB	74171	75697	+	--
OR253994_75472	G	Bougainvillea-spectabilis-Splendens_75259	T	G<->T	1302,2	434	CGG<->CGT	R<->R	syn	psbB	74171	75697	+	--
OR253994_75487	G	Bougainvillea-spectabilis-Splendens_75274	T	G<->T	1317,2	439	TCG<->TCT	S<->S	syn	psbB	74171	75697	+	--
OR253994_75752	C	Bougainvillea-spectabilis-Splendens_75539	A	C<->A	--	--	--	--	--	intergenic	--	--	--	--
OR253994_75795	G	Bougainvillea-spectabilis-Splendens_75583	T	G<->T	--	--	--	--	--	intergenic	--	--	--	--
OR253994_76388	C	Bougainvillea-spectabilis-Splendens_76176	T	C<->T	174,2	58	GCC<->GCT	A<->A	syn	psbH	76215	76508	+	--
OR253994_76817	G	Bougainvillea-spectabilis-Splendens_76605	T	G<->T	--	--	--	--	--	intergenic	--	--	--	--
OR253994_76854	G	Bougainvillea-spectabilis-Splendens_76643	T	G<->T	--	--	--	--	--	intergenic	--	--	--	--
OR253994_76940	C	Bougainvillea-spectabilis-Splendens_76729	A	C<->A	--	--	--	--	--	intergenic	--	--	--	--
OR253994_76956	T	Bougainvillea-spectabilis-Splendens_76745	G	T<->G	--	--	--	--	--	intergenic	--	--	--	--
OR253994_76969	C	Bougainvillea-spectabilis-Splendens_76758	T	C<->T	--	--	--	--	--	intergenic	--	--	--	--
OR253994_77189	T	Bougainvillea-spectabilis-Splendens_76979	A	T<->A	--	--	--	--	--	intergenic	--	--	--	--
OR253994_77232	T	Bougainvillea-spectabilis-Splendens_77027	C	T<->C	--	--	--	--	--	intergenic	--	--	--	--
OR253994_77318	T	Bougainvillea-spectabilis-Splendens_77113	C	T<->C	--	--	--	--	--	intergenic	--	--	--	--
OR253994_77726	T	Bougainvillea-spectabilis-Splendens_77521	C	T<->C	--	--	--	--	--	intergenic	--	--	--	--
OR253994_78167	T	Bougainvillea-spectabilis-Splendens_77962	G	T<->G	--	--	--	--	--	intergenic	--	--	--	--
OR253994_7832	T	Bougainvillea-spectabilis-Splendens_7766	C	T<->C	--	--	--	--	--	intergenic	--	--	--	--
OR253994_78442	T	Bougainvillea-spectabilis-Splendens_78239	G	T<->G	--	--	--	--	--	intergenic	--	--	--	--
OR253994_78568	T	Bougainvillea-spectabilis-Splendens_78365	A	T<->A	--	--	--	--	--	intergenic	--	--	--	--
OR253994_78758	C	Bougainvillea-spectabilis-Splendens_78552	T	C<->T	--	--	--	--	--	intergenic	--	--	--	--
OR253994_78780	C	Bougainvillea-spectabilis-Splendens_78574	G	C<->G	--	--	--	--	--	intergenic	--	--	--	--
OR253994_79367	A	Bougainvillea-spectabilis-Splendens_79161	G	A<->G	--	--	--	--	--	intergenic	--	--	--	--
OR253994_79538	A	Bougainvillea-spectabilis-Splendens_79331	T	A<->T	--	--	--	--	--	intergenic	--	--	--	--
OR253994_79541	C	Bougainvillea-spectabilis-Splendens_79334	T	C<->T	--	--	--	--	--	intergenic	--	--	--	--
OR253994_79631	T	Bougainvillea-spectabilis-Splendens_79424	G	T<->G	--	--	--	--	--	intergenic	--	--	--	--
OR253994_79654	T	Bougainvillea-spectabilis-Splendens_79447	A	T<->A	--	--	--	--	--	intergenic	--	--	--	--
OR253994_79655	C	Bougainvillea-spectabilis-Splendens_79448	T	C<->T	--	--	--	--	--	intergenic	--	--	--	--
OR253994_7988	G	Bougainvillea-spectabilis-Splendens_7921	T	G<->T	--	--	--	--	--	intergenic	--	--	--	--
OR253994_79992	T	Bougainvillea-spectabilis-Splendens_79767	G	T<->G	766,0	256	AAA<->CAA	K<->Q	nonsyn	rpoA	79714	80757	-	--
OR253994_80161	T	Bougainvillea-spectabilis-Splendens_79936	A	T<->A	597,2	199	CTA<->CTT	L<->L	syn	rpoA	79714	80757	-	--
OR253994_8019	T	Bougainvillea-spectabilis-Splendens_7952	G	T<->G	--	--	--	--	--	intergenic	--	--	--	--
OR253994_8046	G	Bougainvillea-spectabilis-Splendens_7979	T	G<->T	--	--	--	--	--	intergenic	--	--	--	--
OR253994_80952	G	Bougainvillea-spectabilis-Splendens_80727	A	G<->A	294,2	98	CCC<->CCT	P<->P	syn	rps11	80829	81245	-	--
OR253994_81042	C	Bougainvillea-spectabilis-Splendens_80817	T	C<->T	204,2	68	ACG<->ACA	T<->T	syn	rps11	80829	81245	-	--
OR253994_81177	C	Bougainvillea-spectabilis-Splendens_80952	A	C<->A	69,2	23	CGG<->CGT	R<->R	syn	rps11	80829	81245	-	--
OR253994_81205	C	Bougainvillea-spectabilis-Splendens_80980	G	C<->G	41,1	14	GGA<->GCA	G<->A	nonsyn	rps11	80829	81245	-	--
OR253994_813	A	Bougainvillea-spectabilis-Splendens_766	G	A<->G	894,2	298	AAT<->AAC	N<->N	syn	psbA	645	1706	-	--
OR253994_81301	T	Bougainvillea-spectabilis-Splendens_81076	C	T<->C	--	--	--	--	--	intergenic	--	--	--	--
OR253994_81357	T	Bougainvillea-spectabilis-Splendens_81132	G	T<->G	--	--	--	--	--	intergenic	--	--	--	--
OR253994_81844	T	Bougainvillea-spectabilis-Splendens_81619	C	T<->C	--	--	--	--	--	intergenic	--	--	--	--
OR253994_82097	A	Bougainvillea-spectabilis-Splendens_81872	G	A<->G	255,2	85	CCT<->CCC	P<->P	syn	rps8	81947	82351	-	--
OR253994_82216	T	Bougainvillea-spectabilis-Splendens_81991	C	T<->C	136,0	46	AAA<->GAA	K<->E	nonsyn	rps8	81947	82351	-	--
OR253994_82329	T	Bougainvillea-spectabilis-Splendens_82104	C	T<->C	23,1	8	GAT<->GGT	D<->G	nonsyn	rps8	81947	82351	-	--
OR253994_82636	C	Bougainvillea-spectabilis-Splendens_82411	T	C<->T	233,1	78	CGA<->CAA	R<->Q	nonsyn	rpl14	82503	82868	-	--
OR253994_8275	C	Bougainvillea-spectabilis-Splendens_8208	A	C<->A	--	--	--	--	--	intergenic	--	--	--	--
OR253994_83200	G	Bougainvillea-spectabilis-Splendens_82967	T	G<->T	--	--	--	--	--	intergenic	--	--	--	--
OR253994_83252	A	Bougainvillea-spectabilis-Splendens_83019	G	A<->G	--	--	--	--	--	intergenic	--	--	--	--
OR253994_83376	C	Bougainvillea-spectabilis-Splendens_83143	T	C<->T	--	--	--	--	--	intergenic	--	--	--	--
OR253994_8346	A	Bougainvillea-spectabilis-Splendens_8279	T	A<->T	--	--	--	--	--	intergenic	--	--	--	--
OR253994_83526	C	Bougainvillea-spectabilis-Splendens_83293	A	C<->A	--	--	--	--	--	intergenic	--	--	--	--
OR253994_8362	C	Bougainvillea-spectabilis-Splendens_8295	A	C<->A	--	--	--	--	--	intergenic	--	--	--	--
OR253994_83643	A	Bougainvillea-spectabilis-Splendens_83398	T	A<->T	--	--	--	--	--	intergenic	--	--	--	--
OR253994_83736	C	Bougainvillea-spectabilis-Splendens_83481	A	C<->A	--	--	--	--	--	intergenic	--	--	--	--
OR253994_84088	A	Bougainvillea-spectabilis-Splendens_83833	C	A<->C	--	--	--	--	--	intergenic	--	--	--	--
OR253994_84132	A	Bougainvillea-spectabilis-Splendens_83877	C	A<->C	--	--	--	--	--	intergenic	--	--	--	--
OR253994_84152	T	Bougainvillea-spectabilis-Splendens_83897	A	T<->A	--	--	--	--	--	intergenic	--	--	--	--
OR253994_84431	A	Bougainvillea-spectabilis-Splendens_84176	T	A<->T	--	--	--	--	--	intergenic	--	--	--	--
OR253994_84493	T	Bougainvillea-spectabilis-Splendens_84239	G	T<->G	--	--	--	--	--	intergenic	--	--	--	--
OR253994_84696	T	Bougainvillea-spectabilis-Splendens_84442	C	T<->C	495,2	165	GCA<->GCG	A<->A	syn	rps3	84534	85190	-	--
OR253994_84980	A	Bougainvillea-spectabilis-Splendens_84726	G	A<->G	211,0	71	TTG<->CTG	L<->L	syn	rps3	84534	85190	-	--
OR253994_84989	G	Bougainvillea-spectabilis-Splendens_84735	T	G<->T	202,0	68	CGA<->AGA	R<->R	syn	rps3	84534	85190	-	--
OR253994_85428	T	Bougainvillea-spectabilis-Splendens_85174	C	T<->C	253,0	85	ACA<->GCA	T<->A	nonsyn	rpl22	85192	85680	-	--
OR253994_85486	G	Bougainvillea-spectabilis-Splendens_85232	A	G<->A	195,2	65	ATC<->ATT	I<->I	syn	rpl22	85192	85680	-	--
OR253994_85554	A	Bougainvillea-spectabilis-Splendens_85300	G	A<->G	127,0	43	TGT<->CGT	C<->R	nonsyn	rpl22	85192	85680	-	--
OR253994_85658	G	Bougainvillea-spectabilis-Splendens_85404	T	G<->T	23,1	8	CCC<->CAC	P<->H	nonsyn	rpl22	85192	85680	-	--
OR253994_85672	A	Bougainvillea-spectabilis-Splendens_85418	C	A<->C	9,2	3	CTT<->CTG	L<->L	syn	rpl22	85192	85680	-	--
OR253994_8577	G	Bougainvillea-spectabilis-Splendens_8509	T	G<->T	--	--	--	--	--	intergenic	--	--	--	--
OR253994_85842	A	Bougainvillea-spectabilis-Splendens_85569	G	A<->G	234,2	78	CTT<->CTC	L<->L	syn	rps19	85797	86075	-	--
OR253994_85950	C	Bougainvillea-spectabilis-Splendens_85677	G	C<->G	126,2	42	CCG<->CCC	P<->P	syn	rps19	85797	86075	-	--
OR253994_8683	T	Bougainvillea-spectabilis-Splendens_8614	G	T<->G	--	--	--	--	--	intergenic	--	--	--	--
OR253994_8794	A	Bougainvillea-spectabilis-Splendens_8716	T	A<->T	--	--	--	--	--	intergenic	--	--	--	--
OR253994_8798	A	Bougainvillea-spectabilis-Splendens_8720	T	A<->T	--	--	--	--	--	intergenic	--	--	--	--
OR253994_8803	A	Bougainvillea-spectabilis-Splendens_8725	T	A<->T	--	--	--	--	--	intergenic	--	--	--	--
OR253994_8810	G	Bougainvillea-spectabilis-Splendens_8731	A	G<->A	--	--	--	--	--	intergenic	--	--	--	--
OR253994_9020	T	Bougainvillea-spectabilis-Splendens_8943	G	T<->G	--	--	--	--	--	intergenic	--	--	--	--
OR253994_9374	T	Bougainvillea-spectabilis-Splendens_9299	C	T<->C	--	--	--	--	--	intergenic	--	--	--	--
OR253994_9566	T	Bougainvillea-spectabilis-Splendens_9492	A	T<->A	--	--	--	--	--	intergenic	--	--	--	--
OR253994_9621	C	Bougainvillea-spectabilis-Splendens_9547	G	C<->G	--	--	--	--	--	intergenic	--	--	--	--
OR253994_9653	G	Bougainvillea-spectabilis-Splendens_9579	T	G<->T	--	--	--	--	--	intergenic	--	--	--	--
OR253994_9654	A	Bougainvillea-spectabilis-Splendens_9580	C	A<->C	--	--	--	--	--	intergenic	--	--	--	--
OR253994_9697	G	Bougainvillea-spectabilis-Splendens_9621	A	G<->A	--	--	--	--	--	intergenic	--	--	--	--
OR253994_9859	T	Bougainvillea-spectabilis-Splendens_9783	C	T<->C	--	--	--	--	--	intergenic	--	--	--	--
OR253994_9897	A	Bougainvillea-spectabilis-Splendens_9821	C	A<->C	--	--	--	--	--	intergenic	--	--	--	--

## Sheet: OR253994 vs. OR344372-indels
Sample Sequence ID (OR344372)	InDel type	Sample InDel start (OR344372)	Sample InDel end (OR344372)	Reference sequence ID	Ref start	Ref end	InDel sequence	Lastz alignment strand	Not Alignment length	N number	Gap number	Mismatch number	Alignment pattern	Ref sequence	Sample sequence
Bougainvillea-spectabilis-Splendens	Insertion	457	458	OR253994	505	505	T	+	0	0	1	4	||||||||XG||||||||||||X|||||||||||||||||||||||||||-||||||||||||||X|||||||||||||||||||X|||||||||||||||	ATAATAATACTTTATTAAGATAATACTTTTTTTTTAAAGGCGTATTCTTA	ATAATAATACTTTATTAAGATAATACTTTTTTTTTTAAAGGGGTATTCTT
Bougainvillea-spectabilis-Splendens	Insertion	1721	1722	OR253994	1768	1768	A	+	0	0	0	0	||||||||||||||||||||||||||||||||||||||||||||||||||-||||||||||||||||||||||||||||||||||||||||||||||||||	GACTCCCAAGCACGAGAATTCTCTATAAAAAAAATAGACAATTGAAAGCT	GACTCCCAAGCACGAGAATTCTCTATAAAAAAAAATAGACAATTGAAAGC
Bougainvillea-spectabilis-Splendens	Deletion	239	239	OR253994	254	261	TGTAATA	+	0	0	2	0	||||||||||||||||||||||||||||||||||||||||||||||||||-|||||||||||||||||||||||||||||||||||||GG|||||||||||	TAACTCCCTAAAAAACACAAAAAGGTTGTAATATGTAATAAAATAAAAAA	TAACTCCCTAAAAAACACAAAAAGGTTGTAATAAAATAAAAAAAGGATAT
Bougainvillea-spectabilis-Splendens	Deletion	416	416	OR253994	464	465	A	+	0	0	1	3	|||||||||||||||||||||||||||||||||X|||||||||||||||X-||||||||||||X|||||||||||||||||||||||||||G|||||||||	AATTAATATTAATAATTAAAGAAAAAAAAAAATACCTAACCATAATAATA	AATTAATATAAATAATTAAAGAAAATAAAAATACCTAATCATAATAATAC
Bougainvillea-spectabilis-Splendens	Insertion	3901	3903	OR253994	3948	3948	TT	+	0	0	0	0	||||||||||||||||||||||||||||||||||||||||||||||||||-||||||||||||||||||||||||||||||||||||||||||||||||||	CTCCCTATTTTTTTCCATCTAATTGGTTTTTTGTTATAGGATAACAAAAC	CTCCCTATTTTTTTCCATCTAATTGGTTTTTTTTGTTATAGGATAACAAA
Bougainvillea-spectabilis-Splendens	Insertion	4646	4653	OR253994	4701	4701	AAAATAA	+	0	0	0	2	||||||||||||||||||||||||||||||||||||||||||||||||||-|||||||||||||||||||||||||||X|||||||||||||X||||||||	AAATTATTAGATAAAAATTATTAGATAAAATAAATAAAATTTTAGACCAA	AAATTATTAGATAAAAATTATTAGATAAAATAAAAAATAAATAAAATTTT
Bougainvillea-spectabilis-Splendens	Insertion	7142	7152	OR253994	7217	7217	AACACTAATA	+	0	0	0	0	||||||||||||||||||||||||||||||||||||||||||||||||||-||||||||||||||||||||||||||||||||||||||||||||||||||	GCCACGCCCCACTTTGATTTCTATTCAACACTAATATTGTTATCGATTGT	GCCACGCCCCACTTTGATTTCTATTCAACACTAATAAACACTAATATTGT
Bougainvillea-spectabilis-Splendens	Insertion	9075	9077	OR253994	9152	9152	TT	+	0	0	0	0	||||||||||||||||||||||||||||||||||||||||||||||||||-||||||||||||||||||||||||||||||||||||||||||||||||||	TCTTATTATCTTTTCTTCCCCCTTCATTTTTTTTTTCATTTTGAATAAAT	TCTTATTATCTTTTCTTCCCCCTTCATTTTTTTTTTTTCATTTTGAATAA
Bougainvillea-spectabilis-Splendens	Insertion	9492	9493	OR253994	9567	9567	A	+	0	0	0	1	|||||||||||||||||||||||||||||||||||||||||||||||||X-||||||||||||||||||||||||||||||||||||||||||||||||||	GATCAAAACCTTTATTTTTTTTTTTTAAGGAATTAATCCTTTACCTCTCA	GATCAAAACCTTTATTTTTTTTTTTAAAAGGAATTAATCCTTTACCTCTC
Bougainvillea-spectabilis-Splendens	Insertion	10433	10439	OR253994	10509	10509	AATATA	+	0	0	0	2	||||||||||||||||||||||||||||||||||||||X|||||||||||-||||||||||||||||||||||||||X|||||||||||||||||||||||	GAAAGGTATTAATATAATTCTAAATTAATATAATTAATAGAATTTTAAGT	GAAAGGTATTAATAGAATTCTAAATTAATATAAATATAATTAATAGAATT
Bougainvillea-spectabilis-Splendens	Deletion	3751	3751	OR253994	3798	3799	A	+	0	0	0	0	||||||||||||||||||||||||||||||||||||||||||||||||||-||||||||||||||||||||||||||||||||||||||||||||||||||	GGAATTCTTCCATTTAAAATGAAAACAAAAAAAAATATGAAAATAGAGGG	GGAATTCTTCCATTTAAAATGAAAACAAAAAAAATATGAAAATAGAGGGT
Bougainvillea-spectabilis-Splendens	Deletion	4262	4262	OR253994	4308	4318	AATTCAAATA	+	0	0	0	0	||||||||||||||||||||||||||||||||||||||||||||||||||-||||||||||||||||||||||||||||||||||||||||||||||||||	TTGAATTCATATCGGTCCCTTCCAAGAATTCAAATAAAGTTTTGTACCGA	TTGAATTCATATCGGTCCCTTCCAAGAAGTTTTGTACCGATTTGGTAAGA
Bougainvillea-spectabilis-Splendens	Deletion	4737	4737	OR253994	4786	4796	AAAAAAAGTA	+	0	0	0	1	||||||X|||||||||||||||||||||||||||||||||||||||||||-||||||||||||||||||||||||||||||||||||||||||||||||||	AAATTAAAAAAATCCGTAAAATAAATAAAAAAAGTAAAAAAAAAAAAAAC	AAATTAAAAAAATCCGTAAAATAAATAAAAAAAAAAAAACAAACCTATGT
Bougainvillea-spectabilis-Splendens	Deletion	5011	5011	OR253994	5070	5080	ATAAGAAAAA	+	0	0	0	1	||||||||||||||||||||||||||||||||||||||||||||||||||-|||||||||||||||||||||||||||||||||||||||||||X||||||	AGAAAATAGAAAAATGTAAGTTAAGTATAAGAAAAAAAATTGTGTTGGAT	AGAAAATAGAAAAATGTAAGTTAAGTAAATTGTGTTGGATTGGCACTACA
Bougainvillea-spectabilis-Splendens	Deletion	7395	7395	OR253994	7461	7462	T	+	0	0	0	0	||||||||||||||||||||||||||||||||||||||||||||||||||-||||||||||||||||||||||||||||||||||||||||||||||||||	AAAAAAAGAAGGATTTTTGGTCTATCTTTTTTTTTTTATTTTTTTTTTTT	AAAAAAAGAAGGATTTTTGGTCTATCTTTTTTTTTTATTTTTTTTTTTTC
Bougainvillea-spectabilis-Splendens	Deletion	7821	7821	OR253994	7888	7889	T	+	0	0	0	0	||||||||||||||||||||||||||||||||||||||||||||||||||-||||||||||||||||||||||||||||||||||||||||||||||||||	ATCACCCTGTTTTCCCATTCTAACTATTTTTTTTCTGTGAGTGAAAACCT	ATCACCCTGTTTTCCCATTCTAACTATTTTTTTCTGTGAGTGAAAACCTT
Bougainvillea-spectabilis-Splendens	Deletion	8433	8433	OR253994	8501	8502	A	+	0	0	0	0	||||||||||||||||||||||||||||||||||||||||||||||||||-||||||||||||||||||||||||||||||||||||||||||||||||||	GTCCACTCAGCCATCTCTCCCCATTGAAAAAAAAAATACTAATATTCAAA	GTCCACTCAGCCATCTCTCCCCATTGAAAAAAAAATACTAATATTCAAAT
Bougainvillea-spectabilis-Splendens	Deletion	8524	8524	OR253994	8593	8594	G	+	0	0	0	1	||||||||||||||||||||||||||||||||||X|||||||||||||||-||||||||||||||||||||||||||||||||||||||||||||||||||	AATAATAAAAGAAAATTATGTTTTATGCAAAATAAATAAAAAAATAAAAT	AATAATAAAATAAAATTATGTTTTATCAAAATAAATAAAAAAATAAAATC
Bougainvillea-spectabilis-Splendens	Deletion	8688	8688	OR253994	8758	8767	AAGATTCTA	+	0	0	0	8	||||||||||||||||||||||||||||||||||||||||||||||||||-|||||||||||||||||||||||||||X|||X||||X||||X|X|XXX||	ATCAGTTAGATTTAGATAAAATAAGGAAGATTCTAAAGATTCAATTCAAT	ATCAGTTAGATTTAGATAAAATAAGGAAGATTCAATTCAATATTTATAAT
Bougainvillea-spectabilis-Splendens	Deletion	9611	9611	OR253994	9686	9688	TT	+	0	0	0	3	|||||||||||||||||XX|||||||||||||||||||||||||||||||-|||||||||X||||||||||||||||||||||||||||||||||||||||	TGGATTATGAAATTACGAAACATGAATTTTTTTTTTTGAATTGGATCAAT	TGGATTATGAAATTACGAAACATGAATTTTTTTTTAAATTGGATCAATAC
Bougainvillea-spectabilis-Splendens	Insertion	14615	14624	OR253994	14702	14702	ATTTTAAAC	+	0	0	0	1	|||||||||||||||||||||||||||||||||X||||||||||||||||-||||||||||||||||||||||||||||||||||||||||||||||||||	TCTACTAACCAACTCCTTTTTCTTTTTTCACTTTTCGAATATCTTTTTTT	TCTACTAACGAACTCCTTTTTCTTTTATTTTAAACTTCACTTTTCGAATA
Bougainvillea-spectabilis-Splendens	Insertion	14759	14760	OR253994	14837	14837	G	+	0	0	0	0	||||||||||||||||||||||||||||||||||||||||||||||||||-||||||||||||||||||||||||||||||||||||||||||||||||||	ATATTGCCTTGATCTAAGCTAAAAATGGCTCTTCCTATGACTAATCAATG	ATATTGCCTTGATCTAAGCTAAAAATGGGCTCTTCCTATGACTAATCAAT
Bougainvillea-spectabilis-Splendens	Deletion	12039	12039	OR253994	12110	12113	AAA	+	0	0	0	1	||||||||||||||||||||||||||||||||||||||||||||||||||-||||||||||X|||||||||||||||||||||||||||||||||||||||	CTTAATTTAATTCGTTTTTTGGAAACAAAAAAAAAAAAAGAAAAATAATA	CTTAATTTAATTCGTTTTTTGGAAACAAAAAAAAAATAAAAATAATACCT
Bougainvillea-spectabilis-Splendens	Deletion	12783	12783	OR253994	12857	12859	TT	+	0	0	0	0	||||||||||||||||||||||||||||||||||||||||||||||||||-||||||||||||||||||||||||||||||||||||||||||||||||||	AGTATAAGTAATTGTCAGCAAAGTTGTTTTTTTTTTCTTCAAATCCAAAA	AGTATAAGTAATTGTCAGCAAAGTTGTTTTTTTTCTTCAAATCCAAAAAT
Bougainvillea-spectabilis-Splendens	Deletion	13788	13788	OR253994	13864	13873	TATTTCTCA	+	0	0	0	0	||||||||||||||||||||||||||||||||||||||||||||||||||-||||||||||||||||||||||||||||||||||||||||||||||||||	AAGTCCAAGACCATAAAAGAAATACGTATTTCTCATATTTCTTTTCTCGG	AAGTCCAAGACCATAAAAGAAATACGTATTTCTTTTCTCGGATTAAACAA
Bougainvillea-spectabilis-Splendens	Deletion	14392	14392	OR253994	14477	14479	CA	+	0	0	0	0	||||||||||||||||||||||||||||||||||||||||||||||||||-||||||||||||||||||||||||||||||||||||||||||||||||||	GCATCCCTATCTAAATTTAGATAGGGCACAAATTAAATATTCGTTCATAT	GCATCCCTATCTAAATTTAGATAGGGCAAATTAAATATTCGTTCATATAT
Bougainvillea-spectabilis-Splendens	Deletion	14545	14545	OR253994	14632	14633	T	+	0	0	0	1	|||||||||||||||||||||||||||||||||||||||||||||||||X-||||||||||||||||||||||||||||||||||||||||||||||||||	ATCTAACCTAACAATATCGACAATAGTTAACTTATAGCCATTAGATCCCA	ATCTAACCTAACAATATCGACAATAATAACTTATAGCCATTAGATCCCAC
Bougainvillea-spectabilis-Splendens	Insertion	22821	22831	OR253994	22906	22906	TCTTTTTTTA	+	0	0	0	3	||||||||||||||||||||||||||||||||||||||X||||||||||X-||||||||||||||||||X|||||||||||||||||||||||||||||||	GTCGTTTTTTACTTTCTTTTTTTTTCTTTTGTAAATTCTTTATTTTCTTT	GTCGTTTTTTACTTCCTTTTTTTTTTTCTTTTTTTATTTTGTAAATTCTT
Bougainvillea-spectabilis-Splendens	Deletion	22966	22966	OR253994	23042	23043	A	+	0	0	0	1	||||||||||||||||||||||||||||||||||||||||||||||||||-|||||||||||||||||||X||||||||||||||||||||||||||||||	AGAAAAAAAGAAGTATCTTAGAATTCAAAAAAAAATTTATTTGTCTATGT	AGAAAAAAAGAAGTATCTTAGAATTCAAAAAAAATTTATTTGTCTCTGTA
Bougainvillea-spectabilis-Splendens	Deletion	23187	23187	OR253994	23264	23265	T	+	0	0	0	1	|||||||||||||||||||||||||||||||||||||||||X||||||||-||||||||||||||||||||||||||||||||||||||||||||||||||	CCACAAAACAAAAAATAAAAGAAGTCTTTTTTTTTTTTACGAGGTACAAA	CCACAAAACAAAAAATAGAAGAAGTCTTTTTTTTTTTACGAGGTACAAAT
Bougainvillea-spectabilis-Splendens	Insertion	27398	27401	OR253994	27476	27476	TAT	+	0	0	0	0	||||||||||||||||||||||||||||||||||||||||||||||||||-||||||||||||||||||||||||||||||||||||||||||||||||||	TTATAGAATATCATTTCTATTTCTACTATTATGATATTACATATTCAAAA	TTATAGAATATCATTTCTATTTCTACTATTATTATGATATTACATATTCA
Bougainvillea-spectabilis-Splendens	Deletion	27309	27309	OR253994	27387	27388	A	+	0	0	0	1	||||||X|||||||||||||||||||||||||||||||||||||||||||-||||||||||||||||||||||||||||||||||||||||||||||||||	ATTGAAATTTGCAACAAAATAGATACAAAAAAAAAGTAAAGGAATTGATA	ATTGAAATTTGCAACAAAATAGATACAAAAAAAAGTAAAGGAATTGATAA
Bougainvillea-spectabilis-Splendens	Deletion	27840	27840	OR253994	27927	27928	A	+	0	0	0	1	|||||||X||||||||||||||||||||||||||||||||||||||||||-||||||||||||||||||||||||||||||||||||||||||||||||||	AAAGGGATTCAAAATGAAAGTACAATAAAAAAAAATAAGTTCAGTAATCC	AAAGGGATTCAAAATGAAAGTACAATAAAAAAAATAAGTTCAGTAATCCA
Bougainvillea-spectabilis-Splendens	Deletion	28098	28098	OR253994	28186	28193	GGTTCTC	+	0	0	0	1	|||||||X||||||||||||||||||||||||||||||||||||||||||-||||||||||||||||||||||||||||||||||||||||||||||||||	ATACGTACTTGATTCTAAGCATCTGGGGTTCTCAAATGAAAAGTGAAAGT	ATACGTACTTGATTCTAAGCATCTGGAAATGAAAAGTGAAAGTTTTTTTA
Bougainvillea-spectabilis-Splendens	Deletion	28356	28356	OR253994	28451	28453	TT	+	0	0	0	1	||||||||||||||||||||||||||||||||||||||||||||||||||-||||||||||||X|||||||||||||||||||||||||||||||||||||	CTCAGGTATTCGATTGGATAACTGGCTTTTTTTTTTTTATAGAATAGAAA	CTCAGGTATTCGATTGGATAACTGGCTTTTTTTTTTATCGAATAGAAAAA
Bougainvillea-spectabilis-Splendens	Insertion	29000	29001	OR253994	29096	29096	T	+	0	0	0	0	||||||||||||||||||||||||||||||||||||||||||||||||||-||||||||||||||||||||||||||||||||||||||||||||||||||	AAAGCCGTTCTGTTATTAATTTAATAAATATATATTTAAGGATATACGTA	AAAGCCGTTCTGTTATTAATTTAATATAATATATATTTAAGGATATACGT
Bougainvillea-spectabilis-Splendens	Insertion	29644	29645	OR253994	29749	29749	A	+	0	0	0	1	||||||||||||||||||||||||||||||||||||||||||||||||||-|||||||||||||||||||||||||||||||||||||X||||||||||||	GTACAACTTTCTACACTACAAAAAACAAAAAAAAACACCAATCTAATAGA	GTACAACTTTCTACACTACAAAAAACAAAAAAAAAACACCAATCTAATAG
Bougainvillea-spectabilis-Splendens	Insertion	29934	29935	OR253994	30038	30038	T	+	0	0	0	0	||||||||||||||||||||||||||||||||||||||||||||||||||-||||||||||||||||||||||||||||||||||||||||||||||||||	GAATATTTACTTCCATAATCTCATCGTTTTTTTTACTTCGCAATAACTCG	GAATATTTACTTCCATAATCTCATCGTTTTTTTTTACTTCGCAATAACTC
Bougainvillea-spectabilis-Splendens	Insertion	30296	30302	OR253994	30386	30386	TATTAA	+	0	0	0	2	||||||X|||||||||||X|||||||||||||||||||||||||||||||-||||||||||||||||||||||||||||||||||||||||||||||||||	CCAAAAACCAACTTTGATCTTTCTTTTATCCTCCCCTCTTTTCTTAGGTT	CCAAAAACCAACTTTGATCTTTCTTTTATTAATATCCTCCCCTCTTTTCT
Bougainvillea-spectabilis-Splendens	Insertion	30980	30981	OR253994	31083	31083	T	+	0	0	0	0	||||||||||||||||||||||||||||||||||||||||||||||||||-||||||||||||||||||||||||||||||||||||||||||||||||||	CCGGAAACTGAGGTATAGAGTATCGATTTTTTTTTATGATTTGATTCAAA	CCGGAAACTGAGGTATAGAGTATCGATTTTTTTTTTATGATTTGATTCAA
Bougainvillea-spectabilis-Splendens	Deletion	29487	29487	OR253994	29583	29588	AAATA	+	0	0	0	1	||||||||||||||||||||||||||||||||||||||||||||||||||-||||||||||||||||||||||||||||||||||||||||X|||||||||	TTGATCAGAATCAATACAAATCAATCAAATAAAATAGATGTAGCAGAAAA	TTGATCAGAATCAATACAAATCAATCAAATAGATGTAGCAGAAAAATAGA
Bougainvillea-spectabilis-Splendens	Deletion	29585	29585	OR253994	29686	29691	CTTTA	+	0	0	0	0	||||||||||||||||||||||||||||||||||||||||||||||||||-||||||||||||||||||||||||||||||||||||||||||||||||||	TGATCTATATTAAATTAAGTCGATATCTTTACTTTACTTTAATAGAAATA	TGATCTATATTAAATTAAGTCGATATCTTTACTTTAATAGAAATAGAATT
Bougainvillea-spectabilis-Splendens	Deletion	30604	30604	OR253994	30689	30699	ATTGAAAAAC	+	0	0	0	1	||||||||||||||||||||||||||||||||||||||||||||||||||-|||||||||||||||||||||||X||||||||||||||||||||||||||	TCTATTCCATTAGATAGGCGCAAGAAATTGAAAAACCAGACCCAATCAAT	TCTATTCCATTAGATAGGCGCAAGAACAGACCCAATCAATATGGTATCTT
Bougainvillea-spectabilis-Splendens	Deletion	30761	30761	OR253994	30856	30865	GTTTTTTTT	+	0	0	0	0	||||||||||||||||||||||||||||||||||||||||||||||||||-||||||||||||||||||||||||||||||||||||||||||||||||||	CTGGCTGAAGTAATGAAAATTTTCAGGTTTTTTTTGATGAGAAATAAATG	CTGGCTGAAGTAATGAAAATTTTCAGGATGAGAAATAAATGAAAAAGAAA
Bougainvillea-spectabilis-Splendens	Deletion	32012	32012	OR253994	32038	32046	TGTATAAG	+	2	0	0	0	||||||||||||||||||||||||||||||||||||||||||||||||||-||||||||||||||||||||||||||||||||||||||||||||||||	AAGTCATAACGTCAAAAGTAAACAACTGTATAAGTGTATAAGTATAATAA	AAGTCATAACGTCAAAAGTAAACAACTGTATAAGTATAATAAGTTATACT
Bougainvillea-spectabilis-Splendens	Deletion	33010	33010	OR253994	33039	33045	AATTTT	+	0	0	0	0	||||||||||||||||||||||||||||||||||||||||||||||||||-||||||||||||||||||||||||||||||||||||||||||||||||||	TTGAGTCTAATAAGAAGGAATAATTGAATTTTAATTTTAGGAATTTACTT	TTGAGTCTAATAAGAAGGAATAATTGAATTTTAGGAATTTACTTTCATTA
Bougainvillea-spectabilis-Splendens	Deletion	36698	36698	OR253994	36740	36749	TTGAATGAA	+	0	0	0	0	||||||||||||||||||||||||||||||||||||||||||||||||||-||||||||||||||||||||||||||||||||||||||||||||||||||	AGAGGGAGGGGTCAAACTTTAAATTCTTGAATGAATTGAATGAAATATAT	AGAGGGAGGGGTCAAACTTTAAATTCTTGAATGAAATATATAAAAAAAGA
Bougainvillea-spectabilis-Splendens	Insertion	42909	42914	OR253994	43012	43012	ATTTG	+	0	0	4	0	||||||||||||||||||||||||||||||||||||||||||||||||||-||||||||||||||||||||||||||||||||||||||||||GGGG||||	TTTATTTTCAATTATTATTAAAATATATTTTATTTGTTTTAATAGATAAT	TTTATTTTCAATTATTATTAAAATATATTTGATTTTATTTGTTTTAATAG
Bougainvillea-spectabilis-Splendens	Insertion	42956	42960	OR253994	43054	43054	AAAT	+	0	0	5	0	|||GGGGG||||||||||||||||||||||||||||||||||||||||||-||||||||||||||||||||||||||||||||||||||||||||||||||	TAGATAATAGAATTTGCTTAATTAAAAAAAAAAAAAATAAATCTATTCTC	TAGATAATAGAATTTGCTTAATTAAAAAATAAAAAAAAAAATAAATCTAT
Bougainvillea-spectabilis-Splendens	Insertion	43329	43334	OR253994	43423	43423	GTCAA	+	0	0	0	0	||||||||||||||||||||||||||||||||||||||||||||||||||-||||||||||||||||||||||||||||||||||||||||||||||||||	CTGTTCTCCTCGGTCGGAATAGGTAGTTCCTTCCCTTAGAACCGTACTTG	CTGTTCTCCTCGGTCGGAATAGGTAGGTCAATTCCTTCCCTTAGAACCGT
Bougainvillea-spectabilis-Splendens	Insertion	45087	45088	OR253994	45177	45177	A	+	0	0	0	2	|||||||||||||||||||||||||||X|||||X||||||||||||||||-||||||||||||||||||||||||||||||||||||||||||||||||||	ACTGGGAGCAGTCAAATTAACTAAATAAAAAAAAATCAAATCACACCATC	ACTAGGAGCCGTCAAATTAACTAAATAAAAAAAAAATCAAATCACACCAT
Bougainvillea-spectabilis-Splendens	Deletion	44013	44013	OR253994	44103	44104	T	+	0	0	0	0	||||||||||||||||||||||||||||||||||||||||||||||||||-||||||||||||||||||||||||||||||||||||||||||||||||||	TGGACGATGCATATGTAGCGAGCCTATTTTTTTTTTTAGTATTTACTAGC	TGGACGATGCATATGTAGCGAGCCTATTTTTTTTTTAGTATTTACTAGCG
Bougainvillea-spectabilis-Splendens	Deletion	45403	45403	OR253994	45492	45499	AAATAAA	+	0	0	1	2	||||||||||||||||||||X||||||||G||||||||||||||||||||-|||||||||X||||||||||||||||||||||||||||||||||||||||	TAATANTTTATATTTTTTTTTATTCCAAATAAAAAAATTGTTCCTTTTTC	TAATATTTTATATTTTTTTTTATTCCAAAATTGTTACTTTTTCAAAAATC
Bougainvillea-spectabilis-Splendens	Insertion	46213	46216	OR253994	46308	46308	TTT	+	0	0	0	0	||||||||||||||||||||||||||||||||||||||||||||||||||-||||||||||||||||||||||||||||||||||||||||||||||||||	ATTAGAACCTAACAGTTAGGTCCTTCTTTTTTTTATTTTGATATATTCTA	ATTAGAACCTAACAGTTAGGTCCTTCTTTTTTTTTTTATTTTGATATATT
Bougainvillea-spectabilis-Splendens	Insertion	47648	47649	OR253994	47726	47726	T	+	0	0	0	1	||||||||||||||||||||||||||||||||||||||||||||||||||-|||||||||||||||||||||||||||||||X||||||||||||||||||	AGTTTAGGCTTAGCTATTAACTATTCTTTTTTTTTTCATCTTTTCGAATA	AGTTTAGGCTTAGCTATTAACTATTCTTTTTTTTTTTCATCTTTTCGAAT
Bougainvillea-spectabilis-Splendens	Insertion	48039	48045	OR253994	48146	48146	ATATAT	+	0	0	0	0	||||||||||||||||||||||||||||||||||||||||||||||||||-||||||||||||||||||||||||||||||||||||||||||||||||||	GCATGGTAAAATGAAAGAAGAGGACCATGGTATATATCCATCCATATTGA	GCATGGTAAAATGAAAGAAGAGGACCATATATATGGTATATATCCATCCA
Bougainvillea-spectabilis-Splendens	Insertion	48113	48115	OR253994	48214	48214	CA	+	0	0	0	1	||||||||||||||||||||||||||||||||||||||||||||||||||-||||||X|||||||||||||||||||||||||||||||||||||||||||	ATAGAATCATTTCTGATTAGACCGATCAAATAGAGGCTTCCGATAGAGAT	ATAGAATCATTTCTGATTAGACCGATCACAAATATAGGCTTCCGATAGAG
Bougainvillea-spectabilis-Splendens	Deletion	47336	47336	OR253994	47414	47415	T	+	0	0	0	1	|||||||||||||||||||||||||||||||||||||||||||||||X||-||||||||||||||||||||||||||||||||||||||||||||||||||	ATCAGGAAAAAGACTCTTTCTTTCCCTTTTTTTCATAGTTGGAAATTTCT	ATCAGGAAAAAGACTCTTTCTTTTCCTTTTTTCATAGTTGGAAATTTCTA
Bougainvillea-spectabilis-Splendens	Insertion	48565	48566	OR253994	48664	48664	A	+	0	0	0	0	||||||||||||||||||||||||||||||||||||||||||||||||||-||||||||||||||||||||||||||||||||||||||||||||||||||	GAATTCTTCCATCAAAATTCCAATCCAAAAAAAAGGGTGAAGCATATACG	GAATTCTTCCATCAAAATTCCAATCCAAAAAAAAAGGGTGAAGCATATAC
Bougainvillea-spectabilis-Splendens	Insertion	52182	52187	OR253994	52291	52291	ATTTG	+	0	0	6	1	|||||||||GGGGGG|||X|||||||||||||||||||||||||||||||-||||||||||||||||||||||||||||||||||||||||||||||||||	TTTCTTTAATAAATTATTATATTATTATTTGATTTCTATGTTTCCAATGA	TTTCTTTAATAAATTATTATATTATTATTTGATTTGATTTCTATGTTTCC
Bougainvillea-spectabilis-Splendens	Deletion	52146	52146	OR253994	52250	52256	TTAAAA	+	0	0	5	1	||||||||||||||||||||||||||||||||||||||||||||||||||-|||X|||||||||||||||||||||||||||||||GGGGG||||||||||	TCGAATTCTAAATTTTTTATTTAAATTTAAAATTTGATTAATTTCTTTAA	TCGAATTCTAAATTTTTTATTTAAATTTTTATTAATTTCTTTAATAAATT
Bougainvillea-spectabilis-Splendens	Deletion	52398	52398	OR253994	52503	52509	AATTTG	+	0	0	0	1	||||||||||||||||||||||||||||||||||||||||||||||||||-|||||X||||||||||||||||||||||||||||||||||||||||||||	GGATAGGAAAGAATTAATTCCTATTTAATTTGAATTTGATTTCATTTATC	GGATAGGAAAGAATTAATTCCTATTTAATTTTATTTCATTTATCTACAAA
Bougainvillea-spectabilis-Splendens	Deletion	52589	52589	OR253994	52700	52701	A	+	0	0	0	0	||||||||||||||||||||||||||||||||||||||||||||||||||-||||||||||||||||||||||||||||||||||||||||||||||||||	AAAGAAATCAAATTCAAATAATTTCGAAAAAAAAATACTAAAAATGAAAA	AAAGAAATCAAATTCAAATAATTTCGAAAAAAAATACTAAAAATGAAAAA
Bougainvillea-spectabilis-Splendens	Insertion	53352	53358	OR253994	53463	53463	CTTGTG	+	7	0	0	0	|||||||||||||||||||||||||||||||||||||||||||-||||||||||||||||||||||||||||||||||||||||||||||||||	GTGCTCTACCTAACTGAGCTATAGCCCTTGTGCTACATATTTTAGCATAT	GTGCTCTACCTAACTGAGCTATAGCCCTTGTGCTTGTGCTACATATTTTA
Bougainvillea-spectabilis-Splendens	Insertion	58238	58247	OR253994	58343	58343	TATATTATA	+	0	0	0	0	||||||||||||||||||||||||||||||||||||||||||||||||||-||||||||||||||||||||||||||||||||||||||||||||||||||	TAGGATTGGTAGAATTTGTATATTCTTATTCCGTAGGTTCGGATCATTAC	TAGGATTGGTAGAATTTGTATATTCTTATATTATATATTCCGTAGGTTCG
Bougainvillea-spectabilis-Splendens	Insertion	60548	60549	OR253994	60650	60650	A	+	0	0	0	1	||||||X|||||||||||||||||||||||||||||||||||||||||||-||||||||||||||||||||||||||||||||||||||||||||||||||	TTTTCTTTTTTGAATTATTAGAAGACAAAAAAAAATAAGAAAAGATGAAG	TTTTCTTTTTTGAATTATTAGAAGACAAAAAAAAAATAAGAAAAGATGAA
Bougainvillea-spectabilis-Splendens	Insertion	61064	61071	OR253994	61147	61147	CTAATTT	+	0	0	0	0	||||||||||||||||||||||||||||||||||||||||||||||||||-||||||||||||||||||||||||||||||||||||||||||||||||||	GGTAGATTTTATTATCTTCGATCTAACTAATTTAAAGTAAAGATTCACAC	GGTAGATTTTATTATCTTCGATCTAACTAATTTCTAATTTAAAGTAAAGA
Bougainvillea-spectabilis-Splendens	Deletion	60196	60196	OR253994	60293	60299	AATATT	+	0	0	0	1	||||||||||||||||||||||||||||||||||||||||||||||||||-|||||||||X||||||||||||||||||||||||||||||||||||||||	TTAAGGTCAATTATTTGTGTAAATTAAATATTAATATTAAAGTAAAGTAT	TTAAGGTCAATTATTTGTGTAAATTAAATATTAAATTAAAGTATTTGGTT
Bougainvillea-spectabilis-Splendens	Insertion	61986	61987	OR253994	62063	62063	A	+	0	0	0	2	|X||||||||||||||||||||||||||||||||||||||||||||||||-|||||||X||||||||||||||||||||||||||||||||||||||||||	ACTCAACTCAATTCAGTAAAAAAAGTAAAAATAGAAATAAATAAATTTTT	ACTCAACTCAATTCAGTAAAAAAAGTAAAAAATACAAATAAATAAATTTT
Bougainvillea-spectabilis-Splendens	Insertion	62658	62660	OR253994	62715	62715	AA	+	0	0	0	0	||||||||||||||||||||||||||||||||||||||||||||||||||-||||||||||||||||||||||||||||||||||||||||||||||||||	ATGGGTTCGTTAATAATTTATAGATGAAAAAAAAATGGAAAAAAAGAAAG	ATGGGTTCGTTAATAATTTATAGATGAAAAAAAAAAATGGAAAAAAAGAA
Bougainvillea-spectabilis-Splendens	Insertion	64697	64698	OR253994	64759	64759	T	+	0	0	0	2	||||||||||||X|||||||||||||||||||||||||||||||||||||-||||||||||||||||||||||||||||||||||||||||||X|||||||	ACCAAGAAATAAATATGAAAAGGTTCTTTTTTTTTTTTTATACGCTTTTT	ACCAAGAAATAAATATGAAAAGGTTCTTTTTTTTTTTTTTATACGCTTTT
Bougainvillea-spectabilis-Splendens	Deletion	63356	63356	OR253994	63412	63419	AAAAGAA	+	0	0	0	0	||||||||||||||||||||||||||||||||||||||||||||||||||-||||||||||||||||||||||||||||||||||||||||||||||||||	GTGATTTATCATTCAATGAATGACTGAAAAGAAAAAAGAAAAAATATACA	GTGATTTATCATTCAATGAATGACTGAAAAGAAAAAATATACAGACATTA
Bougainvillea-spectabilis-Splendens	Insertion	65468	65474	OR253994	65527	65527	AAAATA	+	0	0	7	1	GGGGGGG|||||||||||X|||||||||||||||||||||||||||||||-||||||||||||||||||||||||||||||||||||||||||||||||||	TTTTTCATTTATACGAAAAAATTATTAAAATAATTAATAATAAGATTAAA	TTTTTCATTTATACGAAAAAATTATTAAAATAAAAATAATTAATAATAAG
Bougainvillea-spectabilis-Splendens	Insertion	66946	66955	OR253994	67151	67151	TGAAATAAA	+	0	0	0	2	|||||||||||||||||||||||||||||||||||X||||||||||||||-|||||||||||||||X||||||||||||||||||||||||||||||||||	TTACTAGTTTTCGAATCGAGTTGGGCGATTTTTTGAAAATTCTTTCATTC	TTACTAGTTTTAGAATCGAGTTGGGCTGAAATAAAGATTTTTTGAAAATT
Bougainvillea-spectabilis-Splendens	Insertion	67057	67066	OR253994	67253	67253	AGTATTATG	+	0	0	0	1	||||||||||||||||||||||||||||||||X|||||||||||||||||-||||||||||||||||||||||||||||||||||||||||||||||||||	TCAAAATTTAAATTAAAGTCAAAAAATTAAATGACTCATTATTTGTGGCA	TCAAAATTAAAATTAAAGTCAAAAAAAGTATTATGTTAAATGACTCATTA
Bougainvillea-spectabilis-Splendens	Deletion	65424	65424	OR253994	65477	65484	ATTAGAA	+	0	0	6	2	|||||||||||||||||||||||||||||||||||X||||||||||||||-|||||||||||X|||||||||||||||||||||||||||||||GGGGGG|	ACCAAATAAATTAATTTTCCAAAAACATTAGAAATTGGAAAGGGGATCCT	ACCAAATAAATGAATTTTCCAAAAACATTGGAAAGGGAATCCTTTTTTCA
Bougainvillea-spectabilis-Splendens	Deletion	66456	66456	OR253994	66510	66517	GACTTTA	+	0	0	0	0	||||||||||||||||||||||||||||||||||||||||||||||||||-||||||||||||||||||||||||||||||||||||||||||||||||||	GAGATCAATAAATTTTCATTTACTTTGACTTTATACTTTACGGTAACTTT	GAGATCAATAAATTTTCATTTACTTTTACTTTACGGTAACTTTAACTTTT
Bougainvillea-spectabilis-Splendens	Insertion	68187	68195	OR253994	68403	68403	GTAAAGTA	+	0	0	0	1	||||||||||||||||||||||||||||||||||||||||||||||||||-|||||||||X||||||||||||||||||||||||||||||||||||||||	TATGAAAAACAAATCTGTTGTAAAGTAAAAAAAAATACTTTTCGGGAATA	TATGAAAAACAAATCTGTTGTAAAGTGTAAAGTAAAAAAAAAAGACTTTT
Bougainvillea-spectabilis-Splendens	Insertion	68663	68664	OR253994	68872	68872	A	+	0	0	0	3	|||||||||||||X||||||X|||||||||||||||||||||||||||||-||||||||||||||||||||||||||||X|||||||||||||||||||||	TTCTTTCTTCTTTCTCTTTTTATTTGAAAAAAATATTCAAATAATATATT	TTCTTTCTTCTTTCTCTTTTTATTTGAAAAAAAATATTCAAATAATATAT
Bougainvillea-spectabilis-Splendens	Insertion	68990	68991	OR253994	69208	69208	T	+	0	0	0	1	||||||||||||||||||||||||||||||||||||||||||||||||||-|||||||||||||||||||||||||||||||X||||||||||||||||||	GAGTTAGCAATTTCTATATTTTTTTCTTTTCTTTCTTCTTCACTTCGGGT	GAGTTAGCAATTTCTATATTTTTTTCTTTTTCTTTCTTCTTCACTTCGGG
Bougainvillea-spectabilis-Splendens	Insertion	69417	69418	OR253994	69637	69637	T	+	0	0	0	0	||||||||||||||||||||||||||||||||||||||||||||||||||-||||||||||||||||||||||||||||||||||||||||||||||||||	AACCAAATCCTATTTCTTAATTCTAATTTTTTAAGGTCCAGCCGAAATAG	AACCAAATCCTATTTCTTAATTCTAATTTTTTTAAGGTCCAGCCGAAATA
Bougainvillea-spectabilis-Splendens	Insertion	70648	70654	OR253994	70869	70869	AAAAAA	+	0	0	0	0	||||||||||||||||||||||||||||||||||||||||||||||||||-||||||||||||||||||||||||||||||||||||||||||||||||||	AAGAAATTGTATTAAATTAATATATCAAAAAAAAAAGAATGTAAATTCAA	AAGAAATTGTATTAAATTAATATATCAAAAAAAAAAAAAAAAGAATGTAA
Bougainvillea-spectabilis-Splendens	Deletion	68251	68251	OR253994	68460	68461	A	+	0	0	0	1	||X|||||||||||||||||||||||||||||||||||||||||||||||-||||||||||||||||||||||||||||||||||||||||||||||||||	GGAAGGGGTATGTTACTTTTTTTCTTAAAAAAAAAATATCTTATCTACAC	GGAAGGGGTATGTTACTTTTTTTCTTAAAAAAAAATATCTTATCTACACT
Bougainvillea-spectabilis-Splendens	Deletion	68907	68907	OR253994	69116	69126	TTAATATTAT	+	0	0	0	1	||||||||||||||||||||||||||||||||||||||||||||||||||-||||||||||||||||||||||||X|||||||||||||||||||||||||	CGTCGTATTTCTTAATTTATTTACTATTAATATTATTTAATATTATTATA	CGTCGTATTTCTTAATTTATTTACTATTAATATTATTATATTACCCTATA
Bougainvillea-spectabilis-Splendens	Deletion	70570	70570	OR253994	70790	70792	TT	+	0	0	0	1	||||||||||||||||||||||||||||||||||||||||||||||||||-||||||||||||||||||||X|||||||||||||||||||||||||||||	ATAACCTTCCCGACCACGATTTTTTCTTTTTTTTTTTTTTTAGTTTTAAA	ATAACCTTCCCGACCACGATTTTTTCTTTTTTTTTTTTTAGTTTTAGACA
Bougainvillea-spectabilis-Splendens	Deletion	72057	72057	OR253994	72268	72274	AAAAAA	+	0	0	0	0	||||||||||||||||||||||||||||||||||||||||||||||||||-||||||||||||||||||||||||||||||||||||||||||||||||||	TCCCAAAGTTTCTTTTTTTTGATCCGAAAAAAAAAAAAAAATAAGGAAGA	TCCCAAAGTTTCTTTTTTTTGATCCGAAAAAAAAATAAGGAAGAAATTCT
Bougainvillea-spectabilis-Splendens	Insertion	75572	75573	OR253994	75785	75785	T	+	0	0	0	2	|||||||||||||||||X||||||||||||||||||||||||||||||||-||||||||||X|||||||||||||||||||||||||||||||||||||||	AGAAATCTTGATTTGAATGACTGACCTTTTTGTTTTGACTCTTTTTTTTT	AGAAATCTTGATTTGAATGACTGACCTTTTTTGTTTTTACTCTTTTTTTT
Bougainvillea-spectabilis-Splendens	Deletion	73629	73629	OR253994	73841	73843	AA	+	0	0	0	0	||||||||||||||||||||||||||||||||||||||||||||||||||-||||||||||||||||||||||||||||||||||||||||||||||||||	TCTGCATAGATTAGAAAAGTTTAGTGAAAAAAAAAAAAGATAGAATAAAT	TCTGCATAGATTAGAAAAGTTTAGTGAAAAAAAAAAGATAGAATAAATGA
Bougainvillea-spectabilis-Splendens	Insertion	76632	76633	OR253994	76844	76844	A	+	0	0	0	2	|||||||||||||||||||||||X||||||||||||||||||||||||||-||||||||||X|||||||||||||||||||||||||||||||||||||||	AATATTTAGACCTCTCGATCGGATTCAAAAAAAAATGTCTTTGAAAAGAA	AATATTTAGACCTCTCGATCGGATTCAAAAAAAAAATTTCTTTGAAAAGA
Bougainvillea-spectabilis-Splendens	Insertion	78108	78110	OR253994	78313	78313	AA	+	0	0	0	0	||||||||||||||||||||||||||||||||||||||||||||||||||-||||||||||||||||||||||||||||||||||||||||||||||||||	ACCGGTTGAAGGTAATTTTCCGAAATAAAAAAAATGGATTATGGGAGTGT	ACCGGTTGAAGGTAATTTTCCGAAATAAAAAAAAAATGGATTATGGGAGT
Bougainvillea-spectabilis-Splendens	Deletion	78442	78442	OR253994	78647	78649	AT	+	0	0	0	0	||||||||||||||||||||||||||||||||||||||||||||||||||-||||||||||||||||||||||||||||||||||||||||||||||||||	GAAATGCATTCATTTCCTATGCATTAATATCTGATTTATGATATTATCGG	GAAATGCATTCATTTCCTATGCATTAATCTGATTTATGATATTATCGGAG
Bougainvillea-spectabilis-Splendens	Insertion	84199	84200	OR253994	84454	84454	A	+	0	0	0	2	|||||||||||||||||||||||||||X||||||||||||||||||||||-|||||||||||||||||||||||||||||||||||||||X||||||||||	ATTAAAAATTAGAATTTTTTTGATGGAAAAAAAATGAATGAAAAAGGTTG	ATTTAAAATTAGAATTTTTTTGATGGAAAAAAAAATGAATGAAAAAGGTT
Bougainvillea-spectabilis-Splendens	Deletion	83299	83299	OR253994	83533	83541	ATATTGAA	+	0	0	0	1	|||||||||||||||||||||||||||||||||||||||||||X||||||-||||||||||||||||||||||||||||||||||||||||||||||||||	AAATTTGAATATTGAATTCCATTTTCATATTGAAATATTGAATTAAGGTA	AAATTTGAATATTGAATTCAATTTTCATATTGAATTAAGGTATACATGTA
Bougainvillea-spectabilis-Splendens	Deletion	83361	83361	OR253994	83603	83612	AATTTTTTG	+	0	0	6	3	||||||||||||||||||||||||||||||||||||||||||||||||||-||||||||||||||||||||||GGGGGG||||X||||X|X||||||||||	ATCAAGAGATTCTTTCGGATTCATCTAATTTTTTGAATTTTTTTTATAAA	ATCAAGAGATTCTTTCGGATTCATCTAATTTTTTTTATAAAAATCTTTAT
Bougainvillea-spectabilis-Splendens	Insertion	113804	113814	OR253994	114136	114136	GTTATTAAAC	+	0	0	0	0	||||||||||||||||||||||||||||||||||||||||||||||||||-||||||||||||||||||||||||||||||||||||||||||||||||||	TAAAAAGTTAATCTTATAAGAGTTGATTTTCGATGTGACTTATTACGTAC	TAAAAAGTTAATCTTATAAGAGTTGAGTTATTAAACTTTTCGATGTGACT
Bougainvillea-spectabilis-Splendens	Insertion	113906	113912	OR253994	114228	114228	TATTTC	+	0	0	0	2	||||||||||||||||||||||||||||||||X|||||||||||||||||-||||||||||||||||X|||||||||||||||||||||||||||||||||	ACGTATAAATCAAAAATTTGATTCATTTTTATTAATCTTAATTAATTTTG	ACGTATAAGTCAAAAATTTGATTCATTATTTCTTTTATTAATCTTAATGA
Bougainvillea-spectabilis-Splendens	Insertion	115111	115112	OR253994	115394	115394	A	+	0	0	0	0	||||||||||||||||||||||||||||||||||||||||||||||||||-||||||||||||||||||||||||||||||||||||||||||||||||||	GTAGTATATAATAAAATAACATTATGAAAAAAATTGAAACATTTTTTTGT	GTAGTATATAATAAAATAACATTATGAAAAAAAATTGAAACATTTTTTTG
Bougainvillea-spectabilis-Splendens	Deletion	115424	115424	OR253994	115707	115712	TTTTA	+	0	0	0	0	||||||||||||||||||||||||||||||||||||||||||||||||||-||||||||||||||||||||||||||||||||||||||||||||||||||	CAAAAATTTTAATTGAGGGATTTTTTTTTTATTAAATATAAATTTTTTAT	CAAAAATTTTAATTGAGGGATTTTTTTTAAATATAAATTTTTTATGATCT
Bougainvillea-spectabilis-Splendens	Insertion	118864	118865	OR253994	119151	119151	A	+	0	0	0	0	||||||||||||||||||||||||||||||||||||||||||||||||||-||||||||||||||||||||||||||||||||||||||||||||||||||	TTAATATAAAATAGAATAATAATAATAAAAAAAATACTACTTATTCAATA	TTAATATAAAATAGAATAATAATAATAAAAAAAAATACTACTTATTCAAT
Bougainvillea-spectabilis-Splendens	Deletion	119382	119382	OR253994	119671	119678	ATTTTTT	+	0	0	0	0	||||||||||||||||||||||||||||||||||||||||||||||||||-||||||||||||||||||||||||||||||||||||||||||||||||||	GAATGGAAATTAATACGATAAAATAGATTTTTTTTTGATTGATAATAAAA	GAATGGAAATTAATACGATAAAATAGTTTGATTGATAATAAAAAAAAATT
Bougainvillea-spectabilis-Splendens	Deletion	120270	120270	OR253994	120566	120574	TTAGTAAT	+	0	0	0	0	||||||||||||||||||||||||||||||||||||||||||||||||||-||||||||||||||||||||||||||||||||||||||||||||||||||	AAAAATTTCAATTAAATAAAAGAACCTTAGTAATTTAGTAATTGGGAATT	AAAAATTTCAATTAAATAAAAGAACCTTAGTAATTGGGAATTGTTCTTCA
Bougainvillea-spectabilis-Splendens	Insertion	121705	121715	OR253994	122008	122008	TTTTTTTTGA	+	0	0	0	0	||||||||||||||||||||||||||||||||||||||||||||||||||-||||||||||||||||||||||||||||||||||||||||||||||||||	TACTTTAATTTTAAGAATTTCAAGTTTTTTTTTTATTGAGTAATAATTTT	TACTTTAATTTTAAGAATTTCAAGTTTTTTTTTTGATTTTTTTTATTGAG
Bougainvillea-spectabilis-Splendens	Insertion	125338	125344	OR253994	125641	125641	CGTTTA	+	0	0	0	0	||||||||||||||||||||||||||||||||||||||||||||||||||-||||||||||||||||||||||||||||||||||||||||||||||||||	CGTTGTATCTTTTTTGATTATTTTGGCGTTTACTCTTATGAACCAATGAA	CGTTGTATCTTTTTTGATTATTTTGGCGTTTACGTTTACTCTTATGAACC
Bougainvillea-spectabilis-Splendens	Deletion	124310	124310	OR253994	124604	124614	ATCTAATAAA	+	0	0	0	0	||||||||||||||||||||||||||||||||||||||||||||||||||-||||||||||||||||||||||||||||||||||||||||||||||||||	CAAAAAGAAGTTCATCAAAATTCAAGATCTAATAAATCAAATAATTCAAA	CAAAAAGAAGTTCATCAAAATTCAAGTCAAATAATTCAAAACGACTCTTC
Bougainvillea-spectabilis-Splendens	Deletion	126878	126878	OR253994	127176	127182	CTTATA	+	0	0	0	0	||||||||||||||||||||||||||||||||||||||||||||||||||-||||||||||||||||||||||||||||||||||||||||||||||||||	AAGACAGATCTTAACTTATATTTTACCTTATACTTATATAAGTTAATTAT	AAGACAGATCTTAACTTATATTTTACCTTATATAAGTTAATTATTTTTGC
Bougainvillea-spectabilis-Splendens	Deletion	135563	135563	OR253994	104964	104965	C	-	0	0	0	0	||||||||||||||||||||||||||||||||||||||||||||||||||-||||||||||||||||||||||||||||||||||||||||||||||||||	TTGGATTCCAACTCAGCACCTTTTTTCTTGAGATTTTGAGAAGAGTTGCT	TTGGATTCCAACTCAGCACCTTTTTTTTGAGATTTTGAGAAGAGTTGCTC
Bougainvillea-spectabilis-Splendens	Insertion	143777	143786	OR253994	96719	96719	ATCTTTTCG	-	0	0	0	0	||||||||||||||||||||||||||||||||||||||||||||||||||-||||||||||||||||||||||||||||||||||||||||||||||||||	GTGGTTGCGAATGACTGATTTTTTCAATCTTGGTTCCGTAGGAGCAAGTC	GTGGTTGCGAATGACTGATTTTTTCAATCTTTTCGATCTTGGTTCCGTAG
Bougainvillea-spectabilis-Splendens	Deletion	143863	143863	OR253994	96633	96641	AATCCGTT	-	6	0	0	0	||||||||||||||||||||||||||||||||||||||||||||-||||||||||||||||||||||||||||||||||||||||||||||||||	ACCTTCCTCGCGTATGTATAAGACCGAATCCGTTCGATTTCTAAAAAAGA	ACCTTCCTCGCGTATGTATAAGACCGCGATTTCTAAAAAAGATTACTAAT
Bougainvillea-spectabilis-Splendens	Deletion	139315	139315	OR253994	101180	101190	CGTCGTGATT	-	0	0	0	0	||||||||||||||||||||||||||||||||||||||||||||||||||-||||||||||||||||||||||||||||||||||||||||||||||||||	AGTTTTTCTATTTTGACTTGCTCCCCCGTCGTGATTGAATGAGAATGGAT	AGTTTTTCTATTTTGACTTGCTCCCCGAATGAGAATGGATAAGAGGCTCG
Bougainvillea-spectabilis-Splendens	Insertion	153224	153234	OR253994	153583	153583	ATGGAATCAA	+	0	0	0	0	||||||||||||||||||||||||||||||||||||||||||||||||||-||||||||||||||||||||||||||||||||||||||||||||||||||	TCATAGGGAAGAAAATAGATTTATGGATATGCAGTATTTACAGACAAAAG	TCATAGGGAAGAAAATAGATTTATGGATGGAATCAAATATGCAGTATTTA
Bougainvillea-spectabilis-Splendens	Deletion	144979	144979	OR253994	145316	145322	GCGTAT	+	0	0	0	1	||||||||||||||||||||||||X|||||||||||||||||||||||||-||||||||||||||||||||||||||||||||||||||||||||||||||	CCTCATTATGAGAAGGGGTCATTCGAGCGTATCTAAATAGATACTATGTT	GCTCATTATGAGAAGGGGTCATTCGACTAAATAGATACTATGTTTACATA
Bougainvillea-spectabilis-Splendens	Deletion	145247	145247	OR253994	145590	145598	ACTCCAAC	+	0	0	0	0	||||||||||||||||||||||||||||||||||||||||||||||||||-||||||||||||||||||||||||||||||||||||||||||||||||||	GGCCTATATGACCAATCAATAGAAATACTCCAACACTCCACCTTTGTCAT	GGCCTATATGACCAATCAATAGAAATACTCCACCTTTGTCATATATTCCA
Bougainvillea-spectabilis-Splendens	Deletion	150970	150970	OR253994	151321	151330	GAATCAATA	+	0	0	0	0	||||||||||||||||||||||||||||||||||||||||||||||||||-||||||||||||||||||||||||||||||||||||||||||||||||||	AGAATTGTTTTTGATCCAATCCGTAGGAATCAATAGAAAAGGAAAATCCC	AGAATTGTTTTTGATCCAATCCGTAGGAAAAGGAAAATCCCTTATGATAC
Bougainvillea-spectabilis-Splendens	Deletion	154379	154379	OR253994	154729	154730	A	+	0	0	0	2	||||||||||||||||||||||||||||||||||||||||||||||||||-X||||||||||||||||||||||||||||||X||||||||||||||||||	TAGAATTAGTTTCTTCGTCTTTACATAAAAAAAAAAAAATAGGAGTAATT	TAGAATTAGTTTCTTCGTCTTTACATTAAAAAAAAAAATAGGAGTAATTA
Bougainvillea-spectabilis-Splendens	Insertion	153226	153236	OR253994	87248	87248	ATTTGATTCC	-	0	0	0	0	||||||||||||||||||||||||||||||||||||||||||||||||||-||||||||||||||||||||||||||||||||||||||||||||||||||	AATACTTTTGTCTGTAAATACTGCATATCCATAAATCTATTTTCTTCCCT	AATACTTTTGTCTGTAAATACTGCATATTTGATTCCATCCATAAATCTAT
Bougainvillea-spectabilis-Splendens	Deletion	154379	154379	OR253994	86103	86104	T	-	0	0	0	2	||||||||||||||||||X||||||||||||||||||||||||||||||X-||||||||||||||||||||||||||||||||||||||||||||||||||	GTTAATTACTCCTATTTTTTTTTTTTTATGTAAAGACGAAGAAACTAATT	GTTAATTACTCCTATTTTTTTTTTTAATGTAAAGACGAAGAAACTAATTC
Bougainvillea-spectabilis-Splendens	Deletion	150973	150973	OR253994	89500	89509	TTCTATTGA	-	0	0	0	0	||||||||||||||||||||||||||||||||||||||||||||||||||-||||||||||||||||||||||||||||||||||||||||||||||||||	CTGGTGTATCATAAGGGATTTTCCTTTTCTATTGATTCCTACGGATTGGA	CTGGTGTATCATAAGGGATTTTCCTTTTCCTACGGATTGGATCAAAAACA
Bougainvillea-spectabilis-Splendens	Deletion	145253	145253	OR253994	95229	95237	TGGAGTGT	-	0	0	0	0	||||||||||||||||||||||||||||||||||||||||||||||||||-||||||||||||||||||||||||||||||||||||||||||||||||||	GTGATGTATGGAATATATGACAAAGGTGGAGTGTTGGAGTATTTCTATTG	GTGATGTATGGAATATATGACAAAGGTGGAGTATTTCTATTGATTGGTCA
Bougainvillea-spectabilis-Splendens	Deletion	144979	144979	OR253994	95511	95517	ATACGC	-	0	0	0	1	||||||||||||||||||||||||||||||||||||||||||||||||||-|||||||||||||||||||||||||X||||||||||||||||||||||||	CATATGTAAACATAGTATCTATTTAGATACGCTCGAATGACCCCTTCTCA	CATATGTAAACATAGTATCTATTTAGTCGAATGACCCCTTCTCATAATGA
