# Supplementary material for: Comparative analysis of the complete chloroplast genomes of thirteen Bougainvillea cultivars from South China with implications for their genome structures and phylogenetic relationships
Source: PLoS One. 2024 Sep 11;19(9):e0310091. doi: 10.1371/journal.pone.0310091 (PMC11389920; doi:10.1371/journal.pone.0310091)
Supplement: S9 Table — (XLSX) [file pone.0310091.s011.xlsx]

## Sheet: non-coding regions
Gene	Length	S	Eta	Pi	Theta		Gene	Pi
Start_trnH-GUG	17	0	0	0	0		Start_trnH-GUG	0
trnH-GUG_psbA	475	31	33	0.0204737	0.020937		trnH-GUG_psbA	0.0204737
psbA_trnK-UUU-exon2	212	5	5	0.0068003	0.0071077		psbA_trnK-UUU-exon2	0.0068003
trnK-UUU-exon2_matK	300	2	2	0.0015556	0.0020091		trnK-UUU-exon2_matK	0.0015556
matK_trnK-UUU-exon1	694	4	4	0.0017411	0.001737		matK_trnK-UUU-exon1	0.0017411
trnK-UUU-exon1_rps16-exon2	617	14	14	0.0067261	0.0068381		trnK-UUU-exon1_rps16-exon2	0.0067261
rps16-exon2_rps16-exon1	869	5	5	0.0014097	0.001734		rps16-exon2_rps16-exon1	0.0014097
rps16-exon1_trnQ-UUG	702	18	18	0.0077873	0.0077273		rps16-exon1_trnQ-UUG	0.0077873
trnQ-UUG_psbK	352	4	4	0.003125	0.0034246		trnQ-UUG_psbK	0.003125
psbK_psbI	411	10	10	0.0062247	0.0073325		psbK_psbI	0.0062247
psbI_trnS-GCU	142	9	9	0.018662	0.0191006		psbI_trnS-GCU	0.018662
trnS-GCU_trnG-UCC-exon1	742	42	42	0.0140611	0.0170584		trnS-GCU_trnG-UCC-exon1	0.0140611
trnG-UCC-exon1_trnG-UCC-exon2	704	12	12	0.0054096	0.0051369		trnG-UCC-exon1_trnG-UCC-exon2	0.0054096
trnG-UCC-exon2_trnR-UCU	140	1	1	0.0023214	0.0021526		trnG-UCC-exon2_trnR-UCU	0.0023214
trnR-UCU_atpA	115	4	4	0.0113043	0.0104823		trnR-UCU_atpA	0.0113043
atpA_atpF-exon2	68	2	2	0.0066176	0.0088637		atpA_atpF-exon2	0.0066176
atpF-exon2_atpF-exon1	749	7	7	0.0019915	0.0028165		atpF-exon2_atpF-exon1	0.0019915
atpF-exon1_atpH	401	3	3	0.0024314	0.0022546		atpF-exon1_atpH	0.0024314
atpH_atpI	703	9	9	0.0039	0.0038582		atpH_atpI	0.0039
atpI_rps2	209	2	2	0.0021531	0.0028839		atpI_rps2	0.0021531
rps2_rpoC2	248	2	2	0.0018817	0.0024304		rps2_rpoC2	0.0018817
rpoC2_rpoC1-exon2	167	0	0	0	0		rpoC2_rpoC1-exon2	0
rpoC1-exon2_rpoC1-exon1	802	11	11	0.0041147	0.0041334		rpoC1-exon2_rpoC1-exon1	0.0041147
rpoC1-exon1_rpoB	26	0	0	0	0		rpoC1-exon1_rpoB	0
rpoB_trnC-GCA	1612	19	20	0.0036135	0.003739		rpoB_trnC-GCA	0.0036135
trnC-GCA_petN	622	7	7	0.0035102	0.0033916		trnC-GCA_petN	0.0035102
petN_psbM	1119	7	7	0.0017724	0.0018852		petN_psbM	0.0017724
psbM_trnD-GUC	927	14	14	0.0047105	0.0045514		psbM_trnD-GUC	0.0047105
trnD-GUC_trnY-GUA	472	6	6	0.0033192	0.0038309		trnD-GUC_trnY-GUA	0.0033192
trnY-GUA_trnE-UUC	59	0	0	0	0		trnY-GUA_trnE-UUC	0
trnE-UUC_trnT-GGU	174	2	2	0.0032088	0.003464		trnE-UUC_trnT-GGU	0.0032088
trnT-GGU_psbD	1274	21	21	0.0046442	0.0049676		trnT-GGU_psbD	0.0046442
psbD_psbC	4294967243	0	0	0	0		psbD_psbC	0
psbC_trnS-UGA	233	2	2	0.0027897	0.0025868		psbC_trnS-UGA	0.0027897
trnS-UGA_psbZ	341	0	0	0	0		trnS-UGA_psbZ	0
psbZ_trnG-GCC	314	5	5	0.0039013	0.0047988		psbZ_trnG-GCC	0.0039013
trnG-GCC_trnfM-CAU	214	1	1	0.0010903	0.0014083		trnG-GCC_trnfM-CAU	0.0010903
trnfM-CAU_rps14	150	0	0	0	0		trnfM-CAU_rps14	0
rps14_psaB	121	2	2	0.0029614	0.0049812		rps14_psaB	0.0029614
psaB_psaA	25	0	0	0	0		psaB_psaA	0
psaA_ycf3-exon3	774	13	13	0.0039083	0.0050617		psaA_ycf3-exon3	0.0039083
ycf3-exon3_ycf3-exon2	760	4	4	0.0010636	0.0015861		ycf3-exon3_ycf3-exon2	0.0010636
ycf3-exon2_ycf3-exon1	776	6	6	0.0022552	0.0023301		ycf3-exon2_ycf3-exon1	0.0022552
ycf3-exon1_trnS-GGA	782	11	11	0.0043159	0.0042392		ycf3-exon1_trnS-GGA	0.0043159
trnS-GGA_rps4	331	19	19	0.0136203	0.0172989		trnS-GGA_rps4	0.0136203
rps4_trnT-UGU	345	6	6	0.0030676	0.0052411		rps4_trnT-UGU	0.0030676
trnT-UGU_trnL-UAA-exon1	702	10	10	0.0039292	0.004293		trnT-UGU_trnL-UAA-exon1	0.0039292
trnL-UAA-exon1_trnL-UAA-exon2	536	4	4	0.0024254	0.002249		trnL-UAA-exon1_trnL-UAA-exon2	0.0024254
trnL-UAA-exon2_trnF-GAA	352	4	4	0.003125	0.0034246		trnL-UAA-exon2_trnF-GAA	0.003125
trnF-GAA_ndhJ	674	10	10	0.0045252	0.0044713		trnF-GAA_ndhJ	0.0045252
ndhJ_ndhK	125	3	3	0.0054667	0.0072328		ndhJ_ndhK	0.0054667
ndhK_ndhC	4294967175	0	0	0	0		ndhK_ndhC	0
ndhC_trnV-UAC-exon2	902	16	16	0.0048965	0.0053457		ndhC_trnV-UAC-exon2	0.0048965
trnV-UAC-exon2_trnV-UAC-exon1	605	5	5	0.002686	0.0024906		trnV-UAC-exon2_trnV-UAC-exon1	0.002686
trnV-UAC-exon1_trnM-CAU	163	2	2	0.0039877	0.0036977		trnV-UAC-exon1_trnM-CAU	0.0039877
trnM-CAU_atpE	255	6	6	0.0072876	0.007091		trnM-CAU_atpE	0.0072876
atpE_atpB	4294967292	0	0	0	0		atpE_atpB	0
atpB_rbcL	720	3	3	0.0013542	0.0012557		atpB_rbcL	0.0013542
rbcL_accD	698	3	3	0.0013968	0.0012953		rbcL_accD	0.0013968
accD_psaI	589	11	12	0.0047963	0.0061399		accD_psaI	0.0047963
psaI_ycf4	289	2	2	0.0012399	0.0020856		psaI_ycf4	0.0012399
ycf4_cemA	870	14	14	0.004205	0.0048496		ycf4_cemA	0.004205
cemA_petA	275	4	4	0.0047273	0.0043835		cemA_petA	0.0047273
petA_psbJ	966	16	16	0.0052881	0.0049916		petA_psbJ	0.0052881
psbJ_psbL	139	2	2	0.0040168	0.0043362		psbJ_psbL	0.0040168
psbL_psbF	57	0	0	0	0		psbL_psbF	0
psbF_psbE	8	0	0	0	0		psbF_psbE	0
psbE_petL	837	15	16	0.0046894	0.0057609		psbE_petL	0.0046894
petL_petG	167	4	4	0.0066866	0.0072183		petL_petG	0.0066866
petG_trnW-CCA	127	2	2	0.0051181	0.0047459		petG_trnW-CCA	0.0051181
trnW-CCA_trnP-UGG	139	2	2	0.0046763	0.0043362		trnW-CCA_trnP-UGG	0.0046763
trnP-UGG_psaJ	406	1	1	0.0008005	0.0007423		trnP-UGG_psaJ	0.0008005
psaJ_rpl33	491	4	4	0.0014257	0.0024551		psaJ_rpl33	0.0014257
rpl33_rps18	187	1	1	0.0006684	0.0016116		rpl33_rps18	0.0006684
rps18_rpl20	201	3	3	0.0028607	0.004498		rps18_rpl20	0.0028607
rpl20_rps12-exon1	780	7	7	0.0022863	0.0027046		rpl20_rps12-exon1	0.0022863
rps12-exon1_rps12-exon1	4294967182	0	0	0	0		rps12-exon1_rps12-exon1	0
rps12-exon1_clpP1-exon3	160	4	4	0.008125	0.0075341		rps12-exon1_clpP1-exon3	0.008125
clpP1-exon3_clpP1-exon2	631	4	4	0.0020602	0.0019104		clpP1-exon3_clpP1-exon2	0.0020602
clpP1-exon2_clpP1-exon1	749	10	10	0.0039497	0.0040236		clpP1-exon2_clpP1-exon1	0.0039497
clpP1-exon1_psbB	453	2	2	0.0005519	0.0013305		clpP1-exon1_psbB	0.0005519
psbB_psbT	181	2	2	0.0024862	0.00333		psbB_psbT	0.0024862
psbT_psbN	60	0	0	0	0		psbT_psbN	0
psbN_psbH	33	0	0	0	0		psbN_psbH	0
psbH_petB-exon1	144	2	2	0.0038773	0.0041856		psbH_petB-exon1	0.0038773
petB-exon1_petB-exon2	806	9	9	0.0031534	0.0033651		petB-exon1_petB-exon2	0.0031534
petB-exon2_petD-exon1	200	6	6	0.0078333	0.009041		petB-exon2_petD-exon1	0.0078333
petD-exon1_petD-exon2	711	7	7	0.0026371	0.002967		petD-exon1_petD-exon2	0.0026371
petD-exon2_rpoA	153	6	6	0.0127451	0.0118183		petD-exon2_rpoA	0.0127451
rpoA_rps11	71	0	0	0	0		rpoA_rps11	0
rps11_rpl36	126	1	1	0.0025794	0.0023918		rps11_rpl36	0.0025794
rpl36_infA	109	1	1	0.0011468	0.0027648		rpl36_infA	0.0011468
infA_rps8	118	3	3	0.0065678	0.0076618		infA_rps8	0.0065678
rps8_rpl14	151	0	0	0	0		rps8_rpl14	0
rpl14_rpl16-exon2	144	1	1	0.0008681	0.0020928		rpl14_rpl16-exon2	0.0008681
rpl16-exon2_rpl16-exon1	897	10	10	0.0028707	0.0033597		rpl16-exon2_rpl16-exon1	0.0028707
rpl16-exon1_rps3	155	2	2	0.0041935	0.0038886		rpl16-exon1_rps3	0.0041935
rps3_rpl22	1	0	0	0	0		rps3_rpl22	0
rpl22_rps19	47	1	1	0.0069149	0.006412		rpl22_rps19	0.0069149
rps19_rpl2	62	1	1	0.0052419	0.0048607		rps19_rpl2	0.0052419
rpl2_rpl23	18	0	0	0	0		rpl2_rpl23	0
rpl23_trnM-CAU	165	0	0	0	0		rpl23_trnM-CAU	0
trnM-CAU_ycf2	88	0	0	0	0		trnM-CAU_ycf2	0
ycf2_trnL-CAA	944	6	6	0.0014831	0.0019155		ycf2_trnL-CAA	0.0014831
trnL-CAA_ndhB-exon2	556	1	1	0.0005845	0.000542		trnL-CAA_ndhB-exon2	0.0005845
ndhB-exon2_ndhB-exon1	660	0	0	0	0		ndhB-exon2_ndhB-exon1	0
ndhB-exon1_rps7	321	2	2	0.0014019	0.0018777		ndhB-exon1_rps7	0.0014019
rps7_rps12-exon3	53	0	0	0	0		rps7_rps12-exon3	0
rps12-exon3_rps12-exon2	532	1	1	0.0006109	0.0005665		rps12-exon3_rps12-exon2	0.0006109
rps12-exon2_trnV-GAC	1504	1	1	8.31e-05	0.0002004		rps12-exon2_trnV-GAC	8.31e-05
trnV-GAC_rrn16	216	0	0	0	0		trnV-GAC_rrn16	0
rrn16_trnI-GAU-exon1	293	2	2	0.0019056	0.0020571		rrn16_trnI-GAU-exon1	0.0019056
trnI-GAU-exon1_trnI-GAU-exon2	924	0	0	0	0		trnI-GAU-exon1_trnI-GAU-exon2	0
trnI-GAU-exon2_trnA-UGC-exon1	64	0	0	0	0		trnI-GAU-exon2_trnA-UGC-exon1	0
trnA-UGC-exon1_trnA-UGC-exon2	828	0	0	0	0		trnA-UGC-exon1_trnA-UGC-exon2	0
trnA-UGC-exon2_rrn23	164	1	1	0.0014228	0.0018376		trnA-UGC-exon2_rrn23	0.0014228
rrn23_rrn4.5	100	0	0	0	0		rrn23_rrn4.5	0
rrn4.5_rrn5	243	1	1	0.0013374	0.0012402		rrn4.5_rrn5	0.0013374
rrn5_trnR-ACG	264	0	0	0	0		rrn5_trnR-ACG	0
trnR-ACG_trnN-GUU	609	5	5	0.0026683	0.0024743		trnR-ACG_trnN-GUU	0.0026683
trnN-GUU_ycf1	313	0	0	0	0		trnN-GUU_ycf1	0
ycf1_ndhF	4294967272	0	0	0	0		ycf1_ndhF	0
ndhF_rpl32	868	21	22	0.0066436	0.0076383		ndhF_rpl32	0.0066436
rpl32_trnL-UAG	859	16	16	0.0051222	0.0056133		rpl32_trnL-UAG	0.0051222
trnL-UAG_ccsA	115	4	4	0.0095652	0.0104823		trnL-UAG_ccsA	0.0095652
ccsA_ndhD	210	10	10	0.0154762	0.0143507		ccsA_ndhD	0.0154762
ndhD_psaC	93	0	0	0	0		ndhD_psaC	0
psaC_ndhE	340	7	8	0.0052941	0.007091		psaC_ndhE	0.0052941
ndhE_ndhG	223	8	8	0.0076607	0.0108113		ndhE_ndhG	0.0076607
ndhG_ndhI	356	5	5	0.0051264	0.0042327		ndhG_ndhI	0.0051264
ndhI_ndhA-exon2	97	4	4	0.0134021	0.0124274		ndhI_ndhA-exon2	0.0134021
ndhA-exon2_ndhA-exon1	1035	9	9	0.002351	0.0026206		ndhA-exon2_ndhA-exon1	0.002351
ndhA-exon1_ndhH	1	0	0	0	0		ndhA-exon1_ndhH	0
ndhH_rps15	109	0	0	0	0		ndhH_rps15	0
rps15_ycf1	246	3	3	0.0035908	0.0036752		rps15_ycf1	0.0035908
ycf1_trnN-GUU	316	0	0	0	0		ycf1_trnN-GUU	0
trnN-GUU_trnR-ACG	609	5	5	0.0026683	0.0024743		trnN-GUU_trnR-ACG	0.0026683
trnR-ACG_rrn5	264	0	0	0	0		trnR-ACG_rrn5	0
rrn5_rrn4.5	243	1	1	0.0013374	0.0012402		rrn5_rrn4.5	0.0013374
rrn4.5_rrn23	98	0	0	0	0		rrn4.5_rrn23	0
rrn23_trnA-UGC-exon2	163	1	1	0.0014315	0.0018489		rrn23_trnA-UGC-exon2	0.0014315
trnA-UGC-exon2_trnA-UGC-exon1	828	0	0	0	0		trnA-UGC-exon2_trnA-UGC-exon1	0
trnA-UGC-exon1_trnI-GAU-exon2	64	0	0	0	0		trnA-UGC-exon1_trnI-GAU-exon2	0
trnI-GAU-exon2_trnI-GAU-exon1	924	0	0	0	0		trnI-GAU-exon2_trnI-GAU-exon1	0
trnI-GAU-exon1_rrn16	293	2	2	0.0019056	0.0020571		trnI-GAU-exon1_rrn16	0.0019056
rrn16_trnV-GAC	216	0	0	0	0		rrn16_trnV-GAC	0
trnV-GAC_rps12-exon2	1504	1	1	8.31e-05	0.0002004		trnV-GAC_rps12-exon2	8.31e-05
rps12-exon2_rps12-exon3	532	1	1	0.0006109	0.0005665		rps12-exon2_rps12-exon3	0.0006109
rps12-exon3_rps7	53	0	0	0	0		rps12-exon3_rps7	0
rps7_ndhB-exon1	321	2	2	0.0014019	0.0018777		rps7_ndhB-exon1	0.0014019
ndhB-exon1_ndhB-exon2	660	0	0	0	0		ndhB-exon1_ndhB-exon2	0
ndhB-exon2_trnL-CAA	556	1	1	0.0005845	0.000542		ndhB-exon2_trnL-CAA	0.0005845
trnL-CAA_ycf2	944	6	6	0.0014831	0.0019155		trnL-CAA_ycf2	0.0014831
ycf2_trnM-CAU	88	0	0	0	0		ycf2_trnM-CAU	0
trnM-CAU_rpl23	165	0	0	0	0		trnM-CAU_rpl23	0
rpl23_rpl2	18	0	0	0	0		rpl23_rpl2	0
rpl2_end	176	2	2	0.0036932	0.0034246		rpl2_end	0.0036932

## Sheet: coding regions
Gene	Length	S	Eta	Pi	Theta			Gene	Pi
trnH-GUG	74	0	0	0	0			trnH-GUG	0
psbA	1062	2	2	0.0006121	0.0005675			psbA	0.0006121
trnK-UUU-exon2	35	0	0	0	0			trnK-UUU-exon2	0
matK	1512	9	9	0.001681	0.0017938			matK	0.001681
trnK-UUU-exon1	37	0	0	0	0			trnK-UUU-exon1	0
rps16-exon2	227	0	0	0	0			rps16-exon2	0
rps16-exon1	40	0	0	0	0			rps16-exon1	0
trnQ-UUG	72	0	0	0	0			trnQ-UUG	0
psbK	180	1	1	0.0018056	0.0016743			psbK	0.0018056
psbI	111	0	0	0	0			psbI	0
trnS-GCU	88	0	0	0	0			trnS-GCU	0
trnG-UCC-exon1	23	0	0	0	0			trnG-UCC-exon1	0
trnG-UCC-exon2	48	0	0	0	0			trnG-UCC-exon2	0
trnR-UCU	72	0	0	0	0			trnR-UCU	0
atpA	1515	8	8	0.0010561	0.0015914			atpA	0.0010561
atpF-exon2	411	2	2	0.0010949	0.0014665			atpF-exon2	0.0010949
atpF-exon1	144	0	0	0	0			atpF-exon1	0
atpH	246	0	0	0	0			atpH	0
atpI	744	2	2	0.0008737	0.0008101			atpI	0.0008737
rps2	711	3	3	0.0011135	0.0012716			rps2	0.0011135
rpoC2	4119	19	19	0.0013009	0.0013901			rpoC2	0.0013009
rpoC1-exon2	1604	9	9	0.0013248	0.001691			rpoC1-exon2	0.0013248
rpoC1-exon1	430	2	2	0.0015116	0.0014017			rpoC1-exon1	0.0015116
rpoB	2418	12	12	0.0012958	0.0014956			rpoB	0.0012958
trnC-GCA	71	0	0	0	0			trnC-GCA	0
petN	90	0	0	0	0			petN	0
psbM	105	0	0	0	0			psbM	0
trnD-GUC	74	0	0	0	0			trnD-GUC	0
trnY-GUA	84	0	0	0	0			trnY-GUA	0
trnE-UUC	73	0	0	0	0			trnE-UUC	0
trnT-GGU	72	0	0	0	0			trnT-GGU	0
psbD	1062	1	1	0.000306	0.0002838			psbD	0.000306
psbC	1422	4	4	0.0008497	0.0008477			psbC	0.0008497
trnS-UGA	93	0	0	0	0			trnS-UGA	0
psbZ	189	0	0	0	0			psbZ	0
trnG-GCC	71	0	0	0	0			trnG-GCC	0
trnfM-CAU	74	0	0	0	0			trnfM-CAU	0
rps14	303	0	0	0	0			rps14	0
psaB	2205	5	5	0.0006463	0.0006834			psaB	0.0006463
psaA	2253	2	2	0.0002885	0.0002675			psaA	0.0002885
ycf3-exon3	155	0	0	0	0			ycf3-exon3	0
ycf3-exon2	226	2	2	0.0024705	0.002667			ycf3-exon2	0.0024705
ycf3-exon1	126	0	0	0	0			ycf3-exon1	0
trnS-GGA	87	0	0	0	0			trnS-GGA	0
rps4	606	5	5	0.0025303	0.0024865			rps4	0.0025303
trnT-UGU	75	0	0	0	0			trnT-UGU	0
trnL-UAA-exon1	35	0	0	0	0			trnL-UAA-exon1	0
trnL-UAA-exon2	50	0	0	0	0			trnL-UAA-exon2	0
trnF-GAA	73	0	0	0	0			trnF-GAA	0
ndhJ	477	1	1	0.0004892	0.0006318			ndhJ	0.0004892
ndhK	840	3	3	0.0011607	0.0010763			ndhK	0.0011607
ndhC	363	2	2	0.0012397	0.0016604			ndhC	0.0012397
trnV-UAC-exon2	37	0	0	0	0			trnV-UAC-exon2	0
trnV-UAC-exon1	37	0	0	0	0			trnV-UAC-exon1	0
trnM-CAU	73	0	0	0	0			trnM-CAU	0
atpE	402	4	4	0.0027778	0.0029987			atpE	0.0027778
atpB	1497	4	4	0.0006012	0.0008053			atpB	0.0006012
rbcL	1512	13	13	0.0026731	0.0025911			rbcL	0.0026731
accD	1482	7	7	0.0014001	0.0014235			accD	0.0014001
psaI	111	4	4	0.0099099	0.01086			psaI	0.0099099
ycf4	555	2	2	0.001006	0.001086			ycf4	0.001006
cemA	690	1	1	0.0003382	0.0004368			cemA	0.0003382
petA	963	11	11	0.0029941	0.0034424			petA	0.0029941
psbJ	123	3	3	0.0071816	0.0073504			psbJ	0.0071816
psbL	81	0	0	0	0			psbL	0
psbF	120	0	0	0	0			psbF	0
psbE	252	1	1	0.0009259	0.0011959			psbE	0.0009259
petL	96	0	0	0	0			petL	0
petG	114	2	2	0.0048977	0.0052871			petG	0.0048977
trnW-CCA	74	0	0	0	0			trnW-CCA	0
trnP-UGG	74	0	0	0	0			trnP-UGG	0
psaJ	135	0	0	0	0			psaJ	0
rpl33	201	0	0	0	0			rpl33	0
rps18	306	2	2	0.0021242	0.0019697			rps18	0.0021242
rpl20	387	0	0	0	0			rpl20	0
rps12-exon1	114	0	0	0	0			rps12-exon1	0
rps12-exon1	114	0	0	0	0			rps12-exon1	0
clpP1-exon3	225	0	0	0	0			clpP1-exon3	0
clpP1-exon2	292	0	0	0	0			clpP1-exon2	0
clpP1-exon1	71	1	1	0.0045775	0.0042446			clpP1-exon1	0.0045775
psbB	1527	2	2	0.0003656	0.0003947			psbB	0.0003656
psbT	108	1	1	0.0030093	0.0027904			psbT	0.0030093
psbN	130	1	1	0.0009615	0.0023182			psbN	0.0009615
psbH	294	0	0	0	0			psbH	0
petB-exon1	6	0	0	0	0			petB-exon1	0
petB-exon2	642	3	3	0.0015187	0.0014083			petB-exon2	0.0015187
petD-exon1	8	0	0	0	0			petD-exon1	0
petD-exon2	475	0	0	0	0			petD-exon2	0
rpoA	1020	13	13	0.0034069	0.0038409			rpoA	0.0034069
rps11	417	4	4	0.0031175	0.0028908			rps11	0.0031175
rpl36	114	1	1	0.0020468	0.0026436			rpl36	0.0020468
infA	234	1	1	0.0005342	0.0012879			infA	0.0005342
rps8	405	6	6	0.0028395	0.0044647			rps8	0.0028395
rpl14	366	2	2	0.001776	0.0016468			rpl14	0.001776
rpl16-exon2	399	1	1	0.0003133	0.0007553			rpl16-exon2	0.0003133
rpl16-exon1	9	0	0	0	0			rpl16-exon1	0
rps3	657	4	4	0.0015601	0.0018348			rps3	0.0015601
rpl22	489	4	4	0.0022495	0.0024652			rpl22	0.0022495
rps19	279	4	4	0.0040024	0.0043207			rps19	0.0040024
rpl2	825	1	1	0.0001515	0.0003653			rpl2	0.0001515
rpl23	282	2	2	0.0008865	0.0021373			rpl23	0.0008865
trnM-CAU	74	0	0	0	0			trnM-CAU	0
ycf2	6537	7	7	0.000306	0.0003227			ycf2	0.000306
trnL-CAA	81	0	0	0	0			trnL-CAA	0
ndhB-exon2	756	0	0	0	0			ndhB-exon2	0
ndhB-exon1	777	0	0	0	0			ndhB-exon1	0
rps7	468	1	1	0.0006944	0.0006439			rps7	0.0006944
rps12-exon3	26	0	0	0	0			rps12-exon3	0
rps12-exon2	232	0	0	0	0			rps12-exon2	0
trnV-GAC	72	0	0	0	0			trnV-GAC	0
rrn16	1491	1	1	8.38e-05	0.0002021			rrn16	8.38e-05
trnI-GAU-exon1	37	0	0	0	0			trnI-GAU-exon1	0
trnI-GAU-exon2	35	0	0	0	0			trnI-GAU-exon2	0
trnA-UGC-exon1	38	0	0	0	0			trnA-UGC-exon1	0
trnA-UGC-exon2	35	0	0	0	0			trnA-UGC-exon2	0
rrn23	2804	2	2	0.0002586	0.000215			rrn23	0.0002586
rrn4.5	103	0	0	0	0			rrn4.5	0
rrn5	121	0	0	0	0			rrn5	0
trnR-ACG	74	0	0	0	0			trnR-ACG	0
trnN-GUU	72	0	0	0	0			trnN-GUU	0
ycf1	1338	7	7	0.0017003	0.0015767			ycf1	0.0017003
ndhF	2232	33	33	0.0038493	0.0044557			ndhF	0.0038493
rpl32	159	0	0	0	0			rpl32	0
trnL-UAG	80	0	0	0	0			trnL-UAG	0
ccsA	969	9	9	0.0022102	0.0027991			ccsA	0.0022102
ndhD	1554	6	6	0.0010779	0.0011636			ndhD	0.0010779
psaC	246	1	1	0.0013211	0.0012251			psaC	0.0013211
ndhE	306	1	1	0.0004085	0.0009849			ndhE	0.0004085
ndhG	531	3	3	0.0012869	0.0017026			ndhG	0.0012869
ndhI	513	4	4	0.0021442	0.0023498			ndhI	0.0021442
ndhA-exon2	541	3	3	0.0014325	0.0016712			ndhA-exon2	0.0014325
ndhA-exon1	551	6	6	0.0033727	0.0032817			ndhA-exon1	0.0033727
ndhH	1182	3	3	0.0007473	0.0007649			ndhH	0.0007473
rps15	273	0	0	0	0			rps15	0
ycf1	5613	96	96	0.004834	0.0051543			ycf1	0.004834
trnN-GUU	72	0	0	0	0			trnN-GUU	0
trnR-ACG	74	0	0	0	0			trnR-ACG	0
rrn5	121	0	0	0	0			rrn5	0
rrn4.5	103	0	0	0	0			rrn4.5	0
rrn23	2807	2	2	0.0002583	0.0002147			rrn23	0.0002583
trnA-UGC-exon2	35	0	0	0	0			trnA-UGC-exon2	0
trnA-UGC-exon1	38	0	0	0	0			trnA-UGC-exon1	0
trnI-GAU-exon2	35	0	0	0	0			trnI-GAU-exon2	0
trnI-GAU-exon1	37	0	0	0	0			trnI-GAU-exon1	0
rrn16	1491	1	1	8.38e-05	0.0002021			rrn16	8.38e-05
trnV-GAC	72	0	0	0	0			trnV-GAC	0
rps12-exon2	232	0	0	0	0			rps12-exon2	0
rps12-exon3	26	0	0	0	0			rps12-exon3	0
rps7	468	1	1	0.0006944	0.0006439			rps7	0.0006944
ndhB-exon1	777	0	0	0	0			ndhB-exon1	0
ndhB-exon2	756	0	0	0	0			ndhB-exon2	0
trnL-CAA	81	0	0	0	0			trnL-CAA	0
ycf2	6537	7	7	0.000306	0.0003227			ycf2	0.000306
trnM-CAU	74	0	0	0	0			trnM-CAU	0
rpl23	282	2	2	0.0008865	0.0021373			rpl23	0.0008865
rpl2	825	1	1	0.0001515	0.0003653			rpl2	0.0001515
